# Supplementary material for: Maternal microbiota communicates with the fetus through microbiota-derived extracellular vesicles
Source: Microbiome. 2023 Nov 13;11:249. doi: 10.1186/s40168-023-01694-9 (PMC10642029; doi:10.1186/s40168-023-01694-9)
Supplement: Supplementary file 4 — Additional file 3. Proteomics metadata. [file 40168_2023_1694_MOESM3_ESM.xlsx]

## Sheet: proteomics_metadata
Sample ID	sample number in proteomics data	Sample name (manuscript)	sample type	Notes
1217	Sample1	AM01	extracellular vesicles from amniotic fluid
1218	Sample2	AM02	extracellular vesicles from amniotic fluid
1219	Sample3	AM03A	extracellular vesicles from amniotic fluid	twin pregnancy
1219	Sample4	AM03B	extracellular vesicles from amniotic fluid	twin pregnancy
1220	Sample5	AM04	extracellular vesicles from amniotic fluid
1221	Sample6	AM05	extracellular vesicles from amniotic fluid
1222	Sample7	AM06	extracellular vesicles from amniotic fluid
1223	Sample8	AM07	extracellular vesicles from amniotic fluid
1225	Sample9	AM08	extracellular vesicles from amniotic fluid
1226	Sample10	AM09	extracellular vesicles from amniotic fluid
1227	Sample11	AM10	extracellular vesicles from amniotic fluid
1229	Sample12	AM11	extracellular vesicles from amniotic fluid
1231	Sample13	AM12	extracellular vesicles from amniotic fluid
1232	Sample14	AM13	extracellular vesicles from amniotic fluid
1234	Sample15	AM14	extracellular vesicles from amniotic fluid
1235	Sample16	AM15	extracellular vesicles from amniotic fluid
1236	Sample17	AM16	extracellular vesicles from amniotic fluid
1237	Sample18	AM17	extracellular vesicles from amniotic fluid
1238	Sample19	AM18	extracellular vesicles from amniotic fluid
1239	Sample20	AM19	extracellular vesicles from amniotic fluid
1240	Sample21	AM20	extracellular vesicles from amniotic fluid
1241	Sample22	AM21	extracellular vesicles from amniotic fluid
1243	Sample23	AM22	extracellular vesicles from amniotic fluid
1244	Sample24	AM23	extracellular vesicles from amniotic fluid
1245	Sample25	AM24	extracellular vesicles from amniotic fluid
1246	Sample26	AM25	extracellular vesicles from amniotic fluid
NA	Sample27	NA	negative control for amniotic fluid EV isolation
1217	Sample28	FE01	extracellular vesicles from maternal feces
1218	Sample29	FE02	extracellular vesicles from maternal feces
1219	Sample30	FE03	extracellular vesicles from maternal feces
1220	Sample31	FE04	extracellular vesicles from maternal feces
1221	Sample32	FE05	extracellular vesicles from maternal feces
1222	Sample33	FE06	extracellular vesicles from maternal feces
1223	Sample34	FE07	extracellular vesicles from maternal feces
1225	Sample35	FE08	extracellular vesicles from maternal feces
1227	Sample36	FE09	extracellular vesicles from maternal feces
1229	Sample37	FE10	extracellular vesicles from maternal feces
1230	Sample38	FE11	extracellular vesicles from maternal feces
1231	Sample39	FE12	extracellular vesicles from maternal feces
1232	Sample40	FE13	extracellular vesicles from maternal feces
1233	Sample41	FE14	extracellular vesicles from maternal feces
1235	Sample42	FE15	extracellular vesicles from maternal feces
1236	Sample43	FE16	extracellular vesicles from maternal feces
1238	Sample44	FE17	extracellular vesicles from maternal feces
1239	Sample45	FE18	extracellular vesicles from maternal feces
1240	Sample46	FE19	extracellular vesicles from maternal feces
1241	Sample47	FE20	extracellular vesicles from maternal feces
1242	Sample48	FE21	extracellular vesicles from maternal feces
1243	Sample49	FE22	extracellular vesicles from maternal feces
1244	Sample50	FE23	extracellular vesicles from maternal feces
1245	Sample51	FE24	extracellular vesicles from maternal feces
1246	Sample52	FE25	extracellular vesicles from maternal feces
NA	Sample53	NA	negative control for fecal EV isolation
