# Supplementary material for: Maternal microbiota communicates with the fetus through microbiota-derived extracellular vesicles
Source: Microbiome. 2023 Nov 13;11:249. doi: 10.1186/s40168-023-01694-9 (PMC10642029; doi:10.1186/s40168-023-01694-9)
Supplement: Supplementary file 5 — Additional file 4. README_proteomics. [file 40168_2023_1694_MOESM4_ESM.txt]

README:

Updated 15.12.2022 Anna Kaisanlahti
Using 'Kaisanlahti_AMBI_proteomics_R' script for processing protein PEAKS Xpro protein data.

The input data files are 'proteins.csv' files exported from PEAKS database search against UniProtKB/SwissProt and UniProtKB/TrEMBL.
The input files are project files that contain all the samples analyzed in the same analysis run in the same file, individual samples
as columns with the identification result indicated for each protein identified across the data.
The data is processed by running the code by sections, making the necessary modifications and manual work in each section as described below:

In the section 1.0, the data from the input files are separated to individual samples using sample coverage columns in both SwissProt 
and TrEMBL results. Change the path to your protein result locations for swissProt and TrEMBL data. When subsetting data columns, modify column
indexes accordingly to the number of samples in the data set to enable subsetting of all sample coverage columns in the data.
Modify the column indexes according to number of samples also in the steps when picking up sample/column names from the original input file.
Finally, change path to desired output folder when exporting the protein ID lists.

In the section 2.0, protein data for identified proteins is fetched from UniProt KB website, the protein identifications are filtered to 
exclude protein identifications made in the negative control samples and basic protein statistics are calculated. In the beginning of the 
section, the swissProt and trEMBL protein ID list for each sample are merged in bash. After combining the ID lists, the protein data is fetched
manually using ID retrieval tool https://www.uniprot.org/id-mapping and fetched protein data files for each sample are imported to R.
In the protein data file listing step, change the path to the folder containing your protein data files. In the sample group/type subsetting
step, change the indexes according to number of samples in each group. When checking, exporting and excluding negative controls, change
column indexes to ones containing negative samples of each sample group. When exporting negative control data, specify the desired
outputfolder. When subsetting bacterial and human protein, change the column index to column that contains the required taxonomic lineage 
information. Finally, when exporting unique protein lists, indicate desired output folder.

In the section 3.0, sample distributions of identified proteins are assessed along with taxonomy and functional charactersistics of bacterial
protein identifications. Sample distribution charts are made for bacterial and human proteins for wach sample group. In each sample
distribution table construction, create as many columns as there are samples in each group (adding rows with indexes and column name with 
running numbering as indicated if needed). Whn calculating rowsums in each table, change column index range to match your sample columns.
When constructin phyla count tables and switching NA values to zeros, change column indexes according to the number of samples in each
sample group. When setting sample names, input list of sample names you wish to present in the printed figure. When exporting phyla count
tables, change folder path to desired output folder.
In the functional characterisation, change folder path to desired output folder when exporting GO listings. After initial processing
and exporting, the GO classes present in the sample groups are manually annotated to GO terms next to root term ("biological process" or 
"molecular function") by inspecting the ancestory of each GO term in https://www.ebi.ac.uk/QuickGO/annotations. The annotated GO terms and
their ancestors are marked down to a data file consisting of GO term being annotated, its count number in the data and its ancestors
marked to fields level_2A, level_2B and level_2C. The manually constructed data file is imported to R and frequency of unique GO ancestors
are calculated in the specified order. When calculating GO counts, specify the unique ancestors to be calculated to each sum row, in order
they appear in the unique ancestor GO list and in the same order in each sample group.
Specify deisred output folder when drawing th emultipanel figure.
 
In the section 4.0, the proteins identified in both amniotic fluid EVs and fecal EVs are identified and taxonomy and function of the 
bacterial proteins are characterized. The data for overlapping human and bacterial proteins are fetched using 
https://www.uniprot.org/id-mapping and data is imported to R. When importing, change file folder path to your protein data file location.
The GOs were counted and presented as described in the section 3.0. NOTE: Due to continuous update of UniProt ID retrieval site (as compared to
the older database used in PEAKS database search, some GO identifiers missing from the newest database version were manually added to the
counts. The taxonomy of ovelapping bacterial proteins was calculated manually from the website and counts were written to overla_phylum
data frame. When drawing the multipanel figure, indicate desires output folder for the figure.
