# Supplementary material for: Maternal microbiota communicates with the fetus through microbiota-derived extracellular vesicles
Source: Microbiome. 2023 Nov 13;11:249. doi: 10.1186/s40168-023-01694-9 (PMC10642029; doi:10.1186/s40168-023-01694-9)
Supplement: Supplementary file 6 — Additional file 5. Proteins_swissprot. [file 40168_2023_1694_MOESM5_ESM.xlsx]

## Sheet: proteins_swissprot
Protein Group	Protein ID	Accession	-10lgP	Coverage (%)	Coverage (%) Sample 1	Coverage (%) Sample 2	Coverage (%) Sample 3	Coverage (%) Sample 4	Coverage (%) Sample 5	Coverage (%) Sample 6	Coverage (%) Sample 7	Coverage (%) Sample 8	Coverage (%) Sample 9	Coverage (%) Sample 10	Coverage (%) Sample 11	Coverage (%) Sample 12	Coverage (%) Sample 13	Coverage (%) Sample 14	Coverage (%) Sample 15	Coverage (%) Sample 16	Coverage (%) Sample 17	Coverage (%) Sample 18	Coverage (%) Sample 19	Coverage (%) Sample 20	Coverage (%) Sample 21	Coverage (%) Sample 22	Coverage (%) Sample 23	Coverage (%) Sample 24	Coverage (%) Sample 25	Coverage (%) Sample 26	Coverage (%) Sample 27	Coverage (%) Sample 28	Coverage (%) Sample 29	Coverage (%) Sample 30	Coverage (%) Sample 31	Coverage (%) Sample 32	Coverage (%) Sample 33	Coverage (%) Sample 34	Coverage (%) Sample 35	Coverage (%) Sample 36	Coverage (%) Sample 37	Coverage (%) Sample 38	Coverage (%) Sample 39	Coverage (%) Sample 40	Coverage (%) Sample 41	Coverage (%) Sample 42	Coverage (%) Sample 43	Coverage (%) Sample 44	Coverage (%) Sample 45
1	18	P04264|K2C1_HUMAN	618.00	84	63	75	70	48	69	63	47	48	61	53	52	52	53	47	71	44	75	72	48	47	69	63	67	52	52	52	49	75	71	50	45	39	39	43	41	48	41	41	42	70	54	47	55	46	42
11	15	P15924|DESP_HUMAN	616.12	78	6	39	37	6	51	12	5	3	21	21	4	4	1	5	24	4	45	21	2	6	46	8	15	11	6	6	10	8	4	6	15	2	5	12	6	11	7	2	2	65	5	3	4	2	2
3	34	P13645|K1C10_HUMAN	591.20	72	48	65	57	41	71	58	43	42	54	42	42	41	39	41	56	35	72	57	37	44	60	53	53	46	41	42	43	65	64	38	34	33	32	32	36	32	36	32	31	66	34	32	47	31	34
2	2	P35908|K22E_HUMAN	565.51	96	58	70	65	58	67	60	60	56	55	55	58	51	56	58	66	45	96	66	46	63	64	59	59	62	54	57	61	85	74	56	45	37	47	53	51	53	48	42	52	87	57	49	56	43	48
32	62	P20930|FILA_HUMAN	560.69	39	1	27	14	2	4	1	2	1	4	3	1	1	1	1	2	1	31	3	1	1	9	1	1	1	1	4	2	1	1	0	1	1	2	1	1	0	2	0	1	15	0	0	0	1	0
8	6	P35527|K1C9_HUMAN	542.39	89	44	50	41	37	68	46	36	31	42	42	43	38	38	34	55	34	87	62	31	37	50	47	56	37	39	41	34	85	82	30	36	30	30	31	35	31	29	29	28	84	65	41	39	31	31
5	11	P02538|K2C6A_HUMAN	541.14	87	54	72	61	42	70	59	46	52	45	53	45	46	38	40	64	45	69	65	29	41	68	52	62	49	44	50	49	63	30	23	45	22	18	46	40	43	47	26	22	83	52	39	40	21	16
7	23	P48668|K2C6C_HUMAN	530.63	77	49	68	58	42	69	57	45	53	44	50	47	43	38	38	64	41	66	60	27	43	68	51	59	49	46	48	50	63	28	24	45	20	16	44	42	43	47	24	20	73	52	39	38	22	15
6	14	P04259|K2C6B_HUMAN	527.79	86	48	68	61	43	69	60	45	53	39	53	44	45	35	37	64	37	69	65	24	43	68	51	62	49	46	46	50	63	25	21	45	20	19	43	40	41	45	25	22	83	49	39	40	22	15
101	38	P35579|MYH9_HUMAN	518.06	53	1	17	11	0	42	0	0	0	6	1	0	1	0	0	0	0	0	1	0	0	18	0	5	0	0	0	0	0	0	0	0	0	0	0	0	0	0	0	0	22	0	0	0	0	0
104	56	Q15149|PLEC_HUMAN	517.85	36	0	1	3	0	35	0	0	0	1	0	0	1	0	0	0	0	0	0	0	0	2	0	0	0	0	0	0	0	0	0	0	0	0	0	0	0	0	0	0	4	0	0	0	0	0
36	41	Q5D862|FILA2_HUMAN	513.67	53	3	42	22	8	7	4	4	1	7	12	3	1	1	5	10	2	45	7	1	6	28	3	5	6	1	6	6	4	2	6	1	1	8	8	2	1	3	1	1	20	1	1	1	1	1
4	32	P13647|K2C5_HUMAN	510.57	73	49	66	59	49	67	53	52	51	50	53	46	46	36	46	60	43	71	56	41	49	61	54	57	50	50	47	55	54	48	45	45	39	42	47	43	44	42	39	41	64	47	41	41	36	32
9	9	P02533|K1C14_HUMAN	510.15	84	55	67	61	48	77	55	50	56	57	55	47	33	33	38	65	40	77	68	38	43	65	53	54	49	44	53	38	70	56	44	43	31	35	46	44	48	43	41	29	76	46	37	40	35	30
10	13	P08779|K1C16_HUMAN	509.23	86	58	70	66	44	71	62	48	59	46	58	56	27	42	52	65	50	67	65	27	45	66	62	55	48	55	53	55	78	32	36	41	32	20	43	53	42	43	37	24	77	52	39	29	22	22
43	12	P29508|SPB3_HUMAN	487.83	84	13	61	37	17	83	11	12	8	31	32	11	24	6	11	9	9	55	32	15	11	55	6	18	13	6	14	17	2	0	0	5	13	13	20	7	4	28	0	0	29	0	3	2	2	2
51	10	P48594|SPB4_HUMAN	485.22	80	11	53	38	17	78	15	12	7	23	23	11	29	6	11	11	9	44	18	13	11	46	6	16	13	6	11	16	2	0	0	5	16	13	18	7	4	22	0	0	14	0	3	2	2	2
12	1	Q04695|K1C17_HUMAN	481.05	98	30	59	50	35	80	33	34	44	35	38	35	24	20	24	50	26	64	51	25	27	44	31	25	36	26	36	34	44	23	25	32	20	22	38	31	36	35	22	19	71	24	21	27	20	17
125	81	P58107|EPIPL_HUMAN	476.99	17	0	7	5	0	13	0	0	0	1	1	0	0	0	0	0	0	0	0	0	0	2	0	0	0	0	0	0	0	0	0	0	0	0	0	0	0	0	0	0	9	0	0	0	0	0
82	73	Q09666|AHNK_HUMAN	468.81	25	6	3	2	0	18	0	0	0	1	0	0	0	0	0	0	0	0	3	0	0	9	0	5	1	0	0	0	0	0	0	0	0	0	0	0	0	0	0	0	2	0	0	0	0	0
22	25	P14923|PLAK_HUMAN	468.41	74	19	45	39	11	56	25	14	10	34	32	8	2	0	7	34	16	59	36	7	22	43	18	27	25	17	15	15	21	15	14	19	5	11	23	17	17	18	5	6	69	12	13	9	9	3
26	30	P19013|K2C4_HUMAN	460.78	69	8	7	9	5	10	7	7	3	5	7	5	3	5	7	8	7	12	63	5	5	67	49	65	41	7	5	7	9	7	3	6	3	7	8	5	9	5	5	3	11	5	15	5	5	3
13	8	P02768|ALBU_HUMAN	460.35	85	62	46	37	35	49	56	44	49	43	44	38	41	42	37	56	30	52	58	50	42	65	44	54	45	43	37	34	65	30	21	18	22	17	22	20	26	12	6	25	57	6	11	21	6	24
120	26	O60437|PEPL_HUMAN	451.30	49	3	19	18	2	33	0	0	0	6	0	0	1	0	0	0	0	0	2	0	0	26	0	16	1	0	0	0	0	0	0	0	0	0	0	0	0	0	0	0	2	0	0	0	0	0
23	78	Q86YZ3|HORN_HUMAN	450.04	33	12	6	1	6	9	10	9	4	11	4	8	7	9	8	15	2	12	9	7	4	7	5	10	6	5	7	11	10	15	8	11	4	4	10	11	3	2	5	2	27	4	6	6	3	4
25	31	P02788|TRFL_HUMAN	440.40	70	34	3	27	11	13	38	27	39	20	25	16	20	25	20	10	9	16	35	38	44	52	36	47	47	43	38	22	30	4	2	7	7	5	6	6	11	6	0	17	0	3	2	9	6	18
111	83	Q9HC84|MUC5B_HUMAN	439.52	11	9	0	0	0	0	0	0	0	0	1	0	0	1	0	0	0	0	2	0	2	9	0	10	0	0	1	0	0	0	0	0	0	0	0	0	0	0	0	0	0	0	0	0	0	0
39	3	P07355|ANXA2_HUMAN	433.14	87	57	45	39	46	78	33	23	9	45	45	12	26	6	12	14	18	52	59	6	19	59	8	57	32	15	38	15	9	6	9	9	9	9	11	9	12	9	9	9	64	6	6	8	6	3
19	22	P13646|K1C13_HUMAN	429.12	74	17	10	9	9	9	9	9	9	13	9	9	9	11	11	15	9	13	61	11	24	73	59	63	49	31	13	9	9	9	9	9	9	4	16	9	10	11	9	7	9	9	48	9	9	6
168	58	Q92817|EVPL_HUMAN	428.64	34	1	5	11	0	26	0	0	0	2	0	0	0	0	0	0	0	0	0	0	0	18	0	10	0	0	0	0	0	0	0	0	0	0	0	0	0	0	0	0	5	0	0	0	0	0
223	53	P46940|IQGA1_HUMAN	424.45	38	3	1	1	1	37	0	0	0	1	1	0	1	0	0	0	0	0	0	0	0	5	0	3	0	0	0	0	0	0	0	0	0	0	0	0	0	0	0	0	8	0	0	0	0	0
89	19	P06733|ENOA_HUMAN	424.34	76	24	20	28	15	62	12	7	6	33	20	0	3	3	0	5	5	14	18	3	0	31	0	33	24	2	12	0	0	0	0	0	0	0	0	0	0	0	0	0	65	0	0	0	0	0
34	85	P60709|ACTB_HUMAN	421.81	76	45	51	39	32	71	34	32	34	44	29	15	28	21	18	18	18	36	45	22	21	63	23	58	32	21	37	25	8	5	10	8	13	10	19	13	10	5	3	18	58	3	8	6	10	13
108	17	P02545|LMNA_HUMAN	421.28	71	0	42	36	6	60	0	0	0	39	5	0	19	2	0	0	0	3	0	0	0	33	0	11	2	0	0	0	0	0	0	0	0	0	0	0	0	0	0	0	32	0	0	0	0	0
162	40	O43707|ACTN4_HUMAN	421.08	60	3	10	21	0	54	0	0	0	8	0	0	0	0	0	0	0	0	2	0	0	29	0	5	0	0	0	0	0	0	0	0	0	0	0	0	0	0	0	0	36	0	0	0	0	0
169	37	P07476|INVO_HUMAN	421.03	64	0	41	38	0	45	0	0	0	0	0	0	0	0	0	0	0	2	0	0	0	38	0	5	0	0	0	0	0	0	0	0	0	0	0	0	0	0	0	0	31	0	0	0	0	0
27	71	P01023|A2MG_HUMAN	419.52	36	25	0	1	4	0	34	12	30	9	24	15	5	34	13	6	1	0	4	26	20	14	22	11	16	5	17	0	0	0	0	0	0	0	0	0	0	0	0	0	0	0	0	0	0	0
35	86	P63261|ACTG_HUMAN	419.25	76	45	51	39	32	71	34	28	29	44	24	15	23	21	18	18	18	36	45	22	21	63	23	58	32	21	37	25	8	5	10	8	13	10	19	13	10	5	3	18	62	3	8	6	10	13
50	5	P04083|ANXA1_HUMAN	417.50	75	54	28	27	44	73	24	27	25	45	33	3	29	12	0	3	21	0	62	10	20	64	27	57	30	14	30	3	0	0	0	0	0	0	3	0	0	0	0	0	34	0	6	0	0	0
62	33	P26038|MOES_HUMAN	416.57	64	47	9	8	33	46	5	19	8	25	8	2	12	10	0	0	11	0	35	7	10	8	0	40	11	7	27	0	0	0	0	0	0	0	0	0	0	0	0	0	11	0	0	0	0	0
29	63	Q02413|DSG1_HUMAN	414.89	49	12	21	23	9	21	14	12	5	14	17	12	7	5	13	20	5	31	27	4	17	22	12	11	22	17	11	14	14	13	10	11	3	7	14	7	10	9	7	8	39	9	7	11	4	0
232	69	O75369|FLNB_HUMAN	412.29	32	0	0	1	0	31	0	0	0	0	0	0	0	0	0	0	0	0	0	0	0	0	0	0	0	0	0	0	0	0	0	0	0	0	0	0	0	0	0	0	5	0	0	0	0	0
72	35	P0DMV8|HS71A_HUMAN	409.04	63	29	32	30	20	55	3	10	5	25	13	0	13	6	2	0	9	3	17	7	3	27	0	20	9	2	17	5	0	0	0	1	1	0	0	0	0	0	0	2	33	0	0	0	0	0
72	36	P0DMV9|HS71B_HUMAN	409.04	63	29	32	30	20	55	3	10	5	25	13	0	13	6	2	0	9	3	17	7	3	27	0	20	9	2	17	5	0	0	0	1	1	0	0	0	0	0	0	2	33	0	0	0	0	0
146	20	P14618|KPYM_HUMAN	407.08	81	2	20	16	5	67	2	2	2	16	9	2	2	2	0	0	0	5	8	0	0	30	2	8	4	2	0	2	2	0	4	6	0	2	2	2	0	0	0	0	52	0	0	0	0	0
46	84	P04406|G3P_HUMAN	405.23	83	36	56	40	32	67	30	21	25	36	24	25	21	23	21	32	19	44	36	16	21	44	15	35	27	21	21	21	11	13	4	9	7	7	17	7	4	16	4	4	66	10	4	4	12	7
129	64	P01024|CO3_HUMAN	403.90	33	8	1	0	0	19	7	0	17	1	5	0	1	22	0	1	0	0	8	9	0	3	0	8	0	0	6	0	0	0	0	0	0	0	0	0	0	0	0	0	2	0	0	0	0	0
61	72	P01833|PIGR_HUMAN	399.67	32	3	1	5	0	0	19	12	12	5	9	8	6	11	12	1	2	6	16	13	14	27	16	28	18	14	10	8	21	0	0	0	3	2	3	1	8	1	10	11	0	0	1	4	0	8
37	54	Q5T749|KPRP_HUMAN	397.90	58	18	33	27	16	11	20	16	13	8	13	12	12	7	13	34	12	54	49	12	13	23	20	20	27	12	17	15	16	22	11	13	10	12	13	10	10	13	7	9	14	10	5	7	7	10
53	51	Q08188|TGM3_HUMAN	396.96	49	5	16	23	11	12	8	11	2	20	22	11	6	2	7	7	7	39	15	7	12	35	7	24	14	8	7	15	6	6	6	7	8	12	15	5	4	12	3	6	36	0	6	2	4	5
175	42	P55072|TERA_HUMAN	396.47	61	0	13	22	0	50	2	0	20	14	0	0	0	17	0	0	0	0	0	2	0	24	0	3	0	0	0	0	0	0	0	0	0	0	0	0	0	0	0	0	11	0	0	0	0	0
48	44	P15311|EZRI_HUMAN	396.10	58	46	18	17	30	41	10	27	13	25	22	3	25	8	0	3	17	0	35	10	13	12	0	40	18	9	30	0	0	0	0	0	0	0	0	0	0	0	0	0	13	0	0	0	0	0
116	50	P02787|TRFE_HUMAN	393.20	55	44	1	0	0	20	35	1	21	12	17	0	0	20	0	5	0	0	13	29	2	9	1	20	7	0	2	4	0	0	0	0	0	0	0	0	0	0	0	0	20	0	0	0	0	0
69	24	P11142|HSP7C_HUMAN	392.32	59	33	33	30	16	50	7	8	9	18	12	1	11	13	3	1	10	6	24	4	4	22	0	25	8	2	24	3	0	0	0	1	1	0	0	1	0	0	0	2	38	0	0	0	0	0
137	49	P13639|EF2_HUMAN	391.31	53	0	21	25	0	39	0	0	0	22	0	0	0	0	1	1	0	2	1	0	0	22	1	4	1	0	0	1	0	0	0	0	0	0	0	0	1	0	0	0	42	0	0	0	0	0
38	109	P01871|IGHM_HUMAN	385.19	47	23	0	0	0	3	43	22	40	13	38	30	24	47	28	7	6	0	13	39	34	28	13	22	15	4	23	0	0	0	0	0	0	0	0	0	0	0	11	0	0	0	0	0	0	0
57	77	P15144|AMPN_HUMAN	385.05	32	26	0	5	19	1	18	15	14	22	15	6	17	10	0	0	6	0	23	9	13	0	1	19	6	0	17	0	0	0	0	0	0	0	0	2	0	25	4	0	0	0	0	0	3	0
14	153	O95678|K2C75_HUMAN	383.14	28	15	20	17	11	18	15	12	14	12	14	14	9	10	9	21	13	20	15	8	13	19	15	17	15	13	14	17	17	12	9	13	8	10	12	11	9	15	8	9	24	14	8	12	6	6
132	61	P05164|PERM_HUMAN	382.06	45	3	0	0	0	31	14	0	16	0	1	5	0	27	2	0	0	0	2	22	9	31	0	23	6	5	0	1	0	0	0	0	0	0	0	0	0	0	0	0	0	0	0	0	4	1
15	28	Q01546|K22O_HUMAN	381.92	70	9	11	10	9	11	9	10	9	9	9	8	8	8	9	10	8	13	10	8	11	61	13	8	10	7	8	9	10	9	9	8	8	8	9	9	9	9	8	8	11	9	34	8	8	7
56	176	P31944|CASPE_HUMAN	380.73	79	19	42	61	20	74	23	23	19	38	23	23	19	14	23	20	19	57	25	19	20	50	23	19	25	23	20	23	12	18	9	9	12	18	9	12	0	21	0	12	35	0	7	14	4	14
183	4	P04075|ALDOA_HUMAN	380.72	76	11	41	23	8	71	0	0	0	23	14	0	4	4	0	0	4	0	13	0	4	52	0	11	11	0	4	4	0	0	0	0	0	0	0	0	0	0	0	0	26	0	0	0	0	0
99	451	Q01469|FABP5_HUMAN	379.09	95	33	95	76	13	76	12	27	0	46	7	0	41	0	0	0	7	42	37	12	25	71	19	33	56	7	37	0	13	13	13	15	13	0	19	7	19	0	0	7	77	0	0	13	0	0
24	66	Q7Z794|K2C1B_HUMAN	379.07	45	5	7	11	11	35	14	10	13	20	12	5	8	5	10	7	8	40	36	7	10	7	7	5	30	19	7	21	9	15	7	5	10	30	12	10	7	5	5	7	5	5	5	6	5	5
95	43	Q13835|PKP1_HUMAN	378.89	57	2	20	21	0	31	6	0	0	2	8	0	0	0	0	6	2	6	10	0	3	22	2	10	7	5	3	2	0	5	3	8	0	1	8	6	6	3	0	0	51	2	5	0	0	0
167	88	P68371|TBB4B_HUMAN	377.56	61	0	27	29	0	60	0	0	2	9	0	0	2	2	0	0	0	0	4	0	0	34	0	16	0	0	0	0	0	0	0	0	0	0	0	0	0	0	0	0	45	0	0	0	0	0
100	29	Q6UWP8|SBSN_HUMAN	376.63	64	6	28	27	12	30	3	8	0	12	31	6	3	3	14	6	3	22	6	3	6	55	6	6	6	8	12	11	0	3	0	3	3	6	6	6	0	0	0	3	28	0	3	0	0	3
28	21	Q8N1N4|K2C78_HUMAN	375.64	61	16	24	36	23	36	24	20	11	28	32	12	7	6	14	29	17	41	31	13	19	48	19	29	29	21	24	20	14	18	15	14	11	17	21	9	11	28	9	13	58	11	15	9	9	5
159	87	P00338|LDHA_HUMAN	372.18	72	15	37	27	3	66	0	3	6	18	6	0	3	2	0	0	0	7	9	0	0	20	0	9	7	0	6	8	0	0	0	0	3	0	0	0	0	0	0	0	47	0	0	0	0	0
174	46	P11021|BIP_HUMAN	371.54	56	2	25	25	1	49	0	0	4	11	3	0	5	2	0	1	2	3	2	2	0	25	1	7	2	0	4	0	0	0	0	0	1	0	0	0	0	0	0	0	29	0	0	0	0	0
138	147	P60174|TPIS_HUMAN	368.54	94	28	47	45	40	89	13	9	5	40	26	4	9	5	8	14	10	9	15	13	14	62	3	31	12	5	5	10	0	0	0	0	0	8	9	0	5	0	0	0	56	0	0	0	0	0
205	60	P06396|GELS_HUMAN	368.44	37	6	4	4	1	36	0	1	5	6	4	0	1	1	0	0	0	1	3	0	0	15	0	7	2	1	2	1	0	0	0	0	0	0	0	0	0	0	0	0	21	0	1	0	0	0
40	148	P0DOX6|IGM_HUMAN	367.68	31	16	0	0	0	3	28	16	26	10	25	18	17	31	18	6	5	0	10	26	24	18	9	17	12	1	17	0	0	0	0	0	0	0	0	0	0	0	7	0	0	0	0	0	0	0
214	39	P07237|PDIA1_HUMAN	367.03	60	2	12	23	0	58	0	0	2	0	0	0	1	2	0	0	0	0	0	0	0	18	0	11	0	0	0	0	0	0	0	0	0	0	0	0	0	0	0	0	8	0	0	0	0	0
189	89	Q13885|TBB2A_HUMAN	366.60	59	0	24	27	0	45	0	0	2	6	0	0	2	2	0	0	0	0	4	0	0	20	0	10	0	0	0	0	0	0	0	0	0	0	0	0	0	0	0	0	51	0	0	0	0	0
88	292	P04792|HSPB1_HUMAN	366.49	94	26	68	60	13	91	10	10	10	33	20	0	15	5	0	10	0	12	25	10	10	67	10	37	10	10	5	13	0	0	0	0	8	0	0	0	0	0	0	0	91	0	0	0	0	0
165	426	Q9NZT1|CALL5_HUMAN	363.25	95	0	69	75	22	94	10	0	0	6	10	9	9	0	0	0	0	10	10	0	0	48	0	0	0	9	0	15	0	0	0	0	12	0	0	10	0	0	0	10	92	0	0	0	0	0
73	140	P31947|1433S_HUMAN	361.82	82	27	51	40	13	72	3	9	3	42	9	6	29	6	0	9	9	12	23	6	12	38	9	42	9	6	13	15	0	0	0	0	6	0	6	0	6	0	0	3	47	0	6	0	0	0
141	47	Q8WUM4|PDC6I_HUMAN	360.16	43	24	0	3	24	11	1	4	0	6	12	0	4	2	0	0	7	0	16	0	0	0	0	34	1	0	28	0	0	0	0	0	0	0	0	0	0	0	0	0	4	0	0	0	0	0
149	45	Q8WVV4|POF1B_HUMAN	359.54	56	2	31	39	2	30	2	2	2	5	16	2	0	0	2	2	2	17	5	0	0	30	0	2	4	0	0	2	0	0	2	5	2	0	4	4	4	4	0	4	29	2	0	2	0	0
16	101	P12035|K2C3_HUMAN	359.34	41	9	16	12	11	13	11	11	10	13	9	9	7	7	11	12	11	15	22	9	13	16	12	11	14	8	11	11	11	9	10	9	7	11	11	10	11	9	9	7	12	14	25	9	5	8
191	116	P07437|TBB5_HUMAN	358.70	51	0	20	30	0	50	0	0	2	6	0	0	2	2	0	0	0	0	4	0	0	21	0	10	0	0	0	0	0	0	0	0	0	0	0	0	0	0	0	0	38	0	0	0	0	0
280	74	Q00610|CLH1_HUMAN	358.49	28	0	4	6	0	23	0	0	0	0	0	0	0	0	0	0	0	0	0	0	0	1	0	0	0	0	0	0	0	0	0	0	0	0	0	0	0	0	0	0	6	0	0	0	0	0
171	90	P68366|TBA4A_HUMAN	358.35	60	0	23	28	0	56	0	0	0	9	0	0	2	0	0	0	0	0	0	0	0	29	0	4	0	0	0	0	0	0	0	0	0	0	0	0	0	0	0	0	52	0	0	0	0	0
126	80	A8K2U0|A2ML1_HUMAN	355.37	27	1	7	9	0	9	0	1	0	7	4	0	14	0	1	0	0	6	9	0	0	20	1	14	7	1	0	1	0	0	0	0	0	1	2	0	0	3	0	0	0	0	0	0	0	0
147	67	P22735|TGM1_HUMAN	353.26	37	2	11	12	3	25	6	0	0	1	5	0	2	0	2	3	2	25	11	0	3	15	0	9	10	4	4	6	0	0	2	0	0	1	7	0	1	2	0	0	14	0	0	0	0	0
74	117	P35241|RADI_HUMAN	353.01	38	34	11	8	12	13	5	9	8	11	8	2	10	8	0	0	8	0	22	8	8	8	0	30	9	7	14	0	0	0	0	0	0	0	0	0	0	0	0	0	8	0	0	0	0	0
78	530	P0DOX7|IGK_HUMAN	352.49	60	33	15	17	9	43	38	17	48	9	22	14	22	57	14	17	9	8	30	34	17	58	17	57	17	17	22	9	35	17	9	0	9	9	9	0	9	9	9	9	31	0	9	9	9	9
47	311	P68133|ACTS_HUMAN	352.32	34	24	26	28	17	30	16	17	18	23	16	12	16	14	11	11	11	23	21	11	14	30	16	23	16	14	21	14	6	3	8	8	11	8	8	11	8	2	3	11	30	3	8	3	3	11
47	334	P68032|ACTC_HUMAN	352.32	34	24	26	28	17	30	16	17	18	23	16	12	16	14	11	11	11	23	21	11	14	30	16	23	16	14	21	14	6	3	8	8	11	8	8	11	8	2	3	11	30	3	8	3	3	11
257	59	P12814|ACTN1_HUMAN	352.06	39	0	3	8	0	39	0	0	0	3	0	0	0	0	0	0	0	0	0	0	0	10	0	1	0	0	0	0	0	0	0	0	0	0	0	0	0	0	0	0	10	0	0	0	0	0
83	154	P63104|1433Z_HUMAN	350.05	74	53	40	46	33	67	8	16	12	37	15	6	19	8	0	6	11	6	32	11	11	49	11	48	6	6	29	6	0	0	0	0	3	0	6	0	6	0	0	3	56	0	6	0	0	0
93	177	P25311|ZA2G_HUMAN	349.33	60	21	17	17	13	34	21	22	17	23	15	11	11	11	3	28	7	44	26	20	20	32	18	30	20	15	12	20	14	3	7	7	3	11	17	7	11	7	3	8	18	0	7	11	4	14
170	114	Q5VTE0|EF1A3_HUMAN	347.54	54	0	28	14	0	43	0	0	0	11	4	0	2	0	0	0	0	6	7	0	2	32	2	10	4	0	0	4	0	0	0	0	0	0	2	0	0	0	0	0	48	0	0	0	0	0
170	115	P68104|EF1A1_HUMAN	347.54	54	0	28	14	0	43	0	0	0	11	4	0	2	0	0	0	0	6	7	0	2	32	2	10	4	0	0	4	0	0	0	0	0	0	2	0	0	0	0	0	48	0	0	0	0	0
85	70	Q08554|DSC1_HUMAN	346.03	40	7	7	13	10	4	7	4	0	4	10	0	4	2	7	10	0	13	11	0	9	16	2	6	10	9	4	10	2	3	5	3	0	4	5	6	2	1	1	5	33	1	3	0	0	1
80	96	P27487|DPP4_HUMAN	345.90	32	29	0	5	27	0	15	14	12	20	13	0	10	8	0	0	13	0	14	12	8	0	0	27	8	0	26	0	0	0	0	0	0	0	0	0	0	0	0	0	0	0	0	0	0	0
208	82	P02751|FINC_HUMAN	345.51	13	10	0	0	0	0	1	0	9	0	1	0	0	8	0	0	0	0	2	4	1	0	0	3	0	0	1	0	0	0	0	0	0	0	0	0	0	0	0	0	0	0	0	0	0	0
216	7	P00558|PGK1_HUMAN	343.87	68	12	23	15	0	53	0	0	2	20	2	0	2	0	0	0	0	0	12	0	0	29	0	16	0	0	5	0	0	0	0	0	0	0	0	0	0	0	0	0	22	0	0	0	0	0
41	777	P01834|IGKC_HUMAN	343.30	93	73	48	51	36	86	66	51	68	36	51	36	51	87	36	51	19	33	66	58	51	88	51	86	51	51	51	36	86	51	19	0	19	19	19	0	19	19	19	19	79	0	19	36	19	19
203	65	P07900|HS90A_HUMAN	340.76	39	9	13	19	0	37	0	0	0	10	2	0	3	0	0	0	0	0	1	0	0	12	0	10	0	0	4	0	0	0	0	0	0	0	0	0	0	0	0	0	12	0	0	0	0	0
68	155	P0DOX5|IGG1_HUMAN	340.73	50	31	12	22	6	40	18	11	18	10	11	4	15	21	9	21	8	6	19	15	14	31	7	29	7	14	13	11	6	0	0	0	0	0	3	0	0	0	0	5	32	0	0	0	0	0
172	52	P14735|IDE_HUMAN	340.37	43	0	12	17	1	18	0	0	0	15	5	0	1	0	0	0	0	0	1	0	0	25	0	0	1	0	0	0	0	0	0	0	0	0	0	0	0	0	0	0	24	0	0	0	0	0
217	104	P36952|SPB5_HUMAN	339.39	67	0	12	31	0	51	0	0	0	16	0	0	0	0	0	0	0	0	0	0	0	25	0	5	0	0	0	2	0	0	0	0	0	0	0	0	0	0	0	0	61	0	0	0	0	0
222	57	P08238|HS90B_HUMAN	336.58	39	3	16	20	0	29	0	0	0	6	2	0	2	0	0	0	0	0	0	0	0	9	0	10	0	0	4	0	0	0	0	0	0	0	0	0	0	0	0	0	18	0	0	0	0	0
150	166	P00738|HPT_HUMAN	332.45	41	20	0	0	0	3	37	12	25	5	14	18	0	38	0	2	0	0	3	34	9	7	0	4	10	2	30	0	0	0	0	0	0	0	0	0	0	0	0	0	5	0	0	0	0	0
59	430	P06702|S10A9_HUMAN	331.38	94	32	61	75	61	91	43	19	19	26	75	8	19	19	19	43	26	69	39	26	8	75	32	53	26	30	26	43	43	0	0	8	0	11	19	0	18	26	0	11	43	0	8	8	19	7
117	365	P47929|LEG7_HUMAN	331.34	91	0	53	74	36	83	18	24	8	40	33	0	31	10	15	16	24	46	24	8	24	50	14	24	29	29	16	40	0	0	6	6	14	0	0	8	14	0	0	0	67	0	0	0	0	0
45	94	Q3SY84|K2C71_HUMAN	328.48	44	7	6	6	6	6	8	6	4	6	4	4	2	2	6	6	6	42	9	2	8	8	9	8	22	6	6	6	6	6	4	4	2	6	6	6	10	6	4	4	6	4	6	4	2	4
77	106	O43790|KRT86_HUMAN	327.28	53	1	1	1	6	1	5	1	1	9	7	1	1	7	1	1	1	3	1	1	46	1	1	1	1	3	1	42	1	5	1	1	1	12	21	1	1	7	5	1	3	1	1	1	1	0
94	27	Q6KB66|K2C80_HUMAN	326.96	61	3	12	36	5	37	10	8	0	19	17	2	0	0	3	15	0	27	23	0	2	28	0	0	19	0	6	9	7	7	7	7	3	8	18	3	2	11	0	0	47	2	0	3	0	0
113	105	Q96P63|SPB12_HUMAN	326.47	57	9	0	14	15	23	14	11	4	18	14	8	7	4	11	11	11	18	16	8	11	7	2	0	18	8	8	11	2	0	5	7	2	11	9	5	9	14	2	5	52	7	2	2	2	0
112	428	P09093|CEL3A_HUMAN	325.84	47	0	0	0	0	0	0	0	0	0	0	0	0	0	0	0	0	0	0	0	0	0	0	0	0	0	0	0	20	40	17	21	0	5	10	5	10	21	21	5	0	5	17	26	14	17
394	108	Q01518|CAP1_HUMAN	325.31	39	3	3	7	0	35	0	0	0	0	0	0	0	0	0	0	0	0	3	0	0	11	0	3	0	0	0	0	0	0	0	0	0	0	0	0	0	0	0	0	4	0	0	0	0	0
144	93	P04040|CATA_HUMAN	325.02	47	6	0	4	2	7	20	4	23	8	18	9	4	21	5	6	5	14	12	19	11	5	2	2	8	6	8	2	0	6	0	0	2	5	6	5	0	2	0	5	31	2	0	2	2	0
44	687	P0CG47|UBB_HUMAN	324.51	35	29	31	17	29	31	17	13	17	21	17	17	13	13	0	17	13	28	17	17	13	17	7	29	13	17	25	6	0	0	0	0	0	6	0	0	0	0	0	6	21	0	0	0	0	0
44	689	P0CG48|UBC_HUMAN	324.51	12	10	11	6	10	11	6	4	6	7	6	6	4	4	0	6	4	9	6	6	4	6	2	10	4	6	8	2	0	0	0	0	0	2	0	0	0	0	0	2	7	0	0	0	0	0
98	178	P27105|STOM_HUMAN	323.94	57	42	0	0	41	22	18	34	41	38	28	0	29	21	0	4	28	0	51	27	27	12	3	52	24	10	39	0	0	0	0	0	0	0	0	0	0	0	0	0	0	0	0	0	0	0
55	229	P01876|IGHA1_HUMAN	322.29	64	22	20	8	13	15	30	22	20	24	18	11	18	28	13	22	8	39	39	20	22	54	22	46	30	24	20	20	39	12	3	3	8	20	20	8	13	16	18	16	3	3	5	7	7	11
154	16	Q9C075|K1C23_HUMAN	320.49	63	5	16	7	5	45	2	2	2	11	5	2	2	0	2	2	2	25	5	5	4	10	4	2	7	2	4	2	2	0	5	2	2	11	5	5	2	2	2	2	31	2	2	2	2	2
343	113	P30101|PDIA3_HUMAN	320.22	44	0	5	11	0	44	0	0	0	5	0	0	0	0	0	0	0	0	0	0	0	10	0	4	0	0	0	0	0	0	0	0	0	0	0	0	0	0	0	0	0	0	0	0	0	0
81	118	Q14533|KRT81_HUMAN	320.17	47	1	1	1	5	1	5	1	1	9	7	1	1	7	1	1	1	3	1	1	40	1	1	1	1	3	1	36	1	5	1	1	1	10	19	1	1	7	5	1	3	1	1	1	1	0
254	429	P27482|CALL3_HUMAN	318.25	93	0	40	32	44	89	0	0	0	19	8	0	19	0	0	0	0	0	0	0	0	42	0	38	0	0	0	8	0	0	0	0	8	0	0	0	0	0	0	0	85	0	0	0	0	0
17	92	Q5XKE5|K2C79_HUMAN	317.44	46	11	13	13	9	36	11	11	11	9	9	10	8	8	7	12	6	18	14	6	9	13	11	10	19	9	10	11	13	9	8	6	6	6	16	6	7	7	6	6	14	9	5	9	6	3
192	622	P09211|GSTP1_HUMAN	316.77	61	30	31	30	13	57	5	10	5	23	13	0	10	0	0	5	5	10	30	5	10	40	0	40	10	5	10	5	0	0	0	0	0	0	0	0	0	0	0	0	56	0	0	0	0	0
261	126	P30740|ILEU_HUMAN	314.98	50	23	3	0	0	46	0	0	2	4	0	0	0	0	0	0	0	0	14	0	0	32	0	25	3	0	0	0	0	0	0	0	0	0	0	0	0	0	0	0	0	0	0	0	0	0
270	136	Q9UBG3|CRNN_HUMAN	314.22	47	5	0	0	2	0	0	0	0	2	2	0	0	0	0	0	0	0	25	0	0	45	2	26	5	0	0	0	0	0	0	0	0	0	0	0	0	0	0	0	0	0	0	0	0	0
70	100	Q15323|K1H1_HUMAN	314.05	48	2	2	2	4	2	4	2	2	7	4	2	2	4	2	2	4	2	4	2	40	2	3	3	6	2	4	25	2	2	2	2	2	4	25	2	2	2	4	2	2	2	2	2	2	2
157	353	Q9UBC9|SPRR3_HUMAN	314.01	67	43	0	5	19	0	0	0	0	14	38	0	19	0	0	0	0	0	67	0	0	67	38	67	38	5	14	0	0	0	0	0	0	0	0	0	0	0	0	0	0	0	14	0	0	0
107	103	P05089|ARGI1_HUMAN	313.59	75	13	32	14	13	25	10	12	0	16	7	6	9	11	8	7	9	24	25	3	16	30	3	11	16	16	11	11	5	9	3	6	6	9	10	8	6	16	0	6	64	3	3	6	3	0
179	112	O43490|PROM1_HUMAN	312.97	26	20	0	0	8	0	3	3	4	7	10	0	6	2	0	0	4	0	15	3	4	0	0	19	4	0	18	0	0	0	0	0	0	0	0	0	0	0	0	0	0	0	0	0	0	0
128	216	P31946|1433B_HUMAN	312.24	57	42	34	35	27	50	3	14	11	22	14	6	14	11	0	9	9	6	14	6	6	22	9	28	9	6	22	9	0	0	0	0	6	0	6	0	6	0	0	3	22	0	6	0	0	0
75	110	Q14525|KT33B_HUMAN	312.00	52	2	2	2	4	2	4	2	2	4	4	2	2	4	2	2	4	2	4	2	47	2	3	3	6	2	4	29	2	2	2	2	2	4	18	2	2	2	4	2	2	2	2	2	2	2
202	95	P42357|HUTH_HUMAN	311.50	35	0	7	16	0	31	4	0	0	11	8	0	0	0	4	4	3	11	4	0	3	14	0	0	7	0	0	3	0	0	0	0	0	4	3	0	2	0	0	0	5	0	0	0	0	0
64	394	P61626|LYSC_HUMAN	310.99	77	27	17	35	25	30	43	44	43	22	25	39	39	32	19	17	19	60	63	43	26	63	37	63	51	38	24	35	62	21	19	19	35	20	26	24	30	25	14	24	6	14	19	6	14	25
291	55	P18206|VINC_HUMAN	307.64	27	2	1	1	0	25	0	0	0	4	1	0	1	0	1	0	0	0	2	0	0	3	0	2	0	1	0	0	0	0	0	0	0	2	0	0	0	1	0	0	3	0	0	0	0	0
245	281	P23528|COF1_HUMAN	307.16	90	30	37	16	27	81	0	11	5	20	4	0	16	0	0	0	7	0	11	0	7	18	0	30	7	0	7	0	0	0	0	0	0	0	0	0	0	0	0	0	25	0	0	0	0	0
194	139	O76009|KT33A_HUMAN	306.61	45	0	0	0	2	0	2	0	0	5	2	0	0	2	0	0	2	0	2	0	38	0	2	2	4	0	2	29	0	0	0	0	0	2	27	0	0	0	2	0	0	0	0	0	0	0
131	129	P54652|HSP72_HUMAN	305.29	27	17	14	15	9	16	5	5	8	10	8	1	8	9	3	1	8	5	13	4	2	13	0	13	5	2	13	3	0	0	0	1	1	0	0	1	0	0	0	2	21	0	0	0	0	0
251	162	Q9BUF5|TBB6_HUMAN	304.86	40	0	9	13	0	40	0	0	2	2	0	0	2	2	0	0	0	0	0	0	0	11	0	4	0	0	0	0	0	0	0	0	0	0	0	0	0	0	0	0	11	0	0	0	0	0
163	293	P01861|IGHG4_HUMAN	304.15	48	17	0	3	6	36	13	9	13	11	13	4	13	13	10	11	0	2	13	13	13	26	3	31	11	9	11	5	0	0	0	0	0	4	8	4	0	4	0	8	23	0	0	0	4	0
135	194	P62258|1433E_HUMAN	303.14	71	63	15	24	38	53	3	22	11	23	10	6	13	3	0	6	15	6	28	6	9	18	6	54	6	6	30	6	0	0	0	0	3	0	6	0	6	0	0	3	34	0	6	0	0	0
253	48	P13797|PLST_HUMAN	301.79	40	7	3	15	0	35	0	0	0	13	0	0	0	0	0	0	0	0	0	0	0	19	0	17	0	0	0	0	0	0	0	0	0	0	0	0	0	0	0	0	15	0	0	0	0	0
300	75	Q7Z406|MYH14_HUMAN	301.30	13	1	1	2	0	8	0	0	0	7	1	0	1	0	0	0	0	0	1	0	0	2	0	2	0	0	0	0	0	0	0	0	0	0	0	0	0	0	0	0	2	0	0	0	0	0
145	131	P02647|APOA1_HUMAN	301.26	64	54	0	0	0	4	38	0	51	4	19	0	7	49	0	19	0	0	13	52	16	9	0	15	0	0	28	0	0	0	0	0	0	0	0	0	0	0	0	0	18	0	0	0	0	0
215	161	P12429|ANXA3_HUMAN	300.81	48	36	0	0	13	34	3	2	14	6	6	0	10	6	0	0	0	0	36	3	8	19	0	36	0	0	19	0	0	0	0	0	0	0	0	0	0	0	0	0	0	0	0	0	0	0
58	196	Q9UGM3|DMBT1_HUMAN	300.80	7	6	1	1	6	1	4	3	4	5	7	1	5	4	1	3	4	1	4	5	4	3	1	4	3	1	7	1	1	0	1	1	0	1	1	0	1	1	0	1	0	1	1	0	1	1
269	141	P50395|GDIB_HUMAN	299.73	42	7	8	10	2	26	0	0	0	14	0	0	0	0	0	0	0	4	6	0	0	22	0	10	0	0	2	0	0	0	0	0	0	0	0	0	0	0	0	0	20	0	0	0	0	0
206	111	P50995|ANX11_HUMAN	298.95	39	32	0	4	26	12	9	9	8	10	12	0	2	6	0	0	7	0	16	2	3	6	0	28	0	0	17	0	0	0	0	0	0	0	0	0	0	0	0	0	0	0	0	0	0	0
213	193	P05362|ICAM1_HUMAN	298.54	33	28	0	0	20	0	0	10	0	8	2	0	9	0	0	0	7	0	24	0	7	0	0	29	5	0	18	0	0	0	0	0	0	0	0	0	0	0	0	0	0	0	0	0	0	0
221	146	O76011|KRT34_HUMAN	298.16	37	0	2	0	0	3	0	0	0	2	2	0	0	2	0	0	2	0	2	0	33	0	2	2	4	0	2	16	0	0	0	0	0	2	14	0	0	0	0	0	0	0	0	0	0	0
449	191	P43490|NAMPT_HUMAN	297.66	37	0	4	15	0	30	0	0	0	0	0	0	0	0	0	0	0	0	0	0	0	12	0	0	0	0	0	0	0	0	0	0	0	0	0	0	0	0	0	0	0	0	0	0	0	0
200	389	P62937|PPIA_HUMAN	297.04	78	39	50	59	23	71	0	0	0	36	0	0	16	0	0	0	8	0	22	8	0	47	0	25	0	0	28	0	0	0	0	0	0	0	0	0	0	0	0	0	48	0	0	0	0	0
461	76	Q13813|SPTN1_HUMAN	296.56	10	0	0	0	0	9	0	0	0	0	0	0	0	0	0	0	0	0	0	0	0	0	0	0	0	0	0	0	0	0	0	0	0	0	0	0	0	0	0	0	3	0	0	0	0	0
148	130	P20742|PZP_HUMAN	295.94	14	4	0	1	2	0	4	2	4	2	3	2	2	13	3	2	1	0	1	3	3	3	2	2	3	2	3	0	0	0	0	0	0	0	0	0	0	0	0	0	0	0	0	0	0	0
153	143	Q96QA5|GSDMA_HUMAN	295.03	46	0	20	21	4	39	4	4	0	12	13	0	4	2	3	2	4	24	5	4	6	16	0	2	7	5	2	2	0	4	2	2	4	4	4	0	2	5	0	0	15	0	0	2	0	0
54	134	Q9NSB2|KRT84_HUMAN	294.15	29	3	6	4	4	3	4	4	4	3	4	3	4	4	4	4	4	4	3	4	22	5	6	3	5	2	3	5	3	3	4	3	3	3	3	3	3	3	3	3	3	3	3	3	3	2
323	262	P18669|PGAM1_HUMAN	294.07	67	4	39	26	0	50	0	0	0	4	0	0	0	0	0	0	0	0	4	0	0	13	0	0	0	0	0	0	0	0	0	0	0	0	0	0	0	0	0	0	25	0	0	0	0	0
508	208	P15104|GLNA_HUMAN	293.67	35	0	2	5	0	33	0	0	0	0	0	0	2	0	0	0	0	3	0	0	0	5	0	0	0	0	0	0	0	0	0	0	0	0	0	0	0	0	0	0	0	0	0	0	0	0
401	68	Q9Y446|PKP3_HUMAN	293.36	35	0	1	3	0	9	0	0	0	0	0	0	0	0	0	0	0	0	0	0	0	1	0	0	0	0	0	0	0	0	0	0	0	0	0	0	0	0	0	0	30	0	0	0	0	0
315	133	P06576|ATPB_HUMAN	293.01	49	0	5	10	0	43	0	0	0	6	0	0	7	0	0	0	0	0	0	0	0	16	0	7	0	0	0	0	0	0	0	0	0	0	0	0	0	0	0	0	14	0	0	0	0	0
295	121	P26641|EF1G_HUMAN	292.77	39	0	26	21	0	23	0	0	0	10	0	0	0	0	0	0	0	0	0	0	0	6	0	0	0	0	0	0	0	0	0	0	0	0	0	0	0	0	0	0	24	0	0	0	0	0
357	138	P06744|G6PI_HUMAN	292.13	35	2	7	9	0	30	0	0	0	3	0	0	3	0	0	0	0	0	3	0	0	9	0	8	0	0	0	0	0	0	0	0	0	0	0	0	0	0	0	0	4	0	0	0	0	0
177	124	P09525|ANXA4_HUMAN	292.02	52	43	3	6	19	32	3	12	13	14	12	0	19	18	0	0	12	0	43	6	6	13	0	39	5	0	22	0	0	0	0	0	0	0	0	0	0	0	0	0	13	0	0	0	0	0
190	150	Q8TDL5|BPIB1_HUMAN	291.98	38	34	0	0	0	0	6	5	20	2	6	0	3	2	4	0	0	0	31	9	17	3	7	18	16	11	7	0	2	0	0	0	0	0	0	0	0	0	0	2	0	0	0	0	0	0
260	200	Q99816|TS101_HUMAN	291.98	38	38	0	0	21	0	0	9	3	20	9	0	0	0	0	0	3	0	10	0	3	0	0	31	0	0	22	0	0	0	0	0	0	0	0	0	0	0	0	0	0	0	0	0	0	0
428	79	P21333|FLNA_HUMAN	291.60	12	0	1	0	0	10	0	0	0	0	0	0	0	0	0	0	0	0	0	0	0	0	0	0	0	0	0	0	0	0	0	0	0	0	0	0	0	0	0	0	2	0	0	0	0	0
66	274	P07339|CATD_HUMAN	291.08	37	7	23	29	16	26	14	16	9	27	19	14	23	4	16	11	16	31	25	14	16	26	7	16	23	16	16	16	5	10	2	2	2	12	19	7	9	16	0	9	11	2	5	25	7	9
373	123	P49327|FAS_HUMAN	290.58	11	0	0	2	0	5	0	0	0	3	0	0	0	1	0	0	0	0	0	0	0	2	0	1	0	0	0	0	0	0	0	0	0	0	0	0	0	0	0	0	4	0	0	0	0	0
225	256	P30041|PRDX6_HUMAN	290.57	65	26	9	31	5	49	0	5	17	13	4	0	3	4	0	0	0	0	17	4	0	36	0	25	5	0	5	0	0	0	0	0	0	0	0	0	0	0	0	0	37	0	0	0	0	0
431	151	P19971|TYPH_HUMAN	290.43	36	0	6	3	0	36	0	0	0	3	0	0	0	0	0	0	0	0	0	0	0	13	0	0	0	0	0	0	0	0	0	0	0	0	0	0	0	0	0	0	3	0	0	0	0	0
105	273	P08174|DAF_HUMAN	290.40	28	28	0	6	23	5	16	23	12	23	12	2	21	2	0	2	18	0	19	10	21	0	0	24	7	2	24	0	0	0	0	0	0	0	0	0	0	0	0	0	0	0	0	0	0	0
364	132	P63244|RACK1_HUMAN	289.56	64	0	7	36	0	35	0	0	0	5	0	0	0	0	0	0	0	0	0	0	0	5	0	0	0	0	0	0	0	0	0	0	0	0	0	0	0	0	0	0	20	0	0	0	0	0
79	333	P01860|IGHG3_HUMAN	288.95	32	26	3	8	8	24	20	18	19	16	18	10	18	26	11	19	6	4	20	20	16	26	5	20	12	15	16	10	4	0	0	0	0	3	3	3	0	3	0	6	20	0	0	0	3	0
289	122	P29401|TKT_HUMAN	288.48	36	2	6	3	0	31	0	0	0	7	0	0	0	0	0	2	0	0	2	0	0	18	0	8	3	0	0	0	0	0	0	0	0	0	0	0	0	0	0	0	19	0	0	0	0	0
408	120	P14625|ENPL_HUMAN	287.27	30	0	1	3	0	28	0	0	1	0	0	0	0	0	0	0	0	0	0	0	0	2	0	2	0	0	0	0	0	0	0	0	0	0	0	0	0	0	0	0	0	0	0	0	0	0
96	628	P62805|H4_HUMAN	286.89	69	58	68	60	29	52	42	29	51	52	57	29	29	51	29	29	29	26	36	58	29	50	19	49	36	29	29	39	0	8	8	8	26	0	15	26	0	12	0	7	46	0	18	8	0	19
67	717	P31151|S10A7_HUMAN	285.96	78	35	38	51	51	58	48	48	48	49	25	37	49	48	24	50	24	65	49	35	48	36	48	48	48	48	35	48	48	11	11	0	13	0	48	11	11	48	0	0	0	0	11	23	11	0
91	144	P78386|KRT85_HUMAN	285.63	51	1	1	1	4	1	5	1	1	7	7	1	1	5	1	1	1	3	1	1	39	1	1	1	1	1	1	28	1	3	1	1	1	8	19	1	1	5	5	1	3	1	1	1	1	0
475	107	P47895|AL1A3_HUMAN	285.36	38	0	0	0	0	38	0	0	0	0	0	0	0	0	0	0	0	0	0	0	0	0	0	0	0	0	0	0	0	0	0	0	0	0	0	0	0	0	0	0	0	0	0	0	0	0
304	324	O43866|CD5L_HUMAN	284.97	31	0	0	0	0	0	16	0	24	0	6	3	0	29	0	0	0	0	0	15	6	0	0	0	0	0	0	0	0	0	0	0	0	0	0	0	0	0	0	0	0	0	0	0	0	0
302	195	P00450|CERU_HUMAN	284.46	16	15	0	0	1	2	5	3	3	3	3	0	0	6	0	0	0	0	0	3	0	0	0	4	0	0	0	0	0	0	0	0	0	0	0	0	0	0	0	0	2	0	0	0	0	0
210	164	P08758|ANXA5_HUMAN	284.23	54	42	0	0	6	37	0	0	18	11	10	0	5	3	0	0	0	0	41	5	3	10	0	19	3	0	11	0	0	0	0	0	0	0	0	0	0	0	0	0	5	0	0	0	0	0
20	169	P08727|K1C19_HUMAN	282.67	38	14	14	14	14	14	14	14	14	14	14	14	12	11	14	17	14	16	22	12	12	31	14	28	19	14	16	14	14	12	12	14	8	9	16	14	14	16	12	6	17	12	14	14	6	12
442	127	P25705|ATPA_HUMAN	282.35	31	0	0	2	0	29	0	0	0	6	0	0	1	0	0	0	0	0	0	0	0	6	0	4	0	0	0	0	0	0	0	0	0	0	0	0	0	0	0	0	3	0	0	0	0	0
102	348	P01859|IGHG2_HUMAN	282.29	47	32	0	3	11	36	18	14	19	16	18	11	21	23	10	18	0	2	18	18	19	34	3	26	16	14	16	9	0	0	0	0	0	4	8	4	0	4	0	11	24	0	0	0	4	0
18	201	P05787|K2C8_HUMAN	279.45	22	16	9	11	13	10	11	9	9	7	9	7	9	7	9	11	11	11	10	7	10	8	11	12	10	6	9	10	10	8	6	7	5	5	7	7	7	7	7	5	10	7	5	5	5	4
390	220	P00491|PNPH_HUMAN	279.27	62	0	0	0	0	53	0	0	0	7	0	0	0	0	0	0	0	0	0	0	0	7	0	3	7	0	0	0	0	0	0	0	0	0	0	0	0	0	0	0	40	0	0	0	0	0
241	315	Q9UGT4|SUSD2_HUMAN	278.44	19	17	0	0	5	5	4	7	1	4	4	0	4	0	0	1	4	0	7	0	4	0	0	13	1	1	9	0	0	0	0	0	0	0	0	0	0	0	0	0	0	0	0	0	0	0
406	102	Q14204|DYHC1_HUMAN	278.24	6	0	0	0	0	5	0	0	0	0	0	0	0	0	0	0	0	0	0	0	0	0	0	0	0	0	0	0	0	0	0	0	0	0	0	0	0	0	0	0	1	0	0	0	0	0
130	257	P53990|IST1_HUMAN	277.05	34	25	0	11	23	11	18	20	10	19	16	8	16	13	0	5	19	0	21	7	18	0	0	26	16	5	21	0	0	0	0	0	0	0	0	0	0	0	0	0	0	0	0	0	0	0
71	189	Q08380|LG3BP_HUMAN	276.29	28	21	0	6	15	5	21	11	18	15	13	8	6	13	2	4	6	0	10	18	12	13	8	22	9	4	15	0	0	0	0	0	0	0	0	0	0	0	0	0	0	0	0	0	0	0
33	205	Q7RTS7|K2C74_HUMAN	275.74	20	8	8	8	8	8	8	8	6	8	5	6	3	3	8	8	8	20	9	3	8	10	9	8	10	8	8	8	8	8	6	6	3	8	8	7	10	8	6	6	8	6	8	6	3	6
267	185	P0DTE8|AMY1C_HUMAN	275.20	31	0	8	0	0	0	3	0	0	0	0	0	2	0	0	0	0	5	5	2	0	25	0	22	12	2	0	5	0	0	0	0	0	0	0	0	0	0	0	0	0	0	0	0	0	0
267	186	P0DTE7|AMY1B_HUMAN	275.20	31	0	8	0	0	0	3	0	0	0	0	0	2	0	0	0	0	5	5	2	0	25	0	22	12	2	0	5	0	0	0	0	0	0	0	0	0	0	0	0	0	0	0	0	0	0
267	187	P0DUB6|AMY1A_HUMAN	275.20	31	0	8	0	0	0	3	0	0	0	0	0	2	0	0	0	0	5	5	2	0	25	0	22	12	2	0	5	0	0	0	0	0	0	0	0	0	0	0	0	0	0	0	0	0	0
60	536	P05109|S10A8_HUMAN	274.21	69	53	54	55	49	69	47	39	31	25	54	31	54	40	31	39	47	53	46	53	39	60	32	48	32	48	47	53	24	0	0	0	19	12	53	12	12	55	12	12	53	12	12	12	12	12
365	165	Q5VT79|AXA81_HUMAN	273.25	48	8	5	9	0	48	0	0	0	6	0	0	0	0	0	0	0	0	2	0	0	13	0	9	0	0	0	0	0	0	0	0	0	0	0	0	0	0	0	0	5	0	0	0	0	0
122	627	P01040|CYTA_HUMAN	272.75	98	60	97	74	74	97	74	74	20	76	7	67	67	30	8	48	8	85	63	8	67	76	67	76	62	60	64	15	20	20	8	8	8	8	8	8	8	22	0	7	85	0	8	39	0	8
230	282	P00739|HPTR_HUMAN	272.75	33	8	0	0	0	0	21	2	25	2	7	9	0	31	0	2	0	0	0	20	2	0	0	0	0	0	14	0	0	0	0	0	0	0	0	0	0	0	0	0	2	0	0	0	0	0
299	339	P37802|TAGL2_HUMAN	272.72	65	19	19	23	0	64	0	0	0	6	6	0	6	0	0	0	6	0	12	0	0	11	0	12	0	0	12	0	0	0	0	0	0	0	0	0	0	0	0	0	43	0	0	0	0	0
418	175	O00571|DDX3X_HUMAN	272.00	23	0	2	6	0	17	0	0	0	2	0	0	0	0	0	0	0	0	0	0	0	3	0	0	0	0	0	0	0	0	0	0	0	0	0	0	0	0	0	0	16	0	0	0	0	0
354	453	P30086|PEBP1_HUMAN	271.70	66	19	4	17	4	55	0	4	0	27	4	0	4	0	0	0	0	0	9	0	0	27	0	15	0	0	0	0	0	0	0	0	0	0	0	0	0	0	0	0	11	0	0	0	0	0
307	119	Q14134|TRI29_HUMAN	269.48	36	0	4	6	0	22	0	0	0	2	0	0	0	0	0	0	0	0	0	0	0	7	0	0	0	0	0	0	0	0	0	0	0	0	0	0	0	0	0	0	28	0	0	0	0	0
198	776	P15941|MUC1_HUMAN	269.22	6	6	2	2	4	2	2	2	1	3	2	0	3	1	0	2	2	0	3	1	2	1	2	5	2	1	3	0	0	0	0	0	0	0	0	0	0	2	0	0	0	0	0	1	0	0
21	149	P19012|K1C15_HUMAN	268.82	38	12	11	11	10	12	10	10	11	20	11	10	8	12	12	14	10	15	21	10	16	33	20	26	20	18	10	10	11	11	11	11	10	5	14	10	11	12	10	8	14	10	20	10	5	7
654	215	P40763|STAT3_HUMAN	268.67	21	0	0	0	0	21	0	0	0	0	0	0	0	0	0	0	0	0	0	0	0	0	0	0	0	0	0	0	0	0	0	0	0	0	0	0	0	0	0	0	0	0	0	0	0	0
288	225	P25786|PSA1_HUMAN	268.38	48	4	0	3	0	8	22	0	40	8	0	8	0	32	0	4	0	0	0	25	0	4	0	0	0	0	0	0	0	0	0	0	0	0	0	0	0	0	0	0	4	0	0	0	0	0
340	275	P02935|OMPA_SHIDY	268.31	38	0	0	0	0	0	0	0	0	0	0	0	0	0	0	0	0	0	0	0	0	0	0	0	0	0	0	0	0	0	0	0	0	0	0	0	0	0	0	4	0	0	0	0	33	15
106	480	P31025|LCN1_HUMAN	267.29	68	12	0	24	20	6	34	30	26	28	12	12	17	6	17	12	12	6	12	34	34	41	45	52	34	30	34	17	28	5	6	6	5	6	17	6	24	11	6	30	0	6	12	12	12	30
152	271	P0DOX2|IGA2_HUMAN	267.19	33	6	2	2	0	2	8	5	7	5	6	2	5	12	2	4	0	12	8	5	6	23	4	21	8	5	5	5	25	2	0	0	0	5	9	2	4	2	10	2	0	0	0	0	3	2
278	266	Q14574|DSC3_HUMAN	267.11	16	3	3	3	0	10	2	3	0	3	3	0	1	0	1	3	0	1	3	0	3	7	0	0	3	1	2	1	0	0	0	0	0	1	1	0	0	0	0	0	15	0	0	0	0	0
384	192	P13928|ANXA8_HUMAN	266.67	44	8	5	9	0	44	0	0	0	6	0	0	0	0	0	0	0	0	2	0	0	13	0	9	0	0	0	0	0	0	0	0	0	0	0	0	0	0	0	0	5	0	0	0	0	0
248	159	Q9H6S3|ES8L2_HUMAN	266.61	20	17	0	0	14	0	0	7	0	4	3	0	3	0	0	0	3	0	7	0	2	0	0	16	0	0	19	0	0	0	0	0	0	0	0	0	0	0	0	0	0	0	0	0	0	0
356	692	P35247|SFTPD_HUMAN	266.41	26	0	0	0	0	0	0	0	4	4	4	0	4	0	0	0	0	0	26	0	0	0	0	26	4	0	7	0	0	0	0	0	0	0	0	0	0	0	0	0	0	0	0	0	0	0
420	214	P02649|APOE_HUMAN	266.38	47	16	0	0	0	0	0	0	36	0	0	0	0	15	0	0	0	0	0	24	0	0	0	0	0	0	0	0	0	0	0	0	0	0	0	0	0	0	0	0	0	0	0	0	0	0
97	347	P68871|HBB_HUMAN	265.68	84	67	10	48	0	0	84	51	84	22	56	48	9	56	22	29	9	9	29	73	51	53	61	22	29	9	45	16	0	0	0	0	0	9	0	9	9	9	0	0	0	0	0	0	0	0
419	125	Q9H4M9|EHD1_HUMAN	265.59	30	16	0	0	4	14	0	4	0	4	0	0	0	0	0	0	0	0	4	0	0	0	0	2	0	0	10	0	0	0	0	0	0	0	0	0	0	0	0	0	0	0	0	0	0	0
358	267	P08311|CATG_HUMAN	265.38	45	0	4	4	0	22	0	0	0	0	0	0	0	16	0	0	0	0	0	14	0	37	0	11	0	4	0	0	0	0	0	0	0	0	0	0	0	0	0	0	0	0	0	0	0	0
374	163	P13796|PLSL_HUMAN	265.28	21	1	0	4	0	13	0	0	0	11	0	0	0	0	0	0	0	0	0	0	0	11	0	11	0	0	0	0	0	0	0	0	0	0	0	0	0	0	0	0	4	0	0	0	0	0
160	204	Q13867|BLMH_HUMAN	265.27	28	4	10	14	0	12	7	2	2	15	17	2	2	2	5	2	3	17	15	2	5	18	2	2	10	3	2	9	0	0	0	0	2	5	2	0	0	16	0	0	16	0	0	0	0	0
446	351	P05120|PAI2_HUMAN	264.99	29	5	0	2	0	27	0	0	0	0	0	0	0	0	0	0	0	0	0	0	0	7	0	0	4	0	0	0	0	0	0	0	0	0	0	0	0	0	0	0	9	0	0	0	0	0
227	439	P07988|PSPB_HUMAN	264.26	27	27	0	0	0	3	12	2	16	5	9	3	9	0	0	0	0	0	17	12	9	0	0	15	2	0	12	0	0	0	0	0	0	0	0	0	0	0	0	0	0	0	0	0	0	0
483	217	P27797|CALR_HUMAN	264.03	40	0	6	2	0	40	0	0	2	0	0	0	0	2	0	0	0	0	0	0	0	4	0	0	0	0	0	0	0	0	0	0	0	0	0	0	0	0	0	0	0	0	0	0	0	0
312	246	Q16610|ECM1_HUMAN	262.86	27	0	0	5	4	0	2	0	0	5	2	0	0	0	2	2	0	6	5	0	0	21	0	9	0	0	0	0	0	0	0	2	0	2	2	2	0	2	0	0	11	0	0	0	0	0
264	222	P08473|NEP_HUMAN	262.85	17	13	0	0	7	0	10	2	2	2	2	0	0	2	0	0	0	0	12	2	2	0	0	7	0	0	4	0	0	1	0	0	0	0	0	0	0	0	0	0	0	0	1	0	0	0
486	184	P38606|VATA_HUMAN	262.68	24	0	1	3	0	19	0	0	0	5	0	0	0	0	0	0	0	0	0	0	0	4	0	0	0	0	0	0	0	0	0	0	0	0	0	0	0	0	0	0	11	0	0	0	0	0
188	221	P07911|UROM_HUMAN	261.34	21	16	0	0	13	0	3	7	3	9	5	0	10	6	0	0	10	0	21	3	3	0	0	15	0	0	10	0	0	0	0	0	0	0	0	0	0	0	0	0	0	0	0	0	0	0
593	298	P09601|HMOX1_HUMAN	261.19	42	0	5	18	0	37	0	0	0	4	0	0	0	0	0	0	0	0	0	0	0	0	0	0	0	0	0	0	0	0	0	0	0	0	0	0	0	0	0	0	0	0	0	0	0	0
497	172	Q6ZN66|GBP6_HUMAN	260.64	25	0	0	0	0	0	0	0	0	0	0	0	0	0	0	0	0	0	0	0	0	25	0	6	0	0	0	0	0	0	0	0	0	0	0	0	0	0	0	0	0	0	0	0	0	0
268	157	Q9UQB8|BAIP2_HUMAN	260.39	29	27	0	0	17	0	0	4	0	11	5	0	2	0	0	0	4	0	10	0	0	0	0	18	0	0	15	0	0	0	0	0	0	0	0	0	0	0	0	0	0	0	0	0	0	0
220	314	O43633|CHM2A_HUMAN	260.16	35	34	0	3	18	3	3	14	3	23	7	0	11	7	0	0	3	0	23	7	3	0	0	27	3	0	14	0	0	0	0	0	0	0	0	0	0	0	0	0	0	0	0	0	0	0
265	775	P04080|CYTB_HUMAN	259.12	95	74	21	31	21	95	0	9	0	0	9	0	21	0	0	0	0	0	67	0	0	89	0	87	9	0	0	0	0	0	0	0	0	0	0	0	0	0	0	0	0	0	0	0	0	0
184	784	P01591|IGJ_HUMAN	258.75	47	8	8	0	0	0	30	8	36	8	16	8	8	47	8	8	8	0	8	30	21	36	12	36	30	21	8	8	21	8	0	0	8	8	8	8	12	0	16	16	0	0	8	8	0	8
424	171	Q9BW04|SARG_HUMAN	258.37	30	26	0	0	2	0	0	0	0	0	0	0	0	0	0	0	0	0	3	0	0	0	0	14	0	0	8	0	0	0	0	0	0	0	0	0	0	0	0	0	0	0	0	0	0	0
398	352	P29373|RABP2_HUMAN	258.34	83	18	20	12	0	68	0	0	0	0	7	0	23	0	0	0	0	0	0	0	0	17	0	12	0	0	7	0	0	0	0	0	0	0	0	0	0	0	0	0	18	0	0	0	0	0
283	181	Q8A1G1|SUSC_BACTN	258.07	14	0	0	0	0	0	0	0	0	0	0	0	0	0	0	0	0	0	0	0	0	0	0	0	0	0	0	0	3	1	1	1	0	0	1	0	1	2	2	0	0	0	14	2	0	1
86	235	Q06830|PRDX1_HUMAN	257.90	68	30	43	57	19	63	19	14	11	48	23	11	14	10	14	19	14	44	34	14	19	52	9	39	23	14	24	19	6	11	11	11	4	9	14	14	6	11	6	6	63	6	9	6	6	6
277	831	P80188|NGAL_HUMAN	257.48	41	0	17	6	0	41	0	13	13	0	13	0	22	22	0	0	0	9	6	13	13	29	0	29	13	8	8	0	0	0	0	0	0	0	0	0	0	8	0	0	0	0	0	0	0	0
136	243	P61981|1433G_HUMAN	257.43	44	30	28	26	23	38	3	9	3	27	9	6	19	6	0	9	15	6	15	6	6	23	9	30	9	6	23	9	0	0	0	0	6	0	6	0	6	0	0	3	21	0	6	0	0	0
402	385	P25787|PSA2_HUMAN	255.55	47	0	6	6	0	29	23	0	27	0	0	6	0	11	0	0	0	0	0	18	0	0	0	0	0	0	0	0	0	0	0	0	0	0	0	0	0	0	0	0	0	0	0	0	0	0
143	238	P27348|1433T_HUMAN	255.50	51	33	20	27	19	50	3	9	7	23	9	6	15	7	0	9	9	6	15	6	6	19	9	31	9	6	19	9	0	0	0	0	6	0	6	0	6	0	0	3	17	0	6	0	0	0
84	597	P0DOX8|IGL1_HUMAN	255.48	41	20	7	12	12	30	31	19	28	7	24	19	19	34	12	12	5	12	12	28	19	35	15	35	24	15	12	8	19	12	12	0	5	7	12	7	12	15	15	5	12	0	5	5	12	5
226	249	P05187|PPB1_HUMAN	255.10	24	22	0	0	16	0	7	11	3	11	5	0	11	0	0	0	4	0	13	0	0	0	0	18	0	0	20	0	0	2	0	0	0	0	0	0	0	2	0	0	0	0	0	0	2	0
642	198	P61978|HNRPK_HUMAN	253.65	32	0	0	3	0	29	0	0	0	0	0	0	0	0	0	0	0	0	0	0	0	3	0	0	0	0	0	0	0	0	0	0	0	0	0	0	0	0	0	0	0	0	0	0	0	0
550	173	P22314|UBA1_HUMAN	253.14	15	0	0	4	0	14	0	0	0	0	0	0	0	0	0	0	0	0	0	0	0	0	0	1	0	0	0	0	0	0	0	0	0	0	0	0	0	0	0	0	0	0	0	0	0	0
540	508	P09972|ALDOC_HUMAN	253.00	24	0	2	2	0	23	0	0	0	6	0	0	0	0	0	0	0	0	0	0	0	20	0	0	0	0	0	0	0	0	0	0	0	0	0	0	0	0	0	0	11	0	0	0	0	0
181	247	P01009|A1AT_HUMAN	251.79	25	15	0	0	4	5	12	4	21	0	10	8	4	17	2	4	4	0	20	17	10	0	2	13	2	2	10	4	0	0	0	0	0	0	2	0	0	0	0	0	2	0	2	0	6	4
468	219	O43451|MGA_HUMAN	251.70	8	1	0	0	0	0	0	0	0	0	0	0	0	0	0	0	0	0	2	0	0	0	0	0	0	0	0	0	0	0	0	0	0	0	0	0	0	0	0	0	0	0	0	0	1	0
515	254	P08865|RSSA_HUMAN	251.61	47	0	12	21	0	42	0	0	0	4	0	0	0	0	0	0	0	0	0	0	0	5	0	0	0	0	0	0	0	0	0	0	0	0	0	0	0	0	0	0	15	0	0	0	0	0
521	372	P27824|CALX_HUMAN	251.20	20	0	12	4	0	17	0	0	0	0	0	0	0	0	0	0	0	0	0	0	0	0	0	0	0	0	0	0	0	0	0	0	0	0	0	0	0	0	0	0	6	0	0	0	0	0
272	160	P07384|CAN1_HUMAN	250.28	24	1	2	2	1	17	1	0	1	10	3	0	0	1	0	0	0	5	3	0	0	10	0	6	4	0	0	0	0	0	0	0	0	3	0	0	0	0	0	0	0	0	0	0	0	0
246	443	Q99895|CTRC_HUMAN	249.89	39	0	0	0	0	0	0	0	0	0	0	0	0	0	0	0	0	0	6	0	0	0	0	0	0	0	0	0	3	38	13	15	0	0	0	3	3	26	12	0	0	0	3	6	12	12
123	538	P32119|PRDX2_HUMAN	249.74	44	23	32	23	18	28	18	9	25	24	19	9	19	27	6	9	9	33	28	23	9	35	0	10	15	9	14	9	6	6	6	15	0	6	6	9	6	9	6	6	30	6	6	9	6	6
416	170	P52209|6PGD_HUMAN	248.71	30	0	5	12	0	15	0	0	0	0	0	0	0	0	0	0	0	0	2	0	0	14	0	13	0	0	0	0	0	0	0	0	0	0	0	0	0	0	0	0	4	0	0	0	0	0
212	145	P20073|ANXA7_HUMAN	248.70	35	23	0	2	9	9	22	3	24	3	10	0	2	21	0	0	2	0	9	9	4	6	0	7	0	0	6	0	0	0	0	0	0	0	0	0	0	0	0	0	9	0	0	0	0	0
366	272	P40121|CAPG_HUMAN	248.65	46	11	8	4	7	43	0	0	0	11	0	0	0	0	0	0	0	0	11	0	0	10	0	7	0	0	0	0	0	0	0	0	0	0	0	0	0	0	0	0	14	0	0	0	0	0
327	760	P07737|PROF1_HUMAN	247.88	57	26	10	24	10	57	0	0	0	16	6	0	10	0	0	0	0	0	26	0	0	28	0	28	0	0	16	0	0	0	0	0	0	0	0	0	0	0	0	0	18	0	0	0	0	0
236	432	P58876|H2B1D_HUMAN	246.70	72	44	72	35	0	35	12	0	19	26	0	0	0	12	0	12	0	0	12	7	0	35	12	26	12	0	12	7	0	0	0	0	0	0	0	0	0	0	0	0	12	0	0	0	0	0
334	276	P10909|CLUS_HUMAN	246.32	22	13	0	0	0	0	0	2	20	3	0	0	2	11	0	0	0	0	3	2	0	0	0	9	0	0	8	0	0	0	0	0	0	0	0	0	0	0	0	0	0	0	0	0	0	0
301	240	P60842|IF4A1_HUMAN	246.27	27	0	15	24	0	27	0	0	0	3	0	0	2	0	0	0	0	0	0	0	0	22	0	0	0	0	0	0	0	0	0	0	0	0	0	0	0	0	0	0	21	0	0	0	0	0
173	465	Q5T750|XP32_HUMAN	245.71	36	6	4	11	3	3	16	3	3	3	3	3	3	3	3	8	3	36	28	3	8	3	3	3	28	7	4	3	0	3	3	12	3	3	11	3	3	3	3	3	3	3	3	3	3	3
224	252	P19440|GGT1_HUMAN	245.50	19	16	0	0	15	0	8	7	3	9	9	0	4	2	0	0	5	0	8	2	2	0	0	12	2	0	18	0	0	0	0	0	0	0	0	0	0	0	0	0	0	0	0	0	0	0
318	142	P55786|PSA_HUMAN	245.38	20	0	2	5	0	16	0	0	0	5	2	0	0	0	0	0	0	2	1	0	0	8	0	3	1	0	0	0	0	0	0	0	0	0	0	0	0	0	0	0	1	0	0	0	0	0
196	462	P02042|HBD_HUMAN	244.20	69	31	10	26	0	0	69	15	69	0	37	21	0	50	0	7	0	0	7	58	15	31	31	0	7	0	15	7	0	0	0	0	0	0	0	0	0	0	0	0	0	0	0	0	0	0
462	227	P0C0L4|CO4A_HUMAN	243.91	7	0	0	0	0	2	1	0	3	0	0	0	0	5	0	0	0	0	0	1	0	0	0	0	0	0	0	0	0	0	0	0	0	0	0	0	0	0	0	0	0	0	0	0	0	0
429	228	P0C0L5|CO4B_HUMAN	243.45	7	0	0	0	0	2	2	0	3	0	0	0	0	5	0	0	0	0	0	2	0	0	0	0	0	0	0	0	0	0	0	0	0	0	0	0	0	0	0	0	0	0	0	0	0	0
63	1001	P0DOY2|IGLC2_HUMAN	243.16	68	42	24	24	24	60	49	49	54	24	49	49	49	54	35	24	9	24	42	49	49	68	49	63	42	49	42	17	31	24	24	9	9	24	24	14	24	31	24	9	42	9	9	9	24	9
63	1003	P0DOY3|IGLC3_HUMAN	243.16	68	42	24	24	24	60	49	49	54	24	49	49	49	54	35	24	9	24	42	49	49	68	49	63	42	49	42	17	31	24	24	9	9	24	24	14	24	31	24	9	42	9	9	9	24	9
52	270	Q7Z3Y8|K1C27_HUMAN	243.03	24	4	4	4	4	4	4	4	4	4	4	4	4	4	4	4	4	20	4	4	8	4	4	4	15	4	4	4	4	4	4	4	4	4	4	4	13	4	4	4	4	4	4	4	4	4
441	183	P05091|ALDH2_HUMAN	242.67	30	0	3	11	0	28	0	0	0	6	0	0	0	0	0	0	0	0	0	0	0	3	0	0	0	0	0	0	0	0	0	0	0	0	0	0	0	0	0	0	8	0	0	0	0	0
464	152	Q07065|CKAP4_HUMAN	242.35	25	0	2	8	0	25	0	0	0	1	0	0	1	0	0	0	0	0	0	0	0	3	0	1	0	0	0	0	0	0	0	0	0	0	0	0	0	0	0	0	5	0	0	0	0	0
554	248	P61158|ARP3_HUMAN	242.26	27	0	0	8	0	20	0	0	0	7	0	0	0	0	0	0	0	0	0	0	0	17	0	0	0	0	0	0	0	0	0	0	0	0	0	0	0	0	0	0	3	0	0	0	0	0
276	260	Q8IWA5|CTL2_HUMAN	242.12	15	8	0	0	11	0	0	0	1	3	3	0	4	2	0	0	0	0	7	0	0	0	0	12	1	0	10	0	0	0	0	0	0	0	0	0	0	0	0	0	0	0	0	0	0	0
252	734	Q9NZZ3|CHMP5_HUMAN	241.31	30	30	0	0	26	0	7	7	7	26	7	0	7	7	0	0	7	0	26	7	7	0	0	26	7	0	26	0	0	0	0	0	0	0	0	0	0	0	0	0	0	0	0	0	0	0
499	279	O00204|ST2B1_HUMAN	241.00	41	0	0	13	0	34	0	0	0	4	0	0	0	0	0	0	0	0	0	0	0	15	0	0	0	0	0	0	0	0	0	0	0	0	0	0	0	0	0	0	5	0	0	0	0	0
346	284	O14745|NHRF1_HUMAN	240.96	30	28	0	0	6	0	0	8	0	11	8	0	13	0	0	0	4	0	20	0	4	0	0	20	0	0	8	0	0	0	0	0	0	0	0	0	0	0	0	0	0	0	0	0	0	0
523	242	P61247|RS3A_HUMAN	240.90	45	0	8	22	0	24	0	0	0	0	0	0	0	0	0	0	0	0	0	0	0	0	0	0	0	0	0	0	0	0	0	0	0	0	0	0	0	0	0	0	10	0	0	0	0	0
233	237	P35222|CTNB1_HUMAN	240.82	16	2	2	3	0	12	0	0	0	1	1	0	0	0	0	2	0	5	2	0	0	4	0	1	0	0	0	1	0	0	1	3	0	0	3	0	2	1	0	0	10	2	1	0	1	0
197	1254	P22531|SPR2E_HUMAN	240.72	90	12	31	67	31	0	18	31	0	0	31	0	18	0	18	31	31	90	49	18	18	49	31	49	49	31	18	31	31	18	18	31	18	0	18	18	18	67	0	31	0	18	0	0	12	0
49	302	P08729|K2C7_HUMAN	240.51	16	3	10	7	5	6	9	5	5	3	5	3	5	5	5	7	5	9	8	5	9	8	7	5	8	2	3	9	6	6	4	5	3	3	6	3	3	5	3	3	8	3	3	3	3	2
360	359	A0A2S4N3N0|OMPA_SHIFL	240.22	28	0	0	0	0	0	0	0	0	0	0	0	0	0	0	0	0	0	0	0	0	0	0	0	0	0	0	0	0	0	0	0	0	0	0	0	0	0	0	4	0	0	0	0	27	15
459	371	P18124|RL7_HUMAN	240.10	40	0	15	21	0	38	0	0	0	0	0	0	0	0	0	0	0	0	0	0	0	4	0	0	0	0	0	0	0	0	0	0	0	0	0	0	0	0	0	0	8	0	0	0	0	0
326	223	P67936|TPM4_HUMAN	239.81	40	8	17	7	3	31	0	4	0	10	8	0	4	0	0	0	0	0	4	0	0	10	0	6	0	0	0	0	0	0	0	0	0	0	0	0	0	0	0	0	15	0	0	0	0	0
656	522	P31943|HNRH1_HUMAN	239.79	18	0	0	8	0	15	0	0	0	0	0	0	0	0	0	0	0	0	0	0	0	0	0	0	0	0	0	0	0	0	0	0	0	0	0	0	0	0	0	0	4	0	0	0	0	0
430	327	Q9UK41|VPS28_HUMAN	239.74	52	32	0	0	28	0	0	5	0	5	5	0	5	0	0	0	5	0	7	0	0	0	0	23	0	0	16	0	0	0	0	0	0	0	0	0	0	0	0	0	0	0	0	0	0	0
489	312	P05388|RLA0_HUMAN	239.58	39	0	3	20	0	13	0	0	0	0	0	0	0	0	0	0	0	0	0	0	0	10	0	10	0	0	0	0	0	0	0	0	0	0	0	0	0	0	0	0	32	0	0	0	0	0
279	210	Q8XE41|OMPC_ECO57	239.04	35	0	0	0	0	0	0	0	0	0	0	0	0	0	0	0	0	0	0	0	0	0	0	0	0	0	0	0	0	0	0	0	0	0	0	0	0	0	0	8	0	0	0	0	29	13
382	188	P40926|MDHM_HUMAN	238.88	44	0	0	8	0	41	0	0	0	17	0	0	0	0	0	0	0	3	0	0	0	11	0	9	4	0	0	0	0	0	0	0	0	0	0	0	0	0	0	0	8	0	0	0	0	0
133	658	P12273|PIP_HUMAN	238.56	51	29	34	34	23	16	23	34	23	16	23	16	18	10	23	17	23	36	36	23	23	44	36	44	31	23	23	23	44	18	0	8	8	8	13	8	5	0	0	0	0	0	0	27	0	18
285	355	P51149|RAB7A_HUMAN	238.32	46	39	0	23	16	30	6	0	16	21	6	0	5	6	0	0	0	0	18	0	0	16	0	33	0	0	12	0	0	0	0	0	0	0	0	0	0	0	0	0	0	0	0	0	0	0
109	241	O76013|KRT36_HUMAN	237.40	24	1	1	1	1	1	1	1	1	1	1	1	1	3	1	1	1	1	1	1	24	1	1	1	1	1	1	5	1	1	1	1	1	5	5	3	1	1	1	1	1	1	1	1	1	1
309	179	P23396|RS3_HUMAN	237.23	60	0	28	26	0	47	0	0	0	12	0	0	3	0	0	0	0	0	0	0	0	24	0	0	0	0	0	0	0	0	0	0	0	0	0	0	0	0	0	0	37	0	0	0	0	0
457	197	P32926|DSG3_HUMAN	236.95	17	0	1	0	0	14	0	0	0	0	0	0	0	0	0	0	0	1	0	0	0	3	0	11	0	0	0	0	0	0	0	0	0	0	0	0	0	0	0	0	0	0	0	0	0	0
271	343	P60900|PSA6_HUMAN	235.54	43	5	5	5	0	12	33	0	41	10	5	5	5	37	5	0	0	5	5	33	0	5	5	5	5	0	0	0	0	0	0	0	0	5	0	0	0	0	0	0	10	0	0	0	0	0
572	269	Q96HE7|ERO1A_HUMAN	235.15	27	0	0	0	0	18	0	0	0	0	0	0	0	0	0	0	0	0	0	0	0	12	0	5	0	0	0	0	0	0	0	0	0	0	0	0	0	0	0	0	0	0	0	0	0	0
602	203	Q96TA1|NIBA2_HUMAN	234.98	18	2	0	0	2	15	0	0	0	0	0	0	0	0	0	0	0	0	0	0	0	5	0	3	0	0	0	0	0	0	0	0	0	0	0	0	0	0	0	0	0	0	0	0	0	0
640	381	P05106|ITB3_HUMAN	234.85	10	0	0	0	0	0	0	0	7	0	0	0	0	9	0	0	0	0	0	0	0	0	0	0	0	0	0	0	0	0	0	0	0	0	0	0	0	0	0	0	0	0	0	0	0	0
622	158	O15020|SPTN2_HUMAN	234.34	7	0	0	0	0	7	0	0	0	0	0	0	0	0	0	0	0	0	0	0	0	0	0	0	0	0	0	0	0	0	0	0	0	0	0	0	0	0	0	0	0	0	0	0	0	0
362	516	P68431|H31_HUMAN	234.22	60	0	34	15	0	43	0	0	0	13	0	0	0	15	0	0	0	0	0	0	0	12	0	0	0	7	0	7	0	0	0	0	5	0	0	5	0	0	0	0	0	0	0	0	0	0
370	297	P01011|AACT_HUMAN	233.98	23	2	0	0	0	22	2	0	6	0	2	0	4	5	0	0	0	2	4	0	0	2	0	2	0	2	0	0	0	0	0	0	0	0	2	0	0	0	0	0	0	0	0	0	2	2
308	207	P02730|B3AT_HUMAN	233.98	14	1	0	0	0	0	6	0	12	0	11	0	0	10	0	0	0	0	0	0	0	0	0	0	0	0	1	0	0	0	0	0	0	0	0	0	0	0	0	0	0	0	0	0	0	0
534	1257	P05387|RLA2_HUMAN	233.34	75	0	32	56	0	70	0	0	0	10	0	0	0	0	0	0	0	0	0	0	0	27	0	0	0	0	0	0	0	0	0	0	0	0	0	0	0	0	0	0	10	0	0	0	0	0
140	1031	Q8NFJ5|RAI3_HUMAN	233.09	14	14	0	6	14	9	7	11	2	11	14	6	14	7	0	6	11	0	14	2	14	0	6	14	13	6	14	0	0	0	0	0	0	0	0	0	0	0	0	0	0	0	0	0	0	0
311	336	Q9H0U4|RAB1B_HUMAN	232.86	53	30	9	21	9	35	0	0	17	5	5	0	9	5	0	0	0	0	26	4	0	17	0	30	0	0	13	0	0	0	0	0	0	0	0	0	0	0	0	0	18	0	0	0	0	0
415	471	P10412|H14_HUMAN	232.61	37	28	10	16	0	20	0	0	0	0	0	0	0	0	0	0	0	0	0	0	0	15	0	11	0	0	0	0	0	0	0	0	0	0	0	0	0	0	0	0	0	0	0	0	0	0
500	328	P15880|RS2_HUMAN	232.04	34	0	9	18	0	23	0	0	0	0	0	0	0	0	0	0	0	0	0	0	0	11	0	0	0	0	0	0	0	0	0	0	0	0	0	0	0	0	0	0	15	0	0	0	0	0
543	338	Q99536|VAT1_HUMAN	231.87	31	3	8	15	0	17	0	0	0	7	0	0	0	0	0	0	0	0	0	0	0	0	0	4	0	0	0	0	0	0	0	0	0	0	0	0	0	0	0	0	13	0	0	0	0	0
151	542	Q96DA0|ZG16B_HUMAN	231.71	38	38	0	0	4	4	20	8	27	12	12	4	12	0	4	0	8	26	38	12	12	38	16	38	27	12	12	4	12	0	0	0	0	0	0	0	0	4	0	4	0	0	0	4	0	4
524	301	P13489|RINI_HUMAN	231.29	24	0	10	13	0	22	0	0	0	0	0	0	0	0	0	0	0	0	0	0	0	3	0	0	0	0	0	0	0	0	0	0	0	0	0	0	0	0	0	0	7	0	0	0	0	0
182	1000	P31949|S10AB_HUMAN	231.25	56	34	41	34	26	52	28	17	9	24	34	0	34	0	0	0	17	24	52	17	17	52	9	41	34	9	34	9	0	0	0	0	9	0	0	9	0	0	0	0	39	0	0	0	0	0
434	209	Q9H223|EHD4_HUMAN	230.56	19	18	0	0	4	2	0	0	0	4	0	0	4	0	0	0	0	0	6	0	0	0	0	13	0	0	0	0	0	0	0	0	0	0	0	0	0	0	0	0	0	0	0	0	0	0
195	401	O75223|GGCT_HUMAN	230.32	49	7	5	23	13	40	18	12	0	29	34	5	13	0	12	12	23	18	21	11	12	23	12	5	32	5	5	12	0	10	0	0	0	34	17	11	5	34	0	7	0	0	6	5	0	0
582	224	P39023|RL3_HUMAN	229.74	29	0	6	5	0	21	0	0	0	0	0	0	0	0	0	0	0	0	0	0	0	0	0	0	0	0	0	0	0	0	0	0	0	0	0	0	0	0	0	0	10	0	0	0	0	0
176	656	P69905|HBA_HUMAN	229.04	51	16	0	6	0	0	39	16	51	11	18	16	6	31	11	6	6	0	11	42	16	30	11	11	6	6	16	6	0	0	6	0	0	0	0	0	6	0	0	0	0	0	0	0	0	0
199	1256	P35326|SPR2A_HUMAN	228.91	90	12	49	67	31	18	18	31	0	0	31	0	18	0	18	31	31	72	31	18	18	49	31	31	31	31	18	31	31	18	18	31	18	0	18	18	18	49	0	31	0	18	0	0	12	0
502	231	O43175|SERA_HUMAN	228.43	21	0	3	5	0	15	0	0	0	0	0	0	0	0	0	0	0	0	0	0	0	0	0	0	0	0	0	0	0	0	0	0	0	0	0	0	0	0	0	0	19	0	0	0	0	0
714	574	P06748|NPM_HUMAN	228.06	32	0	0	0	0	32	0	0	0	0	0	0	0	0	0	0	0	0	0	0	0	0	0	0	0	0	0	0	0	0	0	0	0	0	0	0	0	0	0	0	17	0	0	0	0	0
514	299	P16152|CBR1_HUMAN	227.84	42	0	13	5	0	42	0	0	0	0	0	0	0	0	0	0	0	0	0	0	0	13	0	15	0	0	0	0	0	0	0	0	0	0	0	0	0	0	0	0	3	0	0	0	0	0
134	625	Q562R1|ACTBL_HUMAN	227.59	19	9	16	9	5	13	5	5	7	11	5	4	4	2	2	2	2	11	9	0	2	13	4	11	5	2	9	2	0	0	2	2	2	2	2	2	2	2	0	2	11	0	2	0	0	2
342	427	Q96CF2|CHM4C_HUMAN	227.52	35	32	0	0	21	0	0	14	0	11	5	0	11	0	0	0	11	0	14	0	3	0	0	14	0	0	18	0	0	0	0	0	0	0	0	0	0	0	0	0	0	0	0	0	0	0
579	598	Q92876|KLK6_HUMAN	226.65	33	0	5	9	0	33	0	0	0	0	0	0	0	0	0	0	0	0	0	0	0	0	0	0	0	0	0	0	0	0	0	0	0	0	0	0	0	0	0	0	0	0	0	0	0	0
444	251	Q14624|ITIH4_HUMAN	226.02	11	0	0	0	0	0	0	0	4	0	0	0	0	11	0	0	0	0	0	2	0	0	0	0	0	0	0	0	0	0	0	0	0	0	0	0	0	0	0	0	0	0	0	0	0	0
470	564	Q9BQ50|TREX2_HUMAN	225.90	37	0	11	28	0	37	0	0	0	14	0	0	0	0	0	0	0	0	0	0	0	28	0	0	0	0	0	0	0	0	0	0	0	0	0	0	0	0	0	0	3	0	0	0	0	0
247	1007	P08861|CEL3B_HUMAN	225.78	22	0	0	0	0	0	0	0	0	0	0	0	0	0	0	0	0	0	0	0	0	0	0	0	0	0	0	0	5	18	9	9	0	5	5	5	5	15	9	5	0	5	11	9	8	9
332	578	P28066|PSA5_HUMAN	224.70	35	4	0	12	0	17	26	0	18	10	17	10	0	10	0	0	0	0	4	17	0	4	0	0	0	0	0	0	0	0	0	0	0	4	0	0	0	0	0	0	15	0	0	0	0	0
186	999	P22532|SPR2D_HUMAN	224.66	90	12	49	79	31	18	18	31	0	0	31	0	18	0	18	31	31	90	31	18	18	61	31	31	43	31	18	31	31	18	18	31	18	0	18	18	18	79	0	31	0	18	0	0	12	0
317	479	O00299|CLIC1_HUMAN	224.58	37	20	16	20	5	33	0	5	0	20	5	0	0	0	0	0	0	0	16	0	0	25	0	29	0	0	12	0	0	0	0	0	0	0	0	0	0	0	0	0	0	0	0	0	0	0
204	1005	P22528|SPR1B_HUMAN	224.36	70	9	25	53	9	37	18	9	0	9	28	0	9	9	9	9	18	53	53	0	9	53	18	34	53	9	9	44	9	9	9	18	0	9	44	9	9	9	9	9	54	9	0	0	0	9
469	544	P28074|PSB5_HUMAN	223.86	27	0	0	0	0	0	18	0	23	0	0	0	0	17	0	0	0	0	0	8	0	4	0	0	0	0	0	0	0	0	0	0	0	0	0	0	0	0	0	0	0	0	0	0	0	0
422	263	P23284|PPIB_HUMAN	223.62	52	0	7	10	0	46	0	0	10	15	0	0	0	0	0	0	0	0	0	0	0	16	0	4	0	0	0	0	0	0	0	0	0	0	0	0	0	0	0	0	6	0	0	0	0	0
476	386	P09758|TACD2_HUMAN	223.27	30	26	0	0	0	0	0	0	0	0	0	0	0	0	0	0	0	0	20	0	0	5	0	20	0	0	0	0	0	0	0	0	0	0	0	0	0	0	0	0	3	0	0	0	0	0
325	261	Q8IW75|SPA12_HUMAN	222.88	30	7	2	2	0	2	2	0	0	6	2	0	0	0	0	2	0	7	2	0	2	5	0	2	0	2	0	2	0	0	0	0	0	0	0	0	0	0	0	0	21	0	0	0	0	0
482	280	P98088|MUC5A_HUMAN	222.18	2	2	0	0	0	0	0	0	0	0	0	0	0	0	0	0	0	0	0	0	0	1	0	1	0	0	0	0	0	0	0	0	0	0	0	0	0	0	0	0	0	0	0	0	0	0
530	356	Q8N271|PROM2_HUMAN	222.08	12	10	0	0	1	0	0	0	0	0	0	0	0	0	0	0	0	0	0	0	0	0	0	7	0	0	5	0	0	0	0	0	0	0	0	0	0	0	0	0	0	0	0	0	0	0
388	288	P43353|AL3B1_HUMAN	221.78	22	16	0	0	10	0	0	2	0	2	10	0	2	0	0	0	0	0	2	0	0	0	0	16	0	0	9	0	0	0	0	0	0	0	0	0	0	0	0	0	0	0	0	0	0	0
507	320	P62424|RL7A_HUMAN	221.53	36	0	20	18	0	26	0	0	0	0	0	0	0	0	0	0	0	0	0	0	0	6	0	0	0	0	0	0	0	0	0	0	0	0	0	0	0	0	0	0	15	0	0	0	0	0
166	182	P08670|VIME_HUMAN	221.44	32	2	3	2	3	26	3	3	3	2	3	2	3	3	3	3	3	2	8	3	3	11	3	12	3	0	2	3	2	2	2	2	2	2	2	2	2	2	2	2	2	2	2	2	2	0
282	174	P37837|TALDO_HUMAN	221.31	41	7	10	15	0	28	2	2	0	19	0	0	2	2	0	0	0	0	2	0	2	22	0	17	3	2	0	3	0	0	0	0	0	3	0	0	0	0	0	0	3	0	0	0	0	0
570	337	P22626|ROA2_HUMAN	221.27	33	0	3	4	0	33	0	0	0	0	0	0	3	0	0	0	0	0	0	0	0	0	0	0	0	0	0	0	0	0	0	0	0	0	0	0	0	0	0	0	4	0	0	0	0	0
650	379	Q02487|DSC2_HUMAN	220.57	10	0	0	0	0	7	0	0	0	0	0	0	0	0	0	0	0	0	0	0	0	0	0	1	0	0	0	0	0	0	0	0	0	0	0	0	0	0	0	0	5	0	0	0	0	0
435	549	P60660|MYL6_HUMAN	220.08	56	13	19	21	0	52	0	0	0	0	0	0	0	0	0	0	0	0	0	0	0	19	0	21	0	0	0	0	0	0	0	0	0	0	0	0	0	0	0	0	17	0	0	0	0	0
243	573	O00560|SDCB1_HUMAN	219.52	24	15	0	4	11	4	8	14	11	4	11	0	4	4	0	0	4	0	8	8	8	0	0	18	4	0	15	0	0	0	0	0	0	0	0	0	0	0	0	0	0	0	0	0	0	0
187	540	Q15517|CDSN_HUMAN	219.41	17	3	3	7	5	3	5	3	3	3	7	3	3	3	7	3	3	7	7	0	5	3	3	0	7	9	3	7	0	3	2	0	0	3	5	2	5	0	0	5	14	3	3	0	3	0
314	675	P20618|PSB1_HUMAN	219.34	26	7	0	4	0	15	19	4	19	4	4	7	0	16	4	0	0	4	4	18	0	7	4	0	4	0	0	0	0	0	0	0	0	0	0	0	0	0	0	0	11	0	0	0	0	0
655	378	Q15084|PDIA6_HUMAN	218.97	29	0	0	0	0	29	0	0	0	0	0	0	0	0	0	0	0	0	0	0	0	10	0	0	0	0	0	0	0	0	0	0	0	0	0	0	0	0	0	0	0	0	0	0	0	0
409	615	Q9HCY8|S10AE_HUMAN	218.68	74	34	11	25	0	21	0	0	0	11	0	0	0	0	0	0	0	11	30	0	0	38	0	34	11	0	0	0	0	0	0	0	0	0	0	0	0	0	0	0	30	0	0	0	0	0
319	341	P06753|TPM3_HUMAN	218.59	35	7	22	11	3	21	0	4	0	14	7	0	4	0	0	0	0	0	4	0	0	9	0	3	0	0	0	0	0	0	0	0	0	0	0	0	0	0	0	0	19	0	0	0	0	0
455	277	P01008|ANT3_HUMAN	218.36	24	5	0	0	0	0	0	0	13	0	0	0	0	18	0	0	0	0	9	11	0	0	0	3	0	0	3	0	0	0	0	0	0	0	0	0	0	0	0	0	0	0	0	0	0	0
445	287	Q02878|RL6_HUMAN	218.23	38	0	26	11	0	33	0	0	0	0	0	0	0	0	0	0	0	0	0	0	0	3	0	0	0	0	0	0	0	0	0	0	0	0	0	0	0	0	0	0	17	0	0	0	0	0
529	403	P62701|RS4X_HUMAN	218.00	34	0	0	16	0	30	0	0	0	0	0	0	0	0	0	0	0	0	0	0	0	4	0	4	0	0	0	0	0	0	0	0	0	0	0	0	0	0	0	0	14	0	0	0	0	0
259	586	P06731|CEAM5_HUMAN	217.95	9	1	0	0	1	0	1	1	0	1	1	0	1	1	0	0	1	0	3	1	1	1	0	3	1	0	1	0	1	6	3	0	0	0	1	0	0	6	6	0	0	0	3	3	0	0
471	774	Q9NZH8|IL36G_HUMAN	217.54	51	0	30	7	0	38	0	0	0	7	13	0	0	0	0	0	0	0	0	0	0	29	0	0	0	0	0	0	0	0	0	0	0	0	0	0	0	0	0	0	34	0	0	0	0	0
305	245	Q8CVW1|OMPC_ECOL6	217.17	30	0	0	0	0	0	0	0	0	0	0	0	0	0	0	0	0	0	0	0	0	0	0	0	0	0	0	0	0	0	0	0	0	0	0	0	0	0	0	5	0	0	0	0	15	13
331	408	Q9Y281|COF2_HUMAN	216.87	49	28	14	11	23	23	0	18	0	11	4	0	11	0	0	0	7	0	4	0	7	7	0	25	7	0	7	0	0	0	0	0	0	0	0	0	0	0	0	0	11	0	0	0	0	0
439	782	P02743|SAMP_HUMAN	216.27	28	0	0	0	0	0	9	0	28	0	0	0	0	28	0	0	0	0	4	28	0	0	0	0	0	0	0	0	0	0	0	0	0	0	0	0	0	0	0	0	0	0	0	0	0	0
450	310	Q9Y6R7|FCGBP_HUMAN	216.00	3	0	0	0	0	0	0	0	0	0	0	0	0	0	0	0	0	0	1	0	0	0	0	1	0	0	0	0	0	0	0	0	0	0	0	0	0	0	0	0	0	0	0	0	0	0
527	289	P30838|AL3A1_HUMAN	215.57	21	0	7	7	0	0	0	0	0	0	0	0	0	0	0	0	0	0	0	0	0	17	0	10	0	0	0	0	0	0	0	0	0	0	0	0	0	0	0	0	3	0	0	0	0	0
330	477	P16671|CD36_HUMAN	215.49	18	18	0	0	10	0	1	5	0	6	3	0	0	0	0	0	0	0	4	0	1	0	0	6	0	0	16	0	0	0	0	0	0	0	0	0	0	0	0	0	0	0	0	0	0	0
809	998	Q92597|NDRG1_HUMAN	214.86	23	0	0	0	0	23	0	0	0	0	0	0	0	0	0	0	0	0	0	0	0	0	0	0	0	0	0	0	0	0	0	0	0	0	0	0	0	0	0	0	4	0	0	0	0	0
481	230	P01031|CO5_HUMAN	214.64	8	0	0	0	0	0	0	0	8	0	0	0	0	3	0	0	0	0	0	0	0	0	0	0	0	0	0	0	0	0	0	0	0	0	0	0	0	0	0	0	0	0	0	0	0	0
647	286	P30153|2AAA_HUMAN	214.41	21	0	3	2	0	16	0	0	0	0	0	0	0	0	0	0	0	0	0	0	0	2	0	0	0	0	0	0	0	0	0	0	0	0	0	0	0	0	0	0	0	0	0	0	0	0
292	340	O43895|XPP2_HUMAN	213.89	12	11	0	0	8	0	12	3	3	5	3	0	0	2	0	0	3	0	8	1	1	0	0	7	0	0	3	0	0	0	0	0	0	0	0	0	0	0	0	0	0	0	0	0	0	0
604	393	P30050|RL12_HUMAN	213.86	60	0	20	36	0	34	0	0	0	0	0	0	0	0	0	0	0	0	0	0	0	0	0	0	0	0	0	0	0	0	0	0	0	0	0	0	0	0	0	0	15	0	0	0	0	0
262	391	O14818|PSA7_HUMAN	213.72	36	0	0	4	0	20	19	0	27	4	11	19	4	27	4	0	0	11	0	19	0	4	4	0	8	0	0	0	0	0	0	0	0	4	0	0	0	4	0	0	14	0	0	0	0	0
627	404	P52907|CAZA1_HUMAN	213.66	42	0	0	3	0	42	0	0	0	0	0	0	0	0	0	0	0	0	0	0	0	10	0	0	0	0	0	0	0	0	0	0	0	0	0	0	0	0	0	0	3	0	0	0	0	0
626	342	P23526|SAHH_HUMAN	212.64	24	0	0	0	0	19	0	0	0	8	0	0	0	0	0	0	0	0	0	0	0	6	0	0	0	0	0	0	0	0	0	0	0	0	0	0	0	0	0	0	5	0	0	0	0	0
219	489	O75340|PDCD6_HUMAN	212.49	51	37	0	10	25	32	25	25	23	23	25	0	17	5	0	0	10	0	19	23	23	0	0	25	0	0	25	0	0	0	0	0	0	0	0	0	0	0	0	0	0	0	0	0	0	0
466	1132	P0DP24|CALM2_HUMAN	212.16	44	9	0	11	0	36	0	0	0	28	0	0	11	0	0	0	0	0	0	0	0	13	0	17	0	0	0	0	0	0	0	0	0	0	0	0	0	0	0	0	20	0	0	0	0	0
466	1133	P0DP23|CALM1_HUMAN	212.16	44	9	0	11	0	36	0	0	0	28	0	0	11	0	0	0	0	0	0	0	0	13	0	17	0	0	0	0	0	0	0	0	0	0	0	0	0	0	0	0	20	0	0	0	0	0
466	1134	P0DP25|CALM3_HUMAN	212.16	44	9	0	11	0	36	0	0	0	28	0	0	11	0	0	0	0	0	0	0	0	13	0	17	0	0	0	0	0	0	0	0	0	0	0	0	0	0	0	0	20	0	0	0	0	0
338	541	Q99828|CIB1_HUMAN	212.14	41	36	0	0	12	8	0	4	0	5	5	0	15	0	0	0	0	0	32	0	0	0	0	36	0	0	30	0	0	0	0	0	0	0	0	0	0	0	0	0	0	0	0	0	0	0
605	218	P11940|PABP1_HUMAN	212.01	16	0	3	6	0	10	0	0	0	2	0	0	0	2	0	0	0	0	0	0	0	0	0	0	0	0	0	0	0	0	0	0	0	0	0	0	0	0	0	0	2	0	0	0	0	0
381	490	Q9H9H4|VP37B_HUMAN	211.86	20	20	0	0	13	0	0	4	0	7	8	0	7	0	0	0	4	0	11	0	4	0	0	16	0	0	20	0	0	0	0	0	0	0	0	0	0	0	0	0	0	0	0	0	0	0
510	250	O95171|SCEL_HUMAN	211.55	13	0	2	3	0	1	0	0	0	2	0	0	0	0	0	0	0	0	0	0	0	13	0	9	0	0	0	0	0	0	0	0	0	0	0	0	0	0	0	0	0	0	0	0	0	0
618	633	Q9Y5Z4|HEBP2_HUMAN	211.22	32	15	0	0	0	24	0	0	0	4	0	0	0	0	0	0	4	0	6	0	0	10	0	4	0	0	0	0	0	0	0	0	0	0	0	0	0	0	0	0	0	0	0	0	0	0
379	236	P05141|ADT2_HUMAN	210.86	36	0	6	22	0	26	0	0	0	10	0	0	0	0	0	0	0	0	0	0	0	20	0	4	0	0	0	0	0	0	0	0	0	0	0	0	0	0	0	0	13	0	0	0	0	0
448	499	P16403|H12_HUMAN	210.85	35	18	0	9	0	28	0	0	0	0	0	0	0	0	0	0	0	0	0	0	0	23	0	11	0	0	0	0	0	0	0	0	0	0	0	0	0	0	0	0	0	0	0	0	0	0
426	514	P63092|GNAS2_HUMAN	210.83	20	17	0	0	11	3	0	0	3	3	9	0	0	3	0	0	0	0	8	0	0	3	0	12	0	0	8	0	0	0	0	0	0	0	0	0	0	0	0	0	0	0	0	0	0	0
426	528	Q5JWF2|GNAS1_HUMAN	210.83	8	7	0	0	4	1	0	0	1	1	3	0	0	1	0	0	0	0	3	0	0	1	0	4	0	0	3	0	0	0	0	0	0	0	0	0	0	0	0	0	0	0	0	0	0	0
474	213	P36578|RL4_HUMAN	210.72	28	0	9	10	0	20	0	0	0	0	0	0	0	0	0	0	0	0	0	0	0	7	0	3	0	0	0	0	0	0	0	0	0	0	0	0	0	0	0	0	2	0	0	0	0	0
185	1004	P10599|THIO_HUMAN	210.46	51	17	39	30	17	43	17	21	9	9	41	9	9	0	21	22	30	39	26	9	21	30	9	26	30	30	9	12	0	0	0	0	0	0	12	0	12	12	0	9	30	12	0	0	0	12
699	307	P04003|C4BPA_HUMAN	210.01	13	0	0	0	0	0	0	0	0	0	0	0	0	13	0	0	0	0	0	0	0	0	0	0	0	0	0	0	0	0	0	0	0	0	0	0	0	0	0	0	0	0	0	0	0	0
65	663	Q99456|K1C12_HUMAN	209.96	9	2	2	2	2	2	2	2	2	2	2	2	2	2	2	2	2	2	7	2	2	7	7	7	3	2	2	2	2	2	2	2	2	2	2	2	4	2	2	2	2	2	3	2	1	2
436	557	P49721|PSB2_HUMAN	209.78	33	0	0	0	0	7	26	0	20	0	4	16	0	29	0	0	0	0	0	16	0	5	0	0	0	0	0	0	0	0	0	0	0	0	0	0	0	0	0	0	0	0	0	0	0	0
796	759	P18510|IL1RA_HUMAN	209.73	34	0	0	0	0	34	0	0	0	0	0	0	0	0	0	0	0	0	0	0	0	4	0	0	0	0	0	0	0	0	0	0	0	0	0	0	0	0	0	0	0	0	0	0	0	0
103	345	Q14532|K1H2_HUMAN	209.48	16	2	2	2	2	2	2	2	2	9	3	2	2	2	2	2	3	2	3	2	11	2	2	2	3	2	2	8	2	2	2	2	2	4	8	2	2	2	2	2	2	2	2	2	2	2
585	898	O43240|KLK10_HUMAN	208.85	18	0	6	0	0	16	0	0	0	3	0	0	0	0	0	0	0	9	0	0	0	0	0	0	3	0	0	0	0	0	0	0	0	0	0	0	0	0	0	0	0	0	0	0	0	0
623	638	P16401|H15_HUMAN	208.12	31	27	0	4	0	16	0	0	0	0	0	0	0	0	0	0	0	0	0	0	0	16	0	0	0	0	0	0	0	0	0	0	0	0	0	0	0	0	0	0	0	0	0	0	0	0
76	936	P81605|DCD_HUMAN	207.99	47	23	35	23	23	10	35	40	23	35	29	23	26	23	34	34	29	35	23	29	40	19	23	23	41	23	23	41	23	23	29	20	20	20	41	35	20	20	20	26	35	20	29	23	29	26
488	364	Q13421|MSLN_HUMAN	207.97	13	11	0	0	0	0	0	0	2	2	2	0	2	0	0	0	0	0	5	2	0	0	0	8	2	0	4	0	0	0	0	0	0	0	0	0	0	0	0	0	0	0	0	0	0	0
417	375	O95436|NPT2B_HUMAN	207.65	11	9	0	0	6	0	0	0	0	0	2	0	2	0	0	0	0	0	5	0	0	0	0	7	0	0	8	0	0	0	0	0	0	0	0	0	0	0	0	0	0	0	0	0	0	0
701	285	P09651|ROA1_HUMAN	207.51	29	0	2	5	0	20	0	0	0	0	0	0	0	0	0	0	0	0	0	0	0	0	0	0	0	0	0	0	0	0	0	0	0	0	0	0	0	0	0	0	10	0	0	0	0	0
410	305	P02452|CO1A1_HUMAN	207.38	6	0	0	0	0	0	0	0	0	0	0	0	1	0	0	0	0	0	0	0	0	1	0	0	0	0	0	1	1	1	1	0	0	0	0	0	0	0	0	0	0	0	0	0	0	0
363	448	P04004|VTNC_HUMAN	207.28	18	8	0	0	0	6	0	0	15	0	0	0	0	11	0	0	0	0	4	8	0	0	0	2	0	0	4	0	0	0	0	0	0	0	0	0	0	0	0	0	0	0	0	0	0	0
432	475	O95833|CLIC3_HUMAN	206.94	36	31	0	11	0	22	0	0	0	9	0	0	0	0	0	0	0	0	8	0	0	18	0	27	0	0	5	0	0	0	0	0	0	0	0	0	0	0	0	0	4	0	0	0	0	0
320	326	P62820|RAB1A_HUMAN	206.82	40	21	6	16	9	36	0	0	9	15	5	0	15	5	0	0	0	0	13	4	0	17	0	27	0	0	5	0	0	0	0	0	0	0	0	0	0	0	0	0	15	0	0	0	0	0
496	344	P22392|NDKB_HUMAN	206.65	47	11	11	6	11	36	0	11	11	0	0	0	0	11	0	0	0	0	11	0	0	17	0	11	0	11	0	0	0	0	0	0	0	0	0	0	0	0	0	0	30	0	0	0	0	0
437	584	P84077|ARF1_HUMAN	206.63	47	14	0	0	6	47	0	6	0	14	0	0	6	0	0	0	6	0	14	0	0	0	0	19	0	0	14	0	0	0	0	0	0	0	0	0	0	0	0	0	0	0	0	0	0	0
437	612	P61204|ARF3_HUMAN	206.63	47	14	0	0	6	47	0	6	0	14	0	0	6	0	0	0	6	0	14	0	0	0	0	19	0	0	14	0	0	0	0	0	0	0	0	0	0	0	0	0	0	0	0	0	0	0
348	1191	Q8TAX7|MUC7_HUMAN	206.58	12	7	0	0	0	0	2	0	2	0	0	0	0	0	0	0	0	0	3	0	0	12	0	12	3	0	0	0	0	0	0	0	0	0	0	0	0	0	0	0	0	0	0	0	0	0
961	1209	P29966|MARCS_HUMAN	206.40	21	21	0	0	0	6	0	0	0	0	0	0	0	0	0	0	0	0	0	0	0	0	0	6	0	0	0	0	0	0	0	0	0	0	0	0	0	0	0	0	0	0	0	0	0	0
732	303	Q8TE68|ES8L1_HUMAN	206.03	9	2	2	0	0	5	0	0	0	0	0	0	0	0	0	0	0	0	0	0	0	0	0	4	0	0	0	0	0	0	0	0	0	0	0	0	0	0	0	0	0	0	0	0	0	0
297	771	Q9NQ84|GPC5C_HUMAN	205.85	17	17	0	0	8	0	2	4	6	14	12	0	4	0	0	0	4	0	6	0	6	0	0	17	0	0	14	0	0	0	0	0	0	0	0	0	0	0	0	0	0	0	0	0	0	0
519	425	P61313|RL15_HUMAN	205.55	40	0	30	17	0	33	0	0	0	0	0	0	0	0	0	0	0	0	0	0	0	0	0	0	0	0	0	0	0	0	0	0	0	0	0	0	0	0	0	0	4	0	0	0	0	0
242	519	Q9H444|CHM4B_HUMAN	205.44	36	36	0	4	21	11	11	18	6	21	4	0	15	9	0	0	11	0	22	14	18	0	0	26	4	0	29	0	0	0	0	0	0	0	0	0	0	0	0	0	0	0	0	0	0	0
333	748	B0FP48|UPK3L_HUMAN	204.93	27	27	0	0	19	0	0	5	0	19	11	0	5	0	0	0	0	0	22	0	0	0	0	22	5	0	0	0	0	0	0	0	0	0	0	0	0	0	0	0	0	0	0	0	0	0
333	749	E5RIL1|UPKL2_HUMAN	204.93	27	27	0	0	19	0	0	5	0	19	11	0	5	0	0	0	0	0	22	0	0	0	0	22	5	0	0	0	0	0	0	0	0	0	0	0	0	0	0	0	0	0	0	0	0	0
599	410	P04062|GLCM_HUMAN	204.62	16	0	0	0	0	11	0	0	0	3	0	0	0	0	0	0	0	1	0	0	0	4	0	0	1	0	0	0	0	0	0	0	0	0	0	0	0	0	0	0	0	0	0	0	0	0
383	778	P63000|RAC1_HUMAN	204.58	34	30	0	0	14	7	0	0	0	0	0	0	0	0	0	0	0	0	20	0	0	11	0	34	0	0	28	0	0	0	0	0	0	0	0	0	0	0	0	0	0	0	0	0	0	0
614	588	P46782|RS5_HUMAN	204.55	35	0	12	10	0	24	0	0	0	0	0	0	0	0	0	0	0	0	0	0	0	7	0	0	0	0	0	0	0	0	0	0	0	0	0	0	0	0	0	0	5	0	0	0	0	0
580	226	P52272|HNRPM_HUMAN	204.09	17	0	1	6	0	14	0	0	0	2	0	0	0	0	0	0	0	0	0	0	0	0	0	0	0	0	0	0	0	0	0	0	0	0	0	0	0	0	0	0	0	0	0	0	0	0
355	740	P51148|RAB5C_HUMAN	202.86	34	34	0	0	11	22	0	0	5	17	5	0	11	0	0	0	5	0	23	0	0	5	0	23	5	0	11	0	0	0	0	0	0	0	0	0	0	0	0	0	5	0	0	0	0	0
726	899	P62241|RS8_HUMAN	202.61	23	0	6	5	0	22	0	0	0	0	0	0	0	0	0	0	0	0	0	0	0	0	0	0	0	0	0	0	0	0	0	0	0	0	0	0	0	0	0	0	12	0	0	0	0	0
263	304	Q15907|RB11B_HUMAN	202.47	48	45	4	15	18	22	0	11	12	19	0	0	23	0	0	0	0	0	27	0	0	0	0	33	0	0	26	0	0	0	0	0	0	0	0	0	0	0	0	0	11	0	0	0	0	0
559	779	P49913|CAMP_HUMAN	202.04	37	0	0	0	0	10	0	0	0	0	0	0	0	13	0	0	0	0	0	0	0	25	0	25	0	0	0	0	0	0	0	0	0	0	0	0	0	0	0	0	0	0	0	0	0	0
487	762	P07108|ACBP_HUMAN	201.90	84	0	84	0	0	66	0	0	0	23	0	0	0	0	0	0	0	0	0	0	0	0	0	23	0	0	0	0	0	0	0	0	0	0	0	0	0	0	0	0	0	0	0	0	0	0
664	405	P51648|AL3A2_HUMAN	201.87	18	0	0	2	0	12	0	0	0	8	0	0	0	0	0	0	0	0	0	0	0	4	0	0	0	0	0	0	0	0	0	0	0	0	0	0	0	0	0	0	4	0	0	0	0	0
825	444	P62081|RS7_HUMAN	201.67	39	0	0	0	0	39	0	0	0	0	0	0	0	0	0	0	0	0	0	0	0	0	0	0	0	0	0	0	0	0	0	0	0	0	0	0	0	0	0	0	11	0	0	0	0	0
237	362	P17931|LEG3_HUMAN	201.56	37	23	4	10	23	31	17	8	14	14	14	0	6	0	0	0	6	0	14	0	14	20	0	23	5	0	17	0	0	0	0	0	0	0	0	0	0	0	0	0	28	0	0	0	0	0
770	599	Q96CX2|KCD12_HUMAN	201.30	21	18	0	0	0	0	0	0	0	0	0	0	0	0	0	0	0	0	7	0	0	0	0	7	0	0	0	0	0	0	0	0	0	0	0	0	0	0	0	0	0	0	0	0	0	0
396	476	P07195|LDHB_HUMAN	200.38	23	13	4	8	4	12	0	0	11	4	4	0	0	2	0	0	0	4	4	0	0	4	0	13	4	0	4	0	0	0	0	0	0	0	0	0	0	0	0	0	4	0	0	0	0	0
294	592	P00915|CAH1_HUMAN	199.79	38	0	0	0	0	0	15	8	38	0	15	4	0	15	0	0	0	0	0	38	0	0	0	0	0	0	0	0	0	0	0	0	0	0	0	0	0	0	0	0	0	0	0	0	0	0
735	488	Q9NQC3|RTN4_HUMAN	198.39	8	0	1	0	0	8	0	0	0	0	0	0	0	0	0	0	0	0	0	0	0	0	0	0	0	0	0	0	0	0	0	0	0	0	0	0	0	0	0	0	0	0	0	0	0	0
207	1047	P35321|SPR1A_HUMAN	198.38	53	9	44	53	28	18	18	9	0	9	9	0	9	9	9	9	18	34	53	0	9	53	18	53	34	9	9	25	9	9	9	18	0	9	25	9	9	9	9	9	18	9	0	0	0	9
703	363	Q96NY7|CLIC6_HUMAN	198.26	19	16	0	0	0	0	0	2	0	0	0	0	0	0	0	0	0	0	0	0	0	0	0	3	0	0	0	0	0	0	0	0	0	0	0	0	0	0	0	0	0	0	0	0	0	0
115	506	Q92764|KRT35_HUMAN	197.87	12	2	2	2	2	2	2	2	2	2	2	2	2	4	2	2	2	2	2	2	9	2	2	2	2	2	2	7	2	2	2	2	2	2	6	2	2	2	2	2	2	2	2	2	2	2
563	332	P12821|ACE_HUMAN	197.70	6	4	0	0	3	0	0	0	0	1	1	0	0	0	0	0	0	0	0	0	0	0	0	2	0	0	1	0	0	0	0	0	0	0	0	0	0	0	0	0	0	0	0	0	0	0
553	570	Q15365|PCBP1_HUMAN	197.64	22	0	4	8	0	22	0	0	0	4	0	0	0	0	0	0	0	0	0	0	0	8	0	8	0	0	0	0	0	0	0	0	0	0	0	0	0	0	0	0	15	0	0	0	0	0
573	449	P21796|VDAC1_HUMAN	197.54	29	0	0	7	0	17	0	0	0	4	0	0	8	0	0	0	0	0	0	0	0	11	0	4	0	0	0	0	0	0	0	0	0	0	0	0	0	0	0	0	4	0	0	0	0	0
607	369	P02679|FIBG_HUMAN	197.48	17	0	0	0	0	17	0	0	2	0	0	0	0	0	0	0	0	0	0	0	0	2	0	2	0	0	0	2	0	0	0	0	0	0	0	0	0	0	0	0	8	0	0	0	0	0
683	474	P21589|5NTD_HUMAN	197.48	14	14	0	0	0	0	0	0	2	0	0	0	0	0	0	0	0	0	0	0	0	0	0	5	0	0	0	0	0	0	0	0	0	0	0	0	0	0	0	0	0	0	0	0	0	0
463	397	O60911|CATL2_HUMAN	197.46	27	0	0	0	0	25	0	0	0	7	2	0	6	0	0	0	0	6	7	0	0	4	0	0	0	0	0	0	0	0	0	0	0	0	4	0	0	0	0	0	0	0	0	0	0	0
329	464	P25788|PSA3_HUMAN	197.43	30	3	0	4	0	16	25	4	15	7	0	12	0	15	0	0	0	5	0	16	0	4	7	0	4	0	0	0	0	0	0	0	0	0	0	0	0	0	0	0	5	0	0	0	0	0
779	234	P40939|ECHA_HUMAN	197.39	14	0	0	0	0	14	0	0	0	0	0	0	0	0	0	0	0	0	0	0	0	3	0	0	0	0	0	0	0	0	0	0	0	0	0	0	0	0	0	0	0	0	0	0	0	0
677	264	Q02383|SEMG2_HUMAN	196.87	17	2	0	0	0	0	0	0	0	0	0	0	0	0	0	0	0	0	4	0	0	0	0	0	0	0	0	0	0	0	0	0	0	0	2	0	0	0	0	0	0	0	0	0	0	0
705	268	P48735|IDHP_HUMAN	196.06	23	0	0	0	0	23	0	0	0	0	0	0	0	0	0	0	0	0	0	0	0	0	0	0	0	0	0	0	0	0	0	0	0	0	0	0	0	0	0	0	3	0	0	0	0	0
336	294	P09923|PPBI_HUMAN	195.86	22	5	0	0	5	0	2	4	0	2	0	0	4	0	0	0	0	0	20	0	0	0	0	5	0	0	5	0	0	4	0	0	0	0	0	0	0	4	0	0	0	0	0	0	2	0
273	455	Q6ZVX7|FBX50_HUMAN	195.72	35	0	14	10	0	31	0	0	0	4	8	0	0	0	0	0	0	23	8	0	4	15	0	0	0	4	0	4	0	4	0	4	0	8	4	4	0	4	0	0	25	0	0	0	0	0
565	244	P51659|DHB4_HUMAN	195.69	16	0	2	1	0	16	0	0	0	3	0	0	0	0	0	0	0	0	0	0	0	2	0	0	0	0	0	0	0	0	0	0	0	0	0	0	0	0	0	0	4	0	0	0	0	0
238	639	Q86T26|TM11B_HUMAN	195.66	15	13	3	0	12	0	3	10	8	10	7	0	8	0	0	0	6	0	12	8	0	5	0	15	3	0	12	0	0	0	0	0	0	0	0	0	0	0	0	0	0	0	0	0	0	0
555	317	P47756|CAPZB_HUMAN	195.66	36	0	12	0	0	22	0	0	0	12	4	0	0	0	0	0	0	0	0	0	0	12	0	0	0	0	0	0	0	0	0	0	0	0	0	0	0	0	0	0	11	0	0	0	0	0
118	1542	A0M8Q6|IGLC7_HUMAN	194.84	46	18	0	0	0	37	18	18	27	0	18	18	18	27	18	0	0	0	18	27	18	32	18	32	18	18	18	0	0	0	0	0	0	0	0	0	0	0	0	0	32	0	0	0	0	0
454	566	P08123|CO1A2_HUMAN	194.84	4	0	0	0	0	0	0	0	0	0	0	0	1	0	1	0	0	0	0	1	0	2	0	0	1	0	0	1	0	0	0	0	0	0	0	0	0	1	0	0	0	0	0	0	0	0
349	402	P02748|CO9_HUMAN	194.33	14	2	0	0	0	0	2	0	12	0	2	0	4	8	0	0	0	0	6	5	4	0	0	4	0	0	8	0	0	0	0	0	0	0	0	0	0	0	0	0	0	0	0	0	0	0
344	802	P60953|CDC42_HUMAN	193.22	30	30	6	11	6	20	0	6	0	0	6	0	6	0	0	0	0	0	20	0	0	6	0	26	0	0	6	0	0	0	0	0	0	0	0	0	0	0	0	0	9	0	0	0	0	0
819	309	P23246|SFPQ_HUMAN	193.17	13	0	3	4	0	10	0	0	0	0	0	0	0	0	0	0	0	0	0	0	0	0	0	0	0	0	0	0	0	0	0	0	0	0	0	0	0	0	0	0	0	0	0	0	0	0
526	667	P62249|RS16_HUMAN	193.16	39	0	22	19	0	27	0	0	7	7	0	0	0	0	0	0	0	0	0	0	0	0	0	7	0	0	0	0	0	0	0	0	0	0	0	0	0	0	0	0	17	0	0	0	0	0
467	283	P12236|ADT3_HUMAN	193.05	29	0	6	16	0	22	0	0	0	3	0	0	0	0	0	0	0	0	0	0	0	10	0	4	0	0	0	0	0	0	0	0	0	0	0	0	0	0	0	0	9	0	0	0	0	0
634	793	P24534|EF1B_HUMAN	192.58	29	0	12	10	0	21	0	0	0	7	0	0	0	0	0	0	0	0	0	0	0	0	0	0	0	0	0	0	0	0	0	0	0	0	0	0	0	0	0	0	7	0	0	0	0	0
127	1261	P21926|CD9_HUMAN	192.45	20	18	7	11	20	7	13	18	18	18	18	11	18	13	0	7	15	0	18	15	18	4	4	18	13	11	18	0	0	0	0	0	0	0	0	0	0	0	0	0	0	0	0	3	0	0
353	300	P06996|OMPC_ECOLI	192.29	24	0	0	0	0	0	0	0	0	0	0	0	0	0	0	0	0	0	0	0	0	0	0	0	0	0	0	0	0	0	0	0	0	0	0	0	0	0	0	6	0	0	0	0	19	8
574	422	Q14974|IMB1_HUMAN	192.19	9	0	3	4	0	9	0	0	0	1	0	0	0	0	0	0	0	0	0	0	0	4	0	0	0	0	0	0	0	0	0	0	0	0	0	0	0	0	0	0	0	0	0	0	0	0
707	325	P25685|DNJB1_HUMAN	192.11	25	0	6	3	0	22	0	0	0	0	0	0	0	0	0	0	0	0	0	0	0	0	0	3	0	0	0	0	0	0	0	0	0	0	0	0	0	0	0	0	0	0	0	0	0	0
882	406	P31146|COR1A_HUMAN	191.39	16	0	0	0	0	15	0	0	0	0	0	0	0	0	0	0	0	0	0	0	0	2	0	0	0	0	0	0	0	0	0	0	0	0	0	0	0	0	0	0	0	0	0	0	0	0
306	719	P28070|PSB4_HUMAN	191.24	24	9	0	7	0	10	21	4	13	13	7	9	4	13	0	0	0	4	4	13	0	7	4	4	0	0	0	0	0	0	0	0	0	0	0	0	0	0	0	0	4	0	0	0	0	0
539	590	P40925|MDHC_HUMAN	191.13	19	4	4	9	4	17	0	0	0	11	0	0	0	0	0	0	0	0	0	0	0	11	0	0	0	0	0	0	0	0	0	0	0	0	0	0	0	0	0	0	9	0	0	0	0	0
603	350	P04279|SEMG1_HUMAN	191.04	16	5	0	0	0	0	0	0	0	0	0	0	0	0	0	0	0	3	6	0	0	0	0	0	3	0	0	0	0	0	0	0	0	0	2	0	0	0	0	0	0	0	0	0	0	0
557	399	P62244|RS15A_HUMAN	190.67	58	0	5	38	0	31	0	0	0	0	0	0	0	0	0	0	0	0	0	0	0	0	0	0	0	0	0	0	0	0	0	0	0	0	0	0	0	0	0	0	46	0	0	0	0	0
158	871	P35900|K1C20_HUMAN	190.13	7	2	3	3	3	3	3	2	3	3	3	3	0	2	2	3	2	3	3	0	4	3	4	4	4	2	5	2	3	3	2	2	2	0	2	2	3	3	2	0	3	2	2	2	0	2
591	789	Q53RT3|APRV1_HUMAN	189.92	22	0	7	4	4	17	0	0	0	0	0	0	0	0	0	0	0	4	0	0	0	4	0	0	0	0	0	0	0	0	0	0	0	0	0	0	0	0	0	0	13	0	0	0	0	0
337	726	P11279|LAMP1_HUMAN	189.54	14	3	3	3	3	10	5	5	5	5	5	0	7	3	0	3	3	5	3	3	3	3	0	5	0	3	3	0	0	0	0	0	0	0	3	0	3	3	0	0	8	0	0	0	0	0
156	374	Q04917|1433F_HUMAN	189.35	27	22	15	16	13	16	3	9	3	13	9	6	9	7	0	9	9	6	9	6	6	9	9	18	9	6	13	9	0	0	0	0	6	0	6	0	6	0	0	3	16	0	6	0	0	0
784	412	Q99623|PHB2_HUMAN	189.08	21	0	0	0	0	15	0	0	6	6	0	0	0	0	0	0	0	0	0	0	0	0	0	0	0	0	0	0	0	0	0	0	0	0	0	0	0	0	0	0	0	0	0	0	0	0
831	801	Q8NC51|PAIRB_HUMAN	188.79	16	0	4	0	0	13	0	0	0	0	0	0	0	0	0	0	0	0	0	0	0	3	0	0	0	0	0	0	0	0	0	0	0	0	0	0	0	0	0	0	4	0	0	0	0	0
700	640	O43242|PSMD3_HUMAN	187.98	9	0	2	2	0	9	0	0	2	0	0	0	0	2	0	0	0	0	0	0	0	2	0	0	0	0	0	0	0	0	0	0	0	0	0	0	0	0	0	0	2	0	0	0	0	0
679	1095	Q9BW30|TPPP3_HUMAN	186.88	32	23	13	0	9	0	0	0	0	0	9	0	9	0	0	0	0	0	0	0	0	0	0	19	0	0	9	0	0	0	0	0	0	0	0	0	0	0	0	0	0	0	0	0	0	0
693	600	P61019|RAB2A_HUMAN	186.84	32	18	0	0	0	14	0	0	0	6	0	0	0	0	0	0	0	0	13	0	0	0	0	13	0	0	0	0	0	0	0	0	0	0	0	0	0	0	0	0	6	0	0	0	0	0
296	710	P03973|SLPI_HUMAN	186.46	48	0	0	0	0	0	27	14	9	0	0	14	14	27	0	0	14	20	20	9	9	22	0	28	36	5	0	5	0	0	0	0	14	0	0	0	0	0	0	0	0	0	0	0	0	0
760	683	P80723|BASP1_HUMAN	185.82	50	50	0	0	0	0	0	0	0	0	0	0	6	0	0	0	0	0	0	0	0	0	0	17	0	0	0	0	0	0	0	0	0	0	0	0	0	0	0	0	0	0	0	0	0	0
403	585	P00918|CAH2_HUMAN	185.35	29	7	0	3	0	18	7	0	15	7	0	0	0	11	0	0	0	0	13	11	0	0	0	3	0	0	0	0	0	3	0	3	0	0	0	0	0	0	0	0	0	0	0	0	0	0
368	392	P61026|RAB10_HUMAN	184.94	37	14	6	13	6	26	0	0	6	6	9	0	6	6	0	0	0	0	9	0	0	22	0	12	0	0	9	0	0	0	0	0	0	0	0	0	0	0	0	0	6	0	0	0	0	0
689	630	P07858|CATB_HUMAN	184.90	27	0	0	8	0	16	0	0	0	0	0	0	0	0	0	0	0	5	0	0	0	10	0	0	0	0	0	0	0	0	0	0	0	0	0	0	0	0	0	0	0	0	0	0	0	0
380	668	P49720|PSB3_HUMAN	184.82	28	15	0	0	0	17	20	0	20	7	7	7	0	20	0	0	0	0	8	12	0	8	0	0	7	0	7	0	0	0	0	0	0	0	0	0	0	0	0	0	8	0	0	0	0	0
520	1263	Q9H1E1|RNAS7_HUMAN	184.27	33	0	0	9	0	15	0	0	0	0	9	0	0	0	0	0	0	26	0	0	0	25	0	0	0	0	0	0	0	0	0	0	0	0	0	0	0	0	0	0	9	0	0	0	0	0
392	751	P20339|RAB5A_HUMAN	183.93	33	33	0	6	11	28	0	0	5	12	5	0	5	0	0	0	5	0	17	0	0	5	0	17	5	0	17	0	0	0	0	0	0	0	0	0	0	0	0	0	5	0	0	0	0	0
209	783	P05090|APOD_HUMAN	183.78	34	20	0	0	6	0	22	13	16	13	12	6	27	6	16	22	6	15	22	16	13	0	10	0	19	16	19	16	10	6	0	4	10	7	21	11	16	6	0	11	0	0	4	16	0	16
842	591	Q9UL46|PSME2_HUMAN	183.19	37	0	0	0	0	37	0	0	0	0	0	0	0	0	0	0	0	0	0	0	0	0	0	0	0	0	0	0	0	0	0	0	0	0	0	0	0	0	0	0	0	0	0	0	0	0
710	559	P15309|PPAP_HUMAN	182.60	20	0	0	0	0	13	0	0	0	0	0	0	0	0	0	0	0	4	6	0	0	8	0	0	0	0	0	0	0	0	0	0	0	0	0	0	0	0	0	0	0	0	0	0	0	0
477	747	Q53GD3|CTL4_HUMAN	182.04	7	3	0	0	4	0	0	1	0	1	2	0	0	0	0	0	1	0	5	0	0	0	0	7	0	0	3	0	0	0	0	0	0	0	0	0	0	0	0	0	0	0	0	0	0	0
533	1826	P25815|S100P_HUMAN	182.02	48	0	0	14	14	48	0	14	0	14	24	0	14	0	0	0	14	0	14	14	0	14	0	0	0	0	0	0	0	0	0	0	0	0	0	0	0	14	0	0	0	0	0	0	0	0
249	1077	Q96KK5|H2A1H_HUMAN	181.98	41	7	17	36	7	36	7	7	0	16	0	7	7	7	7	7	7	7	22	7	7	22	7	22	7	7	7	7	0	0	0	7	7	0	7	7	0	0	0	0	0	0	0	0	0	7
249	1078	P20671|H2A1D_HUMAN	181.98	40	7	17	35	7	35	7	7	0	15	0	7	7	7	7	7	7	7	22	7	7	22	7	22	7	7	7	7	0	0	0	7	7	0	7	7	0	0	0	0	0	0	0	0	0	7
249	1079	P0C0S8|H2A1_HUMAN	181.98	40	7	17	35	7	35	7	7	0	15	0	7	7	7	7	7	7	7	22	7	7	22	7	22	7	7	7	7	0	0	0	7	7	0	7	7	0	0	0	0	0	0	0	0	0	7
249	1098	Q99878|H2A1J_HUMAN	181.98	41	7	17	36	7	36	7	7	0	16	0	7	7	7	7	7	7	7	22	7	7	22	7	22	7	7	7	7	0	0	0	7	7	0	7	7	0	0	0	0	0	0	0	0	0	7
249	1126	Q9BTM1|H2AJ_HUMAN	181.98	40	7	17	36	7	36	7	7	0	16	0	7	7	7	7	7	7	7	22	7	7	22	7	22	7	7	7	7	0	0	0	7	7	0	7	7	0	0	0	0	0	0	0	0	0	7
249	1205	Q6FI13|H2A2A_HUMAN	181.98	40	7	17	35	7	35	7	7	0	15	0	7	7	7	7	7	7	7	22	7	7	22	7	22	7	7	7	7	0	0	0	7	7	0	7	7	0	0	0	0	0	0	0	0	0	7
249	1262	Q16777|H2A2C_HUMAN	181.98	40	7	17	36	7	36	7	7	0	16	0	7	7	7	7	7	7	7	22	7	7	22	7	22	7	7	7	7	0	0	0	7	7	0	7	7	0	0	0	0	0	0	0	0	0	7
595	1010	P19105|ML12A_HUMAN	181.84	39	0	0	12	0	39	0	0	0	6	0	0	0	0	0	0	0	0	0	0	0	12	0	0	0	0	0	6	0	0	0	0	0	0	0	0	0	0	0	0	6	0	0	0	0	0
595	1011	O14950|ML12B_HUMAN	181.84	38	0	0	12	0	38	0	0	0	6	0	0	0	0	0	0	0	0	0	0	0	12	0	0	0	0	0	6	0	0	0	0	0	0	0	0	0	0	0	0	6	0	0	0	0	0
287	421	Q9UI42|CBPA4_HUMAN	181.78	24	0	7	4	4	13	2	2	0	9	2	0	2	0	0	4	2	4	2	0	2	14	0	0	4	2	0	4	2	0	2	2	0	2	7	2	0	0	0	0	0	0	0	0	0	0
321	482	Q5VW32|BROX_HUMAN	181.74	20	18	0	0	10	0	0	4	0	10	4	0	4	0	0	0	4	0	10	0	2	0	0	12	4	0	10	0	0	0	0	0	0	0	0	0	0	0	0	0	0	0	0	0	0	0
797	517	P21420|NMPC_ECOLI	181.32	23	0	0	0	0	0	0	0	0	0	0	0	0	0	0	0	0	0	0	0	0	0	0	0	0	0	0	0	0	0	0	0	0	0	0	0	0	0	0	0	0	0	0	0	0	0
798	665	P62277|RS13_HUMAN	180.64	38	0	11	13	0	34	0	0	0	0	0	0	0	0	0	0	0	0	0	0	0	0	0	0	0	0	0	0	0	0	0	0	0	0	0	0	0	0	0	0	0	0	0	0	0	0
803	657	P02511|CRYAB_HUMAN	180.36	50	0	0	0	0	6	0	0	0	0	0	0	0	6	0	0	0	0	0	0	0	0	0	0	0	0	0	0	0	0	0	0	0	0	0	0	0	0	0	0	43	0	0	0	0	0
746	841	P62906|RL10A_HUMAN	180.36	25	0	21	0	0	10	0	0	0	0	0	0	0	0	0	0	0	0	0	0	0	0	0	0	0	0	0	0	0	0	0	0	0	0	0	0	0	0	0	0	11	0	0	0	0	0
924	291	P49748|ACADV_HUMAN	180.27	12	0	0	0	0	6	0	0	0	6	0	0	0	0	0	0	0	0	0	0	0	0	0	0	0	0	0	0	0	0	0	0	0	0	0	0	0	0	0	0	0	0	0	0	0	0
807	635	P15085|CBPA1_HUMAN	180.12	15	0	0	0	0	0	0	0	0	0	0	0	0	0	0	0	0	0	0	0	0	0	0	0	0	0	0	0	0	0	0	0	0	0	0	0	0	0	0	0	0	0	0	4	0	0
616	757	Q9NR71|ASAH2_HUMAN	180.12	8	0	0	0	0	0	0	0	0	0	0	0	0	0	0	0	0	0	0	0	0	0	0	0	0	0	0	0	0	1	0	0	0	0	0	0	0	1	0	0	0	0	3	1	0	1
956	563	Q9UN36|NDRG2_HUMAN	179.90	23	0	0	0	0	23	0	0	0	0	0	0	0	0	0	0	0	0	0	0	0	0	0	0	0	0	0	0	0	0	0	0	0	0	0	0	0	0	0	0	0	0	0	0	0	0
377	459	P25789|PSA4_HUMAN	179.65	25	0	0	0	0	7	16	0	25	3	3	3	0	19	0	0	0	0	0	10	0	4	0	0	0	0	0	0	0	0	0	0	0	0	0	0	0	0	0	0	0	0	0	0	0	0
551	950	A0A0B4J1V0|HV315_HUMAN	179.47	28	0	0	0	0	0	0	0	24	0	0	0	0	28	0	0	0	0	0	20	0	0	0	9	0	0	0	0	0	0	0	0	0	0	0	0	0	0	0	0	0	0	0	0	0	0
645	441	Q02543|RL18A_HUMAN	179.45	33	0	10	17	0	27	0	0	0	0	0	0	0	0	0	0	0	0	0	0	0	0	0	0	0	0	0	0	0	0	0	0	0	0	0	0	0	0	0	0	5	0	0	0	0	0
584	457	P61106|RAB14_HUMAN	179.30	46	10	0	6	0	33	0	0	0	7	0	0	0	0	0	0	0	0	7	0	0	0	0	4	0	0	7	0	0	0	0	0	0	0	0	0	0	0	0	0	9	0	0	0	0	0
922	500	Q6MZM0|HPHL1_HUMAN	179.28	7	0	0	0	0	7	0	0	0	0	0	0	0	0	0	0	0	0	0	0	0	0	0	0	0	0	0	0	0	0	0	0	0	0	0	0	0	0	0	0	0	0	0	0	0	0
255	1085	P04908|H2A1B_HUMAN	179.17	40	7	17	27	7	35	7	7	0	7	0	7	7	7	7	7	7	7	22	7	7	22	7	22	7	7	7	7	0	0	0	7	7	0	7	7	0	0	0	0	0	0	0	0	0	7
255	1086	Q7L7L0|H2A3_HUMAN	179.17	40	7	17	27	7	35	7	7	0	7	0	7	7	7	7	7	7	7	22	7	7	22	7	22	7	7	7	7	0	0	0	7	7	0	7	7	0	0	0	0	0	0	0	0	0	7
255	1087	Q93077|H2A1C_HUMAN	179.17	40	7	17	27	7	35	7	7	0	7	0	7	7	7	7	7	7	7	22	7	7	22	7	22	7	7	7	7	0	0	0	7	7	0	7	7	0	0	0	0	0	0	0	0	0	7
480	848	P11169|GTR3_HUMAN	178.95	12	5	0	0	6	2	0	0	0	0	0	0	0	0	0	0	0	0	4	0	0	0	0	9	0	0	12	0	0	0	0	0	0	0	0	0	0	0	0	0	0	0	0	0	0	0
378	819	P11234|RALB_HUMAN	178.93	26	22	0	0	17	9	0	3	0	8	0	0	0	0	0	0	0	0	17	0	0	5	0	23	3	0	17	0	0	0	0	0	0	0	0	0	0	0	0	0	0	0	0	0	0	0
706	555	P29692|EF1D_HUMAN	178.72	28	0	12	4	0	20	0	0	0	0	0	0	0	0	0	0	0	0	0	0	0	4	0	4	0	0	0	0	0	0	0	0	0	0	0	0	0	0	0	0	0	0	0	0	0	0
503	445	Q48473|OMPC_KLEPN	178.38	22	0	0	0	0	0	0	0	0	0	0	0	0	0	0	0	0	0	0	0	0	0	0	0	0	0	0	0	0	0	0	0	0	0	0	0	0	0	0	0	0	0	0	0	8	16
124	809	Q86SG5|S1A7A_HUMAN	177.77	48	24	35	48	37	37	37	37	37	37	13	26	37	37	12	37	13	24	37	24	37	24	37	37	37	37	24	37	37	0	0	0	13	0	37	0	0	37	0	0	0	0	0	12	0	0
932	503	Q9Y6N5|SQOR_HUMAN	177.16	18	0	0	0	0	18	0	0	0	0	0	0	0	0	0	0	0	0	0	0	0	0	0	0	0	0	0	0	0	0	0	0	0	0	0	0	0	0	0	0	0	0	0	0	0	0
862	278	P35221|CTNA1_HUMAN	176.63	11	0	0	0	0	11	0	0	0	0	0	0	0	0	0	0	0	0	0	0	0	0	0	0	0	0	0	0	0	0	0	0	0	0	0	0	0	0	0	0	0	0	0	0	0	0
414	722	P51674|GPM6A_HUMAN	176.56	13	13	0	0	9	0	0	4	0	0	4	0	4	0	0	0	4	0	4	0	4	0	0	8	0	0	13	0	0	0	0	0	0	0	0	0	0	0	0	0	0	0	0	0	0	0
600	419	Q6P4A8|PLBL1_HUMAN	176.20	14	2	0	0	0	5	0	0	0	0	0	0	0	0	0	0	0	2	0	0	0	0	0	0	0	0	0	0	0	0	0	0	0	0	0	0	0	0	0	0	9	0	0	0	0	0
478	890	P61020|RAB5B_HUMAN	175.85	28	22	0	0	5	16	0	0	5	12	5	0	5	0	0	0	5	0	12	0	0	5	0	12	5	0	5	0	0	0	0	0	0	0	0	0	0	0	0	0	5	0	0	0	0	0
541	373	P50452|SPB8_HUMAN	175.81	20	0	0	0	0	6	0	0	0	11	3	0	0	0	0	0	0	3	0	0	0	3	0	0	3	0	0	0	0	0	0	0	0	0	0	0	0	0	0	0	2	0	0	0	0	0
589	738	P54920|SNAA_HUMAN	175.79	21	9	13	5	0	3	0	0	0	9	0	0	0	0	0	0	0	0	0	0	0	4	0	8	0	0	4	0	0	0	0	0	0	0	0	0	0	0	0	0	8	0	0	0	0	0
775	577	P13010|XRCC5_HUMAN	175.49	9	0	0	1	0	7	0	0	0	0	0	0	0	1	0	0	0	0	0	0	0	3	0	0	0	0	0	0	0	0	0	0	0	0	0	0	0	0	0	0	0	0	0	0	0	0
718	703	P99999|CYC_HUMAN	175.47	50	0	0	8	0	50	0	0	0	0	0	0	0	0	0	0	0	0	0	0	0	0	0	0	0	0	0	0	0	0	0	0	0	0	0	0	0	0	0	0	0	0	0	0	0	0
511	539	Q6E0U4|DMKN_HUMAN	175.20	17	0	3	6	0	6	0	0	0	0	7	0	0	0	0	0	0	7	0	0	0	7	0	0	0	2	3	1	0	0	0	0	0	0	0	0	0	0	0	0	6	0	0	0	0	0
835	523	Q06323|PSME1_HUMAN	175.20	25	0	0	0	0	25	0	0	0	4	0	0	0	0	0	0	0	0	0	0	0	4	0	0	0	0	0	0	0	0	0	0	0	0	0	0	0	0	0	0	0	0	0	0	0	0
857	313	Q9Y490|TLN1_HUMAN	175.10	3	0	0	0	0	3	0	0	0	0	0	0	0	0	0	0	0	0	0	0	0	0	0	0	0	0	0	0	0	0	0	0	0	0	0	0	0	0	0	0	0	0	0	0	0	0
630	677	P61160|ARP2_HUMAN	175.09	21	0	0	0	0	9	0	0	0	6	0	0	0	0	0	0	0	0	0	0	0	6	0	3	0	0	0	0	0	0	0	0	0	0	0	0	0	0	0	0	12	0	0	0	0	0
858	380	A6L2J8|DPP7_BACV8	174.92	9	0	0	0	0	0	0	0	0	0	0	0	0	0	0	0	0	0	0	0	0	0	0	0	0	0	0	0	0	8	0	0	0	0	0	0	0	0	0	0	0	0	0	0	0	0
684	1266	P56537|IF6_HUMAN	174.83	31	0	4	7	0	27	0	0	0	4	4	0	0	0	0	0	0	0	0	0	0	4	0	0	0	0	0	0	0	0	0	0	0	0	0	0	0	0	0	0	10	0	0	0	0	0
665	873	P59827|BPIB4_HUMAN	174.77	9	9	0	0	0	0	0	0	5	0	0	0	0	0	0	0	0	0	0	0	0	0	0	0	0	0	0	0	0	0	0	0	0	0	0	0	0	0	0	0	0	0	0	0	0	0
495	290	Q9Y376|CAB39_HUMAN	174.53	22	20	0	0	0	3	0	0	0	3	0	0	0	0	0	0	0	0	6	0	0	3	0	14	0	0	3	0	0	0	0	0	0	0	0	0	0	0	0	0	0	0	0	0	0	0
1133	1752	O60784|TOM1_HUMAN	174.48	7	0	4	0	0	6	0	0	0	0	0	0	0	0	0	0	0	0	0	0	0	0	0	0	0	0	0	0	0	0	0	0	0	0	0	0	0	0	0	0	0	0	0	0	0	0
485	308	P49189|AL9A1_HUMAN	174.47	18	0	3	2	2	11	2	0	0	4	0	0	0	0	0	0	0	0	0	0	0	10	0	4	0	0	0	0	0	0	0	0	0	0	0	0	0	0	0	0	2	0	0	0	0	0
376	358	O75342|LX12B_HUMAN	174.29	10	0	0	3	0	3	0	0	0	0	0	0	0	0	3	2	0	3	1	0	0	0	0	0	4	3	0	2	0	2	0	2	0	2	2	2	0	2	0	2	4	0	0	0	0	0
513	543	Q9BY43|CHM4A_HUMAN	174.27	21	21	0	0	15	0	0	6	0	10	0	0	0	0	0	0	0	0	0	0	0	0	0	11	0	0	21	0	0	0	0	0	0	0	0	0	0	0	0	0	0	0	0	0	0	0
351	1523	P13987|CD59_HUMAN	174.13	26	25	0	0	9	6	9	9	9	16	9	0	16	0	0	0	0	0	25	19	9	0	0	16	0	0	16	0	0	0	0	0	0	0	0	0	0	0	0	0	0	0	0	0	0	0
612	919	P62826|RAN_HUMAN	174.05	22	0	12	10	0	17	0	0	0	5	0	0	0	0	0	0	0	0	0	0	0	12	0	0	0	0	0	0	0	0	0	0	0	0	0	0	0	0	0	0	12	0	0	0	0	0
752	803	A0A0A0MS15|HV349_HUMAN	174.05	45	0	0	0	0	0	0	0	20	0	0	0	0	45	0	0	0	0	0	9	0	8	0	0	0	0	0	0	0	0	0	0	0	0	0	0	0	0	0	0	0	0	0	0	0	0
866	473	P41250|GARS_HUMAN	173.79	9	0	4	2	0	4	0	0	0	0	0	0	0	0	0	0	0	0	0	0	0	0	0	0	0	0	0	0	0	0	0	0	0	0	0	0	0	0	0	0	3	0	0	0	0	0
452	418	P02774|VTDB_HUMAN	173.79	16	0	0	0	0	0	3	0	8	0	0	0	0	11	0	0	0	0	1	13	0	0	0	0	0	0	0	0	0	0	0	0	0	0	0	0	0	0	0	0	1	0	0	0	0	0
293	766	P30626|SORCN_HUMAN	173.77	29	15	0	0	15	6	15	10	19	15	19	0	10	29	0	0	10	0	15	10	10	0	0	19	0	0	15	0	0	0	0	0	0	0	0	0	0	0	0	0	0	0	0	0	0	0
542	696	Q9BUL8|PDC10_HUMAN	173.72	32	28	0	0	9	0	0	7	0	7	0	0	0	0	0	0	0	0	9	0	0	0	0	22	0	0	0	0	0	0	0	0	0	0	0	0	0	0	0	0	0	0	0	0	0	0
617	637	P24017|OMPA_KLEPN	173.48	15	0	0	0	0	0	0	0	0	0	0	0	0	0	0	0	0	0	0	0	0	0	0	0	0	0	0	0	0	0	0	0	0	0	0	0	0	0	0	0	0	0	0	0	11	12
821	636	P78371|TCPB_HUMAN	173.46	12	0	2	0	0	10	0	0	0	0	0	0	0	0	0	0	0	0	0	0	0	2	0	0	0	0	0	0	0	0	0	0	0	0	0	0	0	0	0	0	2	0	0	0	0	0
692	883	Q07020|RL18_HUMAN	173.40	36	0	14	27	0	21	0	0	0	0	0	0	0	0	0	0	0	0	0	0	0	7	0	0	0	0	0	0	0	0	0	0	0	0	0	0	0	0	0	0	0	0	0	0	0	0
830	531	P17174|AATC_HUMAN	172.90	21	3	5	0	0	5	0	0	0	3	0	0	0	0	0	0	0	0	0	0	0	13	0	0	0	0	0	0	0	0	0	0	0	0	0	0	0	0	0	0	0	0	0	0	0	0
742	409	O75390|CISY_HUMAN	172.78	17	0	0	0	0	14	0	0	0	4	0	0	0	0	0	0	0	0	0	0	0	2	0	0	0	0	0	0	0	0	0	0	0	0	0	0	0	0	0	0	0	0	0	0	0	0
812	354	P20810|ICAL_HUMAN	172.70	15	0	3	0	0	15	0	0	0	0	0	0	0	0	0	0	0	0	0	0	0	0	0	0	0	0	0	0	0	0	0	0	0	0	0	0	0	0	0	0	0	0	0	0	0	0
659	581	P02790|HEMO_HUMAN	172.33	10	0	0	0	0	7	2	2	5	0	2	0	0	0	0	0	0	0	0	5	0	0	0	0	0	0	0	0	0	0	0	0	0	0	0	0	0	0	0	0	5	0	0	0	0	0
704	554	P48163|MAOX_HUMAN	171.98	11	0	0	3	0	6	0	0	0	2	0	0	0	0	0	0	0	0	0	0	0	2	0	0	0	0	0	0	0	0	0	0	0	2	0	0	0	0	0	0	3	0	0	0	0	0
906	1433	P63220|RS21_HUMAN	171.93	53	0	31	0	0	52	0	0	0	12	0	0	0	0	0	0	0	0	0	0	0	0	0	0	0	0	0	0	0	0	0	0	0	0	0	0	0	0	0	0	0	0	0	0	0	0
717	470	P40879|S26A3_HUMAN	171.66	9	0	0	0	0	0	0	0	0	0	0	0	0	0	0	0	0	0	0	0	0	0	0	0	0	0	0	0	0	0	0	0	0	0	0	0	0	0	0	0	0	0	0	0	0	0
657	723	P01019|ANGT_HUMAN	171.47	11	5	0	0	0	0	0	0	2	0	0	0	0	11	0	0	0	0	3	5	0	0	0	0	0	0	0	0	0	0	0	0	0	0	0	0	0	0	0	0	0	0	0	0	0	0
818	558	P48643|TCPE_HUMAN	170.16	15	0	0	2	0	15	0	0	0	0	0	0	0	0	0	0	0	0	0	0	0	0	0	0	0	0	0	0	0	0	0	0	0	0	0	0	0	0	0	0	2	0	0	0	0	0
919	526	P16615|AT2A2_HUMAN	170.14	6	0	0	0	0	5	0	0	0	0	0	0	0	0	0	0	0	0	0	0	0	0	0	0	0	0	0	0	0	0	0	0	0	0	0	0	0	0	0	0	0	0	0	0	0	0
814	613	P16452|EPB42_HUMAN	170.04	9	0	0	0	0	0	0	0	8	0	0	0	0	5	0	0	0	0	0	0	0	0	0	0	0	0	0	0	0	0	0	0	0	0	0	0	0	0	0	0	0	0	0	0	0	0
942	736	P61163|ACTZ_HUMAN	169.92	15	0	0	0	0	12	0	0	0	0	0	0	0	0	0	0	0	0	0	0	0	0	0	0	0	0	0	0	0	0	0	0	0	0	0	0	0	0	0	0	6	0	0	0	0	0
568	842	P62873|GBB1_HUMAN	169.46	19	19	0	3	0	6	0	0	0	3	0	0	0	3	0	0	0	0	4	0	0	3	0	11	0	0	0	0	0	0	0	0	0	0	0	0	0	0	0	0	0	0	0	0	0	0
716	390	O15144|ARPC2_HUMAN	169.43	25	0	4	0	0	18	0	0	0	5	0	0	0	0	0	0	0	0	0	0	0	2	0	0	0	0	0	0	0	0	0	0	0	0	0	0	0	0	0	0	2	0	0	0	0	0
590	856	P52565|GDIR1_HUMAN	169.37	23	23	7	0	7	16	0	0	0	7	0	0	7	0	0	0	0	0	7	0	0	7	0	7	0	0	0	0	0	0	0	0	0	0	0	0	0	0	0	0	0	0	0	0	0	0
386	1825	P60903|S10AA_HUMAN	169.35	45	18	0	0	18	45	0	0	0	18	0	0	18	0	0	0	7	0	18	0	0	18	0	28	0	0	18	0	0	0	0	0	0	0	0	0	0	0	0	0	18	0	0	0	0	0
556	571	O15145|ARPC3_HUMAN	169.34	35	0	0	10	0	28	0	0	0	10	0	0	0	0	0	0	0	0	0	0	0	17	0	6	0	0	0	0	0	0	0	0	0	0	0	0	0	0	0	0	6	0	0	0	0	0
687	492	Q9UJ70|NAGK_HUMAN	169.28	26	0	0	0	0	22	0	0	0	0	0	0	0	0	0	0	0	0	0	0	0	14	0	0	0	0	0	0	0	0	0	0	0	0	0	0	0	0	0	0	8	0	0	0	0	0
911	478	P49591|SYSC_HUMAN	169.22	16	0	0	0	0	16	0	0	0	0	0	0	0	0	0	0	0	0	0	0	0	0	0	0	0	0	0	0	0	0	0	0	0	0	0	0	0	0	0	0	0	0	0	0	0	0
682	335	Q16658|FSCN1_HUMAN	168.82	17	0	0	4	0	17	0	0	0	0	0	0	0	0	0	0	0	0	0	0	0	3	0	0	0	0	0	0	0	0	0	0	0	0	0	0	0	0	0	0	0	0	0	0	0	0
518	572	P13693|TCTP_HUMAN	168.50	49	0	6	10	0	45	0	0	0	22	0	0	0	0	0	0	0	0	0	0	0	10	0	6	0	0	0	0	0	0	0	0	0	0	0	0	0	0	0	0	10	0	0	0	0	0
702	255	P49368|TCPG_HUMAN	168.47	19	0	2	2	0	15	0	0	0	0	0	0	0	2	0	0	0	0	0	0	0	0	0	0	0	0	0	0	0	0	0	0	0	0	0	0	0	0	0	0	0	0	0	0	0	0
549	306	P46781|RS9_HUMAN	168.41	37	0	8	5	0	37	0	0	0	0	0	0	0	0	0	0	0	0	0	0	0	8	0	0	0	0	0	0	0	0	0	0	0	0	0	0	0	0	0	0	21	0	0	0	0	0
423	838	P17900|SAP3_HUMAN	167.81	24	5	0	0	0	20	5	5	0	9	5	0	5	0	0	5	0	4	5	5	0	9	5	0	5	5	0	0	0	0	0	0	0	0	0	0	0	0	0	0	0	0	0	0	0	0
411	724	Q99436|PSB7_HUMAN	167.72	21	0	0	0	0	0	21	0	21	0	0	3	0	21	0	0	0	0	0	16	0	0	0	0	0	0	0	0	0	0	0	0	0	0	0	0	0	0	0	0	4	0	0	0	0	0
834	604	P17980|PRS6A_HUMAN	167.70	13	0	4	0	0	9	0	0	0	2	0	0	0	2	0	0	0	0	0	0	0	3	0	0	0	0	0	0	0	0	0	0	0	0	0	0	0	0	0	0	0	0	0	0	0	0
443	857	P11233|RALA_HUMAN	167.64	22	22	0	0	13	9	0	3	0	0	0	0	7	0	0	0	0	0	13	0	0	5	0	22	3	0	17	0	0	0	0	0	0	0	0	0	0	0	0	0	0	0	0	0	0	0
685	452	P05546|HEP2_HUMAN	167.55	14	3	0	0	0	0	0	0	12	0	0	0	0	4	0	0	0	0	0	0	0	0	0	0	0	0	0	0	0	0	0	0	0	0	0	0	0	0	0	0	0	0	0	0	0	0
492	929	Q14002|CEAM7_HUMAN	167.22	17	17	0	0	0	0	0	0	0	0	0	0	0	0	0	0	0	0	7	0	0	0	0	4	0	0	0	0	0	4	0	0	0	0	0	0	0	11	7	0	0	0	0	0	0	0
516	674	P0DSD9|OMPF_ECOL5	166.74	13	0	0	0	0	0	0	0	0	0	0	0	0	0	0	0	0	0	0	0	0	0	0	0	0	0	0	0	0	0	0	0	0	0	0	0	0	0	0	2	0	0	0	0	10	7
367	446	Q9NSB4|KRT82_HUMAN	166.70	12	0	0	0	0	0	0	0	0	4	2	0	0	0	0	0	0	2	0	0	4	0	0	0	0	0	0	2	0	0	0	0	0	5	4	0	0	1	2	0	1	0	0	0	0	0
458	787	Q13938|CAYP1_HUMAN	166.59	20	16	0	0	8	0	0	4	0	8	8	0	12	0	0	0	4	0	7	0	0	0	0	16	0	0	8	0	0	0	0	0	0	0	0	0	0	0	0	0	0	0	0	0	0	0
713	678	Q9H0E2|TOLIP_HUMAN	166.55	19	5	5	0	0	8	0	0	0	3	3	0	0	0	0	0	0	0	3	0	0	0	0	3	0	0	0	0	0	0	0	0	0	0	0	0	0	0	0	0	5	0	0	0	0	0
759	1604	O00526|UPK2_HUMAN	166.53	19	19	0	0	14	0	0	0	0	0	0	0	0	0	0	0	0	0	0	0	0	0	0	14	0	0	0	0	0	0	0	0	0	0	0	0	0	0	0	0	0	0	0	0	0	0
512	458	P61006|RAB8A_HUMAN	166.53	25	16	0	0	5	14	0	0	5	5	5	0	5	5	0	0	0	0	5	0	0	5	0	13	0	0	5	0	0	0	0	0	0	0	0	0	0	0	0	0	5	0	0	0	0	0
613	1014	P63167|DYL1_HUMAN	166.52	64	0	15	26	0	12	0	0	0	37	0	0	0	0	0	0	0	0	0	0	0	12	0	0	0	0	0	0	0	0	0	0	0	0	0	0	0	0	0	0	39	0	0	0	0	0
275	916	P07478|TRY2_HUMAN	166.42	26	0	8	0	0	8	0	0	0	8	0	0	0	0	0	0	0	8	8	0	0	8	0	8	0	0	0	0	26	8	17	4	0	0	8	8	8	8	8	0	8	0	11	8	4	0
892	1609	P80511|S10AC_HUMAN	166.39	32	0	0	0	0	32	0	0	0	0	0	0	0	0	0	0	0	0	0	0	0	0	0	0	0	0	0	0	0	0	0	0	0	0	0	0	0	0	0	0	0	0	0	0	0	0
517	672	P02931|OMPF_ECOLI	166.38	14	0	0	0	0	0	0	0	0	0	0	0	0	0	0	0	0	0	0	0	0	0	0	0	0	0	0	0	0	0	0	0	0	0	0	0	0	0	0	2	0	0	0	0	14	11
517	673	A0A4P7TN82|OMPF_SHIFM	166.38	14	0	0	0	0	0	0	0	0	0	0	0	0	0	0	0	0	0	0	0	0	0	0	0	0	0	0	0	0	0	0	0	0	0	0	0	0	0	0	2	0	0	0	0	14	11
244	1837	P23490|LORI_HUMAN	166.16	10	0	7	7	4	4	4	4	0	4	4	4	0	0	4	4	4	7	7	0	4	8	4	4	7	4	4	4	4	4	4	4	4	4	4	4	4	4	0	4	8	0	0	0	0	0
606	331	P50990|TCPQ_HUMAN	166.15	11	0	4	2	0	9	0	0	0	6	0	0	0	0	0	0	0	0	0	0	0	2	0	0	0	0	0	0	0	0	0	0	0	0	0	0	0	0	0	0	3	0	0	0	0	0
372	562	Q9UQN3|CHM2B_HUMAN	166.10	22	22	0	0	17	0	5	9	0	5	5	0	5	0	0	0	5	0	15	5	5	0	0	15	0	0	15	0	0	0	0	0	0	0	0	0	0	0	0	0	0	0	0	0	0	0
619	853	P02749|APOH_HUMAN	166.06	20	16	0	0	0	7	3	0	3	0	3	0	0	5	0	0	0	0	3	0	0	0	0	3	0	0	0	0	0	0	0	0	0	0	0	0	0	0	0	0	3	0	0	0	0	0
662	1422	P60033|CD81_HUMAN	165.76	19	15	0	0	0	0	0	0	0	0	0	0	0	0	0	0	0	0	15	0	0	0	0	15	0	0	12	0	0	0	0	0	0	0	0	0	0	0	0	0	0	0	0	0	0	0
250	805	P28072|PSB6_HUMAN	165.68	21	13	0	0	0	9	21	0	21	13	13	8	5	17	5	0	5	5	4	17	13	13	17	0	5	5	5	5	0	0	0	0	0	0	0	5	0	0	0	0	9	0	0	0	0	0
567	741	P45880|VDAC2_HUMAN	165.41	16	0	3	7	0	16	0	0	0	7	0	0	7	0	0	0	0	0	3	0	0	12	0	0	0	0	0	0	0	0	0	0	0	0	0	0	0	0	0	0	7	0	0	0	0	0
757	525	P26599|PTBP1_HUMAN	164.94	10	0	0	5	0	7	0	0	0	0	0	0	0	0	0	0	0	0	0	0	0	4	0	0	0	0	0	0	0	0	0	0	0	0	0	0	0	0	0	0	5	0	0	0	0	0
738	376	P10643|CO7_HUMAN	164.92	9	0	0	0	0	0	0	0	7	0	0	0	0	3	0	0	0	0	0	0	0	0	0	0	0	0	0	0	0	0	0	0	0	0	0	0	0	0	0	0	0	0	0	0	0	0
1006	583	Q01581|HMCS1_HUMAN	164.76	12	0	0	2	0	11	0	0	0	0	0	0	0	0	0	0	0	0	0	0	0	0	0	0	0	0	0	0	0	0	0	0	0	0	0	0	0	0	0	0	0	0	0	0	0	0
653	620	O75635|SPB7_HUMAN	164.73	14	0	0	0	0	14	0	0	0	6	0	0	0	0	0	0	0	0	0	0	0	0	0	0	0	0	0	0	0	0	0	0	0	0	0	0	0	0	0	0	3	0	0	0	0	0
531	1008	P61586|RHOA_HUMAN	164.72	25	22	0	0	10	16	0	0	0	6	0	0	0	0	0	0	0	0	6	0	0	6	0	25	0	0	0	0	0	0	0	0	0	0	0	0	0	0	0	0	0	0	0	0	0	0
639	396	P04843|RPN1_HUMAN	164.46	11	0	0	3	0	9	0	0	0	4	0	0	0	0	0	0	0	0	0	0	0	4	0	0	0	0	0	0	0	0	0	0	0	0	0	0	0	0	0	0	1	0	0	0	0	0
758	1094	P49755|TMEDA_HUMAN	164.17	20	0	0	5	0	13	0	0	8	3	0	0	0	0	0	0	0	0	0	0	0	4	0	4	0	0	0	0	0	0	0	0	0	0	0	0	0	0	0	0	5	0	0	0	0	0
680	502	P05186|PPBT_HUMAN	164.05	11	8	0	0	0	0	0	3	0	0	0	0	0	0	0	0	3	0	3	0	3	0	0	6	0	0	3	0	0	0	0	0	0	0	0	0	0	0	0	0	0	0	0	0	0	0
708	411	P21281|VATB2_HUMAN	163.58	15	0	0	5	0	9	0	0	0	4	0	0	0	0	0	0	0	0	0	0	0	5	0	0	0	0	0	0	0	0	0	0	0	0	0	0	0	0	0	0	4	0	0	0	0	0
868	491	P40227|TCPZ_HUMAN	163.26	14	0	0	2	0	14	0	0	0	0	0	0	0	0	0	0	0	0	0	0	0	0	0	0	0	0	0	0	0	0	0	0	0	0	0	0	0	0	0	0	0	0	0	0	0	0
723	524	P27635|RL10_HUMAN	162.61	30	0	8	6	0	14	0	0	0	0	0	0	0	0	0	0	0	0	0	0	0	4	0	0	0	0	0	0	0	0	0	0	0	0	0	0	0	0	0	0	12	0	0	0	0	0
813	461	Q08211|DHX9_HUMAN	162.45	5	0	1	2	0	4	0	0	0	0	0	0	0	0	0	0	0	0	0	0	0	0	0	0	0	0	0	0	0	0	0	0	0	0	0	0	0	0	0	0	0	0	0	0	0	0
743	420	Q13200|PSMD2_HUMAN	162.43	8	0	0	1	0	6	0	0	1	3	0	0	0	1	0	0	0	0	0	0	0	0	0	0	0	0	0	0	0	0	0	0	0	0	0	0	0	0	0	0	0	0	0	0	0	0
560	1824	Q16378|PROL4_HUMAN	162.32	32	0	11	21	0	0	11	11	0	0	0	0	0	11	0	0	0	11	11	11	11	0	0	0	11	11	0	0	11	0	0	0	0	0	0	0	0	0	0	0	0	0	0	0	0	0
1017	631	Q07960|RHG01_HUMAN	162.31	14	0	0	0	0	14	0	0	0	0	0	0	0	0	0	0	0	0	0	0	0	0	0	0	0	0	0	0	0	0	0	0	0	0	0	0	0	0	0	0	0	0	0	0	0	0
820	676	P17844|DDX5_HUMAN	162.04	7	0	2	4	0	5	0	0	0	0	0	0	0	0	0	0	0	0	0	0	0	0	0	0	0	0	0	0	0	0	0	0	0	0	0	0	0	0	0	0	2	0	0	0	0	0
460	6649	O60635|TSN1_HUMAN	161.84	11	11	0	0	9	0	3	3	0	9	3	0	3	0	0	0	0	0	9	0	0	0	0	11	0	0	9	0	0	0	0	0	0	0	0	0	0	0	0	0	0	0	0	0	0	0
733	296	O15231|ZN185_HUMAN	161.63	13	0	0	2	0	12	0	0	0	0	0	0	0	0	0	0	0	0	0	0	0	4	0	2	0	0	0	0	0	0	0	0	0	0	0	0	0	0	0	0	0	0	0	0	0	0
498	384	Q9UIV8|SPB13_HUMAN	161.58	16	0	3	6	0	12	0	0	0	7	0	0	0	0	0	0	0	0	0	0	0	4	0	4	0	0	0	0	0	0	0	0	0	0	0	0	0	0	0	0	9	0	0	0	0	0
371	1264	P69892|HBG2_HUMAN	161.48	31	16	0	7	0	0	22	7	16	0	16	7	0	31	0	7	0	0	7	16	7	7	7	0	7	0	16	7	0	0	0	0	0	0	0	0	0	0	0	0	0	0	0	0	0	0
610	1271	P09228|CYTT_HUMAN	161.03	34	0	0	0	0	0	0	0	0	0	0	0	0	0	0	0	0	0	0	0	0	34	5	29	6	0	0	0	0	0	0	0	0	0	0	0	0	0	0	0	0	0	0	0	0	0
800	487	P50914|RL14_HUMAN	160.95	35	0	10	13	0	6	0	0	0	0	0	0	0	0	0	0	0	0	0	0	0	0	0	0	0	0	0	0	0	0	0	0	0	0	0	0	0	0	0	0	11	0	0	0	0	0
794	456	Q9NZN4|EHD2_HUMAN	160.86	10	3	0	0	2	2	0	0	0	0	0	0	0	0	0	0	0	0	0	0	0	0	0	1	0	0	5	0	0	0	0	0	0	0	0	0	0	0	0	0	0	0	0	0	0	0
651	730	Q13277|STX3_HUMAN	160.63	14	14	0	0	8	0	0	0	0	4	0	0	4	0	0	0	0	0	4	0	0	0	0	7	0	0	0	0	0	0	0	0	0	0	0	0	0	0	0	0	0	0	0	0	0	0
598	330	O75874|IDHC_HUMAN	160.38	14	0	0	0	0	8	0	0	0	6	0	0	0	0	0	0	0	6	0	0	0	8	0	3	0	0	0	0	0	0	0	0	0	3	0	0	0	0	0	0	0	0	0	0	0	0
745	614	O43548|TGM5_HUMAN	160.23	11	0	0	0	0	0	0	0	0	0	0	0	0	0	0	0	0	0	2	0	0	2	0	0	0	0	0	0	0	0	0	0	0	0	0	0	0	0	0	0	11	0	0	0	0	0
740	368	P12532|KCRU_HUMAN	160.18	14	0	3	4	0	14	0	0	0	0	0	0	0	0	0	0	0	0	0	0	0	4	0	0	0	0	0	0	0	0	0	0	0	0	0	0	0	0	0	0	0	0	0	0	0	0
949	938	Q9P0G3|KLK14_HUMAN	160.13	18	0	18	5	0	0	0	0	0	0	0	0	0	0	0	0	0	0	0	0	0	0	0	0	0	0	0	0	0	0	0	0	0	0	0	0	0	0	0	0	0	0	0	0	0	0
413	1267	O75556|SG2A1_HUMAN	160.05	49	0	0	0	0	0	0	0	0	0	0	0	0	0	0	0	0	0	0	21	21	0	8	27	21	21	21	21	8	0	0	0	0	0	0	0	0	0	0	21	0	0	0	0	0	8
1090	690	Q15067|ACOX1_HUMAN	160.00	5	0	0	0	0	5	0	0	0	0	0	0	0	0	0	0	0	0	0	0	0	0	0	0	0	0	0	0	0	0	0	0	0	0	0	0	0	0	0	0	0	0	0	0	0	0
352	1118	P01768|HV330_HUMAN	159.74	28	0	0	0	0	0	19	0	28	0	0	19	9	22	19	0	0	0	0	19	9	19	0	19	0	9	0	0	0	0	0	0	0	0	9	0	0	0	9	0	0	0	0	0	0	0
352	1119	P0DP03|HVC05_HUMAN	159.74	28	0	0	0	0	0	19	0	28	0	0	19	9	22	19	0	0	0	0	19	9	19	0	19	0	9	0	0	0	0	0	0	0	0	9	0	0	0	9	0	0	0	0	0	0	0
748	2067	Q9NZH0|GPC5B_HUMAN	159.26	6	6	0	0	3	0	0	0	0	0	0	0	0	0	0	0	0	0	0	0	0	0	0	3	0	0	3	0	0	0	0	0	0	0	0	0	0	0	0	0	0	0	0	0	0	0
780	370	P02671|FIBA_HUMAN	159.09	9	0	0	0	0	2	0	0	3	0	0	0	0	0	0	3	0	0	0	0	0	0	0	0	0	0	0	0	0	0	0	0	0	0	0	0	0	0	0	0	2	0	0	0	0	0
359	812	P59998|ARPC4_HUMAN	158.70	23	11	16	17	0	21	0	0	5	16	5	0	5	0	0	0	0	0	5	0	0	17	0	11	5	5	5	0	0	0	0	0	0	0	0	0	0	0	0	0	21	0	0	0	0	0
501	785	P15153|RAC2_HUMAN	158.70	29	17	0	0	6	0	0	0	0	0	0	0	0	0	0	0	0	0	16	0	0	19	0	21	0	0	16	0	0	0	0	0	0	0	0	0	0	0	0	0	0	0	0	0	0	0
672	423	P20700|LMNB1_HUMAN	158.62	8	0	2	1	0	6	0	0	0	1	0	0	1	0	0	0	0	0	0	0	0	3	0	0	0	0	0	0	0	0	0	0	0	0	0	0	0	0	0	0	0	0	0	0	0	0
777	417	Q7L576|CYFP1_HUMAN	158.38	5	0	0	0	0	5	0	0	0	0	0	0	0	0	0	0	0	0	0	0	0	1	0	0	0	0	0	0	0	0	0	0	0	0	0	0	0	0	0	0	1	0	0	0	0	0
778	413	Q99497|PARK7_HUMAN	158.23	43	13	0	8	0	22	0	0	0	0	0	0	0	0	0	0	0	0	0	0	0	0	0	8	0	0	0	0	0	0	0	0	0	0	0	0	0	0	0	0	0	0	0	0	0	0
345	10645	P06310|KV230_HUMAN	158.22	17	11	0	0	0	11	11	0	17	0	11	11	11	17	11	11	0	0	0	11	11	17	0	17	0	0	11	0	11	0	0	0	0	0	0	0	0	11	11	0	0	0	11	0	11	0
731	1833	P02747|C1QC_HUMAN	158.17	16	0	0	0	0	0	0	0	16	0	0	0	0	16	0	0	0	0	0	9	0	0	0	0	0	0	0	0	0	0	0	0	0	0	0	0	0	0	0	0	0	0	0	0	0	0
927	643	P17858|PFKAL_HUMAN	158.13	7	0	0	0	0	6	0	0	1	0	0	0	0	1	0	0	0	0	0	0	0	0	0	0	0	0	0	0	0	0	0	0	0	0	0	0	0	0	0	0	0	0	0	0	0	0
389	814	Q96FQ6|S10AG_HUMAN	158.08	50	34	11	22	11	46	0	0	0	22	11	0	0	0	0	0	0	12	22	0	0	39	0	22	12	0	11	0	0	0	0	0	0	0	0	0	0	0	0	0	21	0	0	0	0	0
829	772	Q8N4F0|BPIB2_HUMAN	158.07	9	2	0	0	0	0	0	0	0	0	0	0	0	0	0	0	0	0	0	0	0	6	0	6	0	0	0	0	0	0	0	0	0	0	0	0	0	0	0	0	0	0	0	0	0	0
1074	684	Q9UDY2|ZO2_HUMAN	157.78	3	0	0	0	0	3	0	0	0	0	0	0	0	0	0	0	0	0	0	0	0	0	0	0	0	0	0	0	0	0	0	0	0	0	0	0	0	0	0	0	0	0	0	0	0	0
552	731	P15531|NDKA_HUMAN	157.71	36	11	0	6	11	24	0	11	11	0	0	0	0	11	0	0	0	0	11	0	0	17	0	11	0	11	0	0	0	0	0	0	0	0	0	0	0	0	0	0	30	0	0	0	0	0
646	605	P17213|BPI_HUMAN	157.56	11	0	0	0	0	7	0	0	0	0	0	0	0	4	0	0	0	0	0	0	0	6	0	5	2	0	0	0	0	0	0	0	0	0	0	0	0	0	0	0	0	0	0	0	0	0
843	893	P35232|PHB_HUMAN	157.13	20	0	0	0	0	13	0	0	0	7	0	0	3	0	0	0	0	0	0	0	0	0	0	0	0	0	0	0	0	0	0	0	0	0	0	0	0	0	0	0	0	0	0	0	0	0
918	529	P08133|ANXA6_HUMAN	157.05	11	2	0	0	0	9	0	0	0	0	0	0	0	0	0	0	0	0	0	0	0	0	0	0	0	0	0	0	0	0	0	0	0	0	0	0	0	0	0	0	0	0	0	0	0	0
887	1239	P43686|PRS6B_HUMAN	156.93	8	0	0	0	0	5	0	0	2	0	0	0	0	4	0	0	0	0	0	0	0	0	0	0	0	0	0	0	0	0	0	0	0	0	0	0	0	0	0	0	0	0	0	0	0	0
1088	602	P45974|UBP5_HUMAN	156.84	6	0	0	0	0	3	0	0	0	0	0	0	0	0	0	0	0	0	0	0	0	0	0	0	0	0	0	0	0	0	0	0	0	0	0	0	0	0	0	0	3	0	0	0	0	0
286	1452	P69780|LPP_SHIFL	156.77	49	0	0	0	0	0	0	0	0	0	0	0	0	0	0	0	0	0	0	0	0	0	0	0	0	0	0	0	0	0	0	0	0	0	0	0	0	0	0	49	0	0	0	33	49	49
286	1453	P69776|LPP_ECOLI	156.77	49	0	0	0	0	0	0	0	0	0	0	0	0	0	0	0	0	0	0	0	0	0	0	0	0	0	0	0	0	0	0	0	0	0	0	0	0	0	0	49	0	0	0	33	49	49
286	1454	P69777|LPP_ECOL6	156.77	49	0	0	0	0	0	0	0	0	0	0	0	0	0	0	0	0	0	0	0	0	0	0	0	0	0	0	0	0	0	0	0	0	0	0	0	0	0	0	49	0	0	0	33	49	49
286	1455	P69778|LPP_ECO57	156.77	49	0	0	0	0	0	0	0	0	0	0	0	0	0	0	0	0	0	0	0	0	0	0	0	0	0	0	0	0	0	0	0	0	0	0	0	0	0	0	49	0	0	0	33	49	49
286	1606	P02938|LPP_SERMA	156.77	49	0	0	0	0	0	0	0	0	0	0	0	0	0	0	0	0	0	0	0	0	0	0	0	0	0	0	0	0	0	0	0	0	0	0	0	0	0	0	49	0	0	0	34	49	49
286	1820	Q7CQN4|LPP1_SALTY	156.77	49	0	0	0	0	0	0	0	0	0	0	0	0	0	0	0	0	0	0	0	0	0	0	0	0	0	0	0	0	0	0	0	0	0	0	0	0	0	0	49	0	0	0	33	49	49
286	1821	E8XH70|LPP1_SALT4	156.77	49	0	0	0	0	0	0	0	0	0	0	0	0	0	0	0	0	0	0	0	0	0	0	0	0	0	0	0	0	0	0	0	0	0	0	0	0	0	0	49	0	0	0	33	49	49
286	1822	Q8XFI1|LPP1_SALTI	156.77	49	0	0	0	0	0	0	0	0	0	0	0	0	0	0	0	0	0	0	0	0	0	0	0	0	0	0	0	0	0	0	0	0	0	0	0	0	0	0	49	0	0	0	33	49	49
286	1823	Q5PH64|LPP1_SALPA	156.77	49	0	0	0	0	0	0	0	0	0	0	0	0	0	0	0	0	0	0	0	0	0	0	0	0	0	0	0	0	0	0	0	0	0	0	0	0	0	0	49	0	0	0	33	49	49
451	1842	A0A0C4DH25|KVD20_HUMAN	156.66	28	0	0	0	0	22	6	0	14	0	6	6	6	28	0	0	0	0	0	6	6	6	0	6	0	0	0	0	20	0	0	0	0	0	0	0	0	0	6	6	0	0	0	0	0	0
1071	407	P33176|KINH_HUMAN	156.55	5	0	0	0	0	5	0	0	0	0	0	0	0	0	0	0	0	0	0	0	0	0	0	0	0	0	0	0	0	0	0	0	0	0	0	0	0	0	0	0	0	0	0	0	0	0
1027	921	P54727|RD23B_HUMAN	156.41	16	2	7	0	0	7	0	0	0	0	0	0	0	0	0	0	0	0	0	0	0	0	0	0	0	0	0	0	0	0	0	0	0	0	0	0	0	0	0	0	0	0	0	0	0	0
484	467	Q6P5S2|LEG1H_HUMAN	156.16	18	0	0	0	0	0	0	3	3	0	0	0	0	0	0	0	0	0	0	0	0	15	0	15	3	0	0	0	0	0	0	0	0	0	0	0	0	0	0	0	0	0	0	0	0	0
810	10593	A0A075B6K5|LV39_HUMAN	156.15	23	0	0	0	0	14	0	0	14	0	0	0	0	23	0	0	0	0	0	0	0	14	0	14	0	0	0	0	0	0	0	0	0	0	0	0	0	0	0	0	0	0	0	0	0	0
810	10594	P80748|LV321_HUMAN	156.15	23	0	0	0	0	14	0	0	14	0	0	0	0	23	0	0	0	0	0	0	0	14	0	14	0	0	0	0	0	0	0	0	0	0	0	0	0	0	0	0	0	0	0	0	0	0
734	743	E9PAV3|NACAM_HUMAN	156.04	2	0	0	1	0	2	0	0	0	1	1	0	0	0	0	0	0	0	0	0	0	1	0	0	0	0	0	0	0	0	0	0	0	0	0	0	0	0	0	0	1	0	0	0	0	0
734	951	Q13765|NACA_HUMAN	156.04	20	0	0	7	0	20	0	0	0	7	7	0	0	0	0	0	0	0	0	0	0	6	0	0	0	0	0	0	0	0	0	0	0	0	0	0	0	0	0	0	6	0	0	0	0	0
937	852	P84098|RL19_HUMAN	155.93	17	0	0	13	0	17	0	0	0	0	0	0	0	0	0	0	0	0	0	0	0	0	0	0	0	0	0	0	0	0	0	0	0	0	0	0	0	0	0	0	0	0	0	0	0	0
638	395	P02675|FIBB_HUMAN	155.93	15	0	0	0	0	3	0	0	4	0	0	0	0	0	0	7	0	0	0	0	0	1	0	4	0	0	0	0	0	0	0	0	0	0	0	0	0	0	0	0	2	0	0	0	0	0
815	610	Q92841|DDX17_HUMAN	155.91	7	0	2	3	0	5	0	0	0	0	0	0	0	0	0	0	0	0	0	0	0	0	0	0	0	0	0	0	0	0	0	0	0	0	0	0	0	0	0	0	2	0	0	0	0	0
313	849	A0A0B4J1X5|HV374_HUMAN	155.75	32	9	0	0	0	0	19	9	32	0	9	19	9	32	19	0	0	0	9	19	9	19	0	19	9	9	9	0	0	0	0	0	0	0	9	0	0	0	9	0	0	0	0	0	0	0
490	1160	P18085|ARF4_HUMAN	155.63	23	12	0	6	6	23	0	6	6	6	0	0	6	0	0	0	6	0	12	0	0	6	0	12	0	0	12	0	0	0	0	0	0	0	0	0	0	0	0	0	0	0	0	0	0	0
863	567	Q9NY47|CA2D2_HUMAN	155.25	5	4	0	0	0	0	0	0	0	0	0	0	0	0	0	0	0	0	0	0	0	0	0	0	0	0	1	0	0	0	0	0	0	0	0	0	0	0	0	0	0	0	0	0	0	0
369	1843	P01619|KV320_HUMAN	154.65	28	0	0	0	0	22	14	0	14	0	14	14	6	28	0	0	0	0	0	14	14	14	0	14	0	0	0	0	20	0	0	0	0	0	0	0	0	0	6	6	0	0	0	0	0	0
1068	521	P54707|AT12A_HUMAN	154.56	4	0	0	0	0	4	0	0	0	0	0	0	0	0	0	0	0	0	0	0	0	0	0	0	0	0	0	0	0	0	0	0	0	0	0	0	0	0	0	0	0	0	0	0	0	0
712	511	P26373|RL13_HUMAN	154.45	29	0	9	5	0	20	0	0	0	0	0	0	0	0	0	0	0	0	0	0	0	0	0	0	0	0	0	0	0	0	0	0	0	0	0	0	0	0	0	0	5	0	0	0	0	0
747	440	Q9UQ80|PA2G4_HUMAN	154.41	16	0	5	10	0	8	0	0	0	0	0	0	0	0	0	0	0	0	0	0	0	2	0	0	0	0	0	0	0	0	0	0	0	0	0	0	0	0	0	0	2	0	0	0	0	0
768	745	P30085|KCY_HUMAN	154.39	34	0	13	0	0	33	0	0	0	0	0	0	0	0	0	0	0	0	0	0	0	4	0	0	0	0	0	0	0	0	0	0	0	0	0	0	0	0	0	0	0	0	0	0	0	0
1048	2070	P62263|RS14_HUMAN	154.28	18	0	18	0	0	16	0	0	0	0	0	0	0	0	0	0	0	0	0	0	0	0	0	0	0	0	0	0	0	0	0	0	0	0	0	0	0	0	0	0	0	0	0	0	0	0
691	769	P61088|UBE2N_HUMAN	153.81	41	30	5	14	0	30	0	0	0	0	0	0	0	0	0	0	0	0	0	0	0	0	0	0	0	0	0	0	0	0	0	0	0	0	0	0	0	0	0	0	0	0	0	0	0	0
879	447	P40394|ADH7_HUMAN	153.62	16	0	0	0	0	0	0	0	0	0	0	0	0	0	0	0	0	0	0	0	0	16	0	0	0	0	0	0	0	0	0	0	0	0	0	0	0	0	0	0	0	0	0	0	0	0
874	753	Q99829|CPNE1_HUMAN	153.61	10	2	0	0	0	7	0	0	0	0	0	0	0	2	0	0	0	0	0	0	0	3	0	0	0	0	0	0	0	0	0	0	0	0	0	0	0	0	0	0	0	0	0	0	0	0
753	513	P22079|PERL_HUMAN	153.41	7	0	0	0	0	0	0	0	0	0	0	0	0	0	0	0	0	0	0	0	0	6	0	5	0	0	0	0	0	0	0	0	0	0	0	0	0	0	0	0	0	0	0	0	0	0
350	1829	Q9UBV8|PEF1_HUMAN	153.28	12	12	0	0	7	0	7	7	7	4	7	0	7	4	0	0	7	0	8	7	7	0	0	12	0	0	7	0	0	0	0	0	0	0	0	0	0	0	0	0	0	0	0	0	0	0
788	469	Q9NZ01|TECR_HUMAN	153.15	15	0	0	3	0	15	0	0	0	0	0	0	0	0	0	0	0	0	0	0	0	0	0	0	0	0	0	0	0	0	0	0	0	0	0	0	0	0	0	0	0	0	0	0	0	0
525	686	P11678|PERE_HUMAN	152.95	6	1	0	0	0	3	1	0	3	0	0	0	0	3	0	0	0	0	0	3	0	3	0	3	0	1	0	0	0	0	0	0	0	0	0	0	0	0	0	0	0	0	0	0	0	0
795	810	A0A0B4J1Y9|HV372_HUMAN	152.80	37	0	0	0	0	0	0	0	29	0	0	0	0	26	0	0	0	0	0	0	0	0	0	0	0	0	0	0	0	0	0	0	0	0	0	0	0	0	0	0	0	0	0	0	0	0
782	1120	P61254|RL26_HUMAN	152.75	25	0	14	6	0	17	0	0	0	0	0	0	0	0	0	0	0	0	0	0	0	0	0	0	0	0	0	0	0	0	0	0	0	0	0	0	0	0	0	0	6	0	0	0	0	0
537	1835	P04054|PA21B_HUMAN	152.64	23	0	0	0	0	0	0	0	0	0	0	0	0	0	0	0	0	0	0	0	0	0	0	0	0	0	0	0	0	14	5	9	0	0	0	0	0	0	5	0	0	0	5	5	0	5
776	367	Q96G03|PGM2_HUMAN	152.53	9	0	0	0	0	9	0	0	0	2	0	0	0	0	0	0	0	0	0	0	0	3	0	0	0	0	0	0	0	0	0	0	0	0	0	0	0	0	0	0	4	0	0	0	0	0
840	905	Q12913|PTPRJ_HUMAN	151.88	3	3	0	0	0	0	0	0	0	0	0	0	0	0	0	0	1	0	0	0	0	0	0	0	0	0	2	0	0	0	0	0	0	0	0	0	0	0	0	0	0	0	0	0	0	0
608	880	P10619|PPGB_HUMAN	151.83	9	0	0	3	0	3	0	3	0	3	3	0	0	0	0	0	0	1	0	0	0	7	0	0	3	3	0	0	0	0	0	0	0	0	0	0	0	0	0	0	5	0	0	0	0	0
873	518	P05198|IF2A_HUMAN	151.76	17	0	4	0	0	11	0	0	0	2	0	0	0	0	0	0	0	0	0	0	0	0	0	0	0	0	0	0	0	0	0	0	0	0	0	0	0	0	0	0	3	0	0	0	0	0
1087	868	P10155|RO60_HUMAN	151.72	7	0	0	0	0	7	0	0	0	0	0	0	0	0	0	0	0	0	0	0	0	0	0	0	0	0	0	0	0	0	0	0	0	0	0	0	0	0	0	0	0	0	0	0	0	0
859	547	P35998|PRS7_HUMAN	151.69	12	0	3	3	0	6	0	0	3	0	0	0	0	3	0	0	0	0	0	0	0	0	0	0	0	0	0	0	0	0	0	0	0	0	0	0	0	0	0	0	0	0	0	0	0	0
912	382	P19338|NUCL_HUMAN	151.65	8	0	0	0	0	8	0	0	0	0	0	0	0	0	0	0	0	0	0	0	0	0	0	0	0	0	0	0	0	0	0	0	0	0	0	0	0	0	0	0	0	0	0	0	0	0
787	891	P07305|H10_HUMAN	151.47	23	0	0	10	0	23	0	0	0	0	0	0	0	0	0	0	0	0	0	0	0	5	0	0	0	0	0	0	0	0	0	0	0	0	0	0	0	0	0	0	0	0	0	0	0	0
845	1059	Q9UN76|S6A14_HUMAN	151.46	7	0	0	0	1	7	0	0	0	0	1	0	0	0	0	0	0	0	0	0	0	0	0	0	0	0	0	0	0	0	0	0	0	0	0	0	0	0	0	0	0	0	0	0	0	0
1262	1425	O14773|TPP1_HUMAN	151.43	7	0	0	0	0	5	0	0	0	0	0	0	0	0	0	0	0	0	0	0	0	0	0	0	0	0	0	0	0	0	0	0	0	0	0	0	0	0	0	0	0	0	0	0	0	0
792	1033	P05026|AT1B1_HUMAN	150.95	12	12	0	0	0	12	0	0	0	0	0	0	0	0	0	0	0	0	0	0	0	0	0	8	0	0	0	0	0	0	0	0	0	0	0	0	0	0	0	0	0	0	0	0	0	0
941	704	P31941|ABC3A_HUMAN	150.88	18	0	0	0	0	18	0	0	0	0	0	0	0	0	0	0	0	0	0	0	0	0	0	0	0	0	0	0	0	0	0	0	0	0	0	0	0	0	0	0	0	0	0	0	0	0
941	1192	Q9UH17|ABC3B_HUMAN	150.88	9	0	0	0	0	9	0	0	0	0	0	0	0	0	0	0	0	0	0	0	0	0	0	0	0	0	0	0	0	0	0	0	0	0	0	0	0	0	0	0	0	0	0	0	0	0
274	10611	P59666|DEF3_HUMAN	150.68	20	19	0	0	0	20	19	19	0	0	10	0	19	10	19	19	10	19	20	10	0	19	10	19	20	20	10	19	10	0	10	10	0	10	0	19	0	0	0	10	0	0	0	0	0	10
274	10612	P59665|DEF1_HUMAN	150.68	20	19	0	0	0	20	19	19	0	0	10	0	19	10	19	19	10	19	20	10	0	19	10	19	20	20	10	19	10	0	10	10	0	10	0	19	0	0	0	10	0	0	0	0	0	10
915	1231	Q9H3R2|MUC13_HUMAN	150.59	9	0	0	0	0	0	0	0	0	0	0	0	0	0	0	0	0	0	4	0	0	0	0	0	0	0	0	0	0	0	0	0	0	0	0	0	0	5	0	0	0	0	0	0	0	0
628	1042	A6NHL2|TBAL3_HUMAN	150.36	8	0	3	4	0	4	0	0	0	0	0	0	0	0	0	0	0	0	0	0	0	6	0	0	0	0	0	0	0	0	0	0	0	0	0	0	0	0	0	0	2	0	0	0	0	0
883	551	P12956|XRCC6_HUMAN	150.33	11	0	0	0	0	11	0	0	0	0	0	0	0	2	0	0	0	0	0	0	0	0	0	0	0	0	0	0	0	0	0	0	0	0	0	0	0	0	0	0	0	0	0	0	0	0
1144	822	Q99714|HCD2_HUMAN	149.80	25	0	0	0	0	25	0	0	0	0	0	0	0	0	0	0	0	0	0	0	0	0	0	0	0	0	0	0	0	0	0	0	0	0	0	0	0	0	0	0	0	0	0	0	0	0
952	1106	Q96EY5|MB12A_HUMAN	149.78	15	3	0	0	0	0	0	0	0	0	0	0	0	0	0	0	0	0	0	0	0	0	0	9	0	0	10	0	0	0	0	0	0	0	0	0	0	0	0	0	0	0	0	0	0	0
505	1308	P84085|ARF5_HUMAN	149.75	23	6	0	0	6	23	0	6	0	12	0	0	6	0	0	0	6	0	12	0	0	0	0	12	0	0	12	0	0	0	0	0	0	0	0	0	0	0	0	0	0	0	0	0	0	0
678	594	O14791|APOL1_HUMAN	149.75	12	0	0	0	0	0	0	0	6	0	4	0	0	8	0	0	0	0	0	8	0	0	0	0	0	0	0	0	0	0	0	0	0	0	0	0	0	0	0	0	0	0	0	0	0	0
957	728	P22695|QCR2_HUMAN	149.44	10	0	0	0	0	10	0	0	0	4	0	0	0	0	0	0	0	0	0	0	0	0	0	0	0	0	0	0	0	0	0	0	0	0	0	0	0	0	0	0	3	0	0	0	0	0
688	595	P30044|PRDX5_HUMAN	149.25	28	5	0	0	0	14	0	0	0	0	0	0	0	0	0	0	0	0	0	0	0	15	0	16	0	0	5	0	0	0	0	0	0	0	0	0	0	0	0	0	0	0	0	0	0	0
1160	1605	Q9Y241|HIG1A_HUMAN	149.10	46	0	23	0	0	43	0	0	0	0	0	0	0	0	0	0	0	0	0	0	0	0	0	0	0	0	0	0	0	0	0	0	0	0	0	0	0	0	0	0	0	0	0	0	0	0
690	501	Q96DR5|BPIA2_HUMAN	148.36	18	0	0	0	0	0	0	0	0	0	0	0	0	0	0	0	0	0	0	0	0	12	0	18	5	0	0	0	0	0	0	0	0	0	0	0	0	0	0	0	0	0	0	0	0	0
839	548	P50991|TCPD_HUMAN	147.98	10	0	6	0	0	4	0	0	0	0	0	0	0	0	0	0	0	0	0	0	0	0	0	0	0	0	0	0	0	0	0	0	0	0	0	0	0	0	0	0	2	0	0	0	0	0
762	681	P08514|ITA2B_HUMAN	147.92	5	0	0	0	0	0	0	0	4	0	0	0	0	5	0	0	0	0	0	0	0	0	0	0	0	0	0	0	0	0	0	0	0	0	0	0	0	0	0	0	0	0	0	0	0	0
791	770	Q99460|PSMD1_HUMAN	147.83	5	0	1	0	0	5	0	0	0	0	0	0	0	0	0	0	0	0	0	0	0	2	0	0	0	0	0	0	0	0	0	0	0	0	0	0	0	0	0	0	1	0	0	0	0	0
871	706	O75955|FLOT1_HUMAN	147.78	11	3	0	0	0	0	0	0	6	0	0	0	0	0	0	0	0	0	0	0	0	0	0	8	0	0	0	0	0	0	0	0	0	0	0	0	0	0	0	0	0	0	0	0	0	0
998	550	Q8NBS9|TXND5_HUMAN	147.78	11	0	0	0	0	11	0	0	0	0	0	0	0	0	0	0	0	0	0	0	0	0	0	0	0	0	0	0	0	0	0	0	0	0	0	0	0	0	0	0	0	0	0	0	0	0
1007	952	Q01432|AMPD3_HUMAN	147.77	6	0	0	0	0	6	0	0	0	0	0	0	0	0	0	0	0	0	0	0	0	0	0	0	0	0	0	0	0	0	0	0	0	0	0	0	0	0	0	0	0	0	0	0	0	0
1004	733	P62333|PRS10_HUMAN	147.73	14	0	0	0	0	14	0	0	0	0	0	0	0	0	0	0	0	0	0	0	0	0	0	0	0	0	0	0	0	0	0	0	0	0	0	0	0	0	0	0	0	0	0	0	0	0
737	361	P07910|HNRPC_HUMAN	147.46	23	0	4	8	0	15	0	0	0	0	0	0	0	0	0	0	0	0	0	0	0	4	0	0	0	0	0	0	0	0	0	0	0	0	0	0	0	0	0	0	0	0	0	0	0	0
750	662	P29992|GNA11_HUMAN	146.94	9	4	0	0	5	0	0	0	0	0	3	0	0	0	0	0	0	0	2	0	0	0	0	5	0	0	5	0	0	0	0	0	0	0	0	0	0	0	0	0	0	0	0	0	0	0
675	553	P62753|RS6_HUMAN	146.93	18	0	4	14	0	12	0	0	0	0	0	0	0	0	0	0	0	0	0	0	0	8	0	0	0	0	0	0	0	0	0	0	0	0	0	0	0	0	0	0	11	0	0	0	0	0
869	1141	P62888|RL30_HUMAN	146.81	35	0	0	24	0	35	0	0	0	0	0	0	0	0	0	0	0	0	0	0	0	0	0	0	0	0	0	0	0	0	0	0	0	0	0	0	0	0	0	0	10	0	0	0	0	0
341	468	O75351|VPS4B_HUMAN	146.74	11	11	0	3	7	0	0	3	3	6	3	0	3	3	0	0	3	0	3	3	3	3	0	9	3	0	7	0	0	0	0	0	0	0	0	0	0	0	0	0	0	0	0	0	0	0
1021	896	P62993|GRB2_HUMAN	146.56	18	18	0	0	0	0	0	0	0	0	0	0	0	0	0	0	0	0	0	0	0	0	0	0	0	0	0	0	0	0	0	0	0	0	0	0	0	0	0	0	0	0	0	0	0	0
1008	1041	P04179|SODM_HUMAN	146.44	14	0	0	0	0	14	0	0	0	0	0	0	0	0	0	0	0	0	0	0	0	0	0	0	0	0	0	0	0	0	0	0	0	0	0	0	0	0	0	0	0	0	0	0	0	0
905	1006	Q96FW1|OTUB1_HUMAN	146.43	23	0	0	3	0	19	0	0	0	0	0	0	0	0	0	0	0	0	0	0	0	0	0	0	0	0	0	0	0	0	0	0	0	0	0	0	0	0	0	0	4	0	0	0	0	0
849	1142	O95147|DUS14_HUMAN	146.17	31	0	6	0	0	0	0	0	0	0	0	0	0	0	0	0	0	0	0	0	0	8	0	0	0	0	0	0	0	0	0	0	0	0	0	0	0	0	0	0	31	0	0	0	0	0
686	1383	A0A075B6K4|LV310_HUMAN	146.08	28	0	0	0	0	0	16	0	16	0	0	0	0	28	0	0	0	0	0	16	0	0	0	9	0	0	0	0	0	0	0	0	0	0	0	0	0	0	0	0	0	0	0	0	0	0
965	909	P22748|CAH4_HUMAN	145.93	15	0	0	0	0	0	0	0	0	0	0	0	0	0	0	0	0	0	0	0	0	0	0	0	0	0	0	0	0	0	0	0	0	0	0	0	0	0	5	0	0	0	0	0	0	0
1107	1372	Q6NT55|CP4FN_HUMAN	145.87	6	0	3	0	0	5	0	0	0	0	0	0	0	0	0	0	0	0	0	0	0	0	0	0	0	0	0	0	0	0	0	0	0	0	0	0	0	0	0	0	0	0	0	0	0	0
433	697	Q9Y624|JAM1_HUMAN	145.18	11	11	0	0	11	0	0	0	3	0	7	0	7	0	0	0	4	0	4	0	0	0	0	7	0	0	11	0	0	0	0	0	0	0	0	0	0	0	0	0	0	0	0	0	0	0
1012	855	Q6BCY4|NB5R2_HUMAN	145.12	18	0	0	0	0	18	0	0	0	0	0	0	0	0	0	0	0	0	0	0	0	0	0	0	0	0	0	0	0	0	0	0	0	0	0	0	0	0	0	0	0	0	0	0	0	0
1076	632	Q9UJU6|DBNL_HUMAN	144.64	11	0	0	0	0	11	0	0	0	0	0	0	0	0	0	0	0	0	0	0	0	0	0	0	0	0	0	0	0	0	0	0	0	0	0	0	0	0	0	0	0	0	0	0	0	0
980	466	Q86VP6|CAND1_HUMAN	144.54	4	0	0	0	0	2	0	0	0	0	0	0	0	2	0	0	0	0	0	0	0	0	0	0	0	0	0	0	0	0	0	0	0	0	0	0	0	0	0	0	0	0	0	0	0	0
649	1448	P06312|KV401_HUMAN	144.18	23	0	0	0	0	0	10	0	17	0	0	10	0	16	0	0	0	0	0	17	0	7	0	10	0	0	0	0	0	0	0	0	0	0	0	0	0	0	0	0	0	0	0	0	0	0
281	816	P01780|HV307_HUMAN	144.14	25	9	0	0	0	9	25	9	25	0	19	9	19	25	19	0	0	0	9	25	19	25	0	25	19	0	19	0	0	0	9	0	0	0	0	0	0	0	9	9	0	0	0	0	9	0
339	1828	Q9NP55|BPIA1_HUMAN	144.06	15	15	6	0	4	0	4	0	4	15	0	0	0	0	0	0	0	6	15	0	0	6	10	15	4	4	4	0	4	0	0	0	0	0	0	0	0	0	0	0	0	0	0	0	0	0
611	907	O00194|RB27B_HUMAN	143.98	17	17	0	0	0	0	0	0	0	0	0	0	0	0	0	0	0	0	14	0	0	0	0	14	0	0	0	0	0	0	0	0	0	0	0	0	0	0	0	0	0	0	0	0	0	0
583	818	Q8RQP4|DHE4_COREF	143.97	9	0	0	0	0	0	0	0	0	0	0	0	0	0	0	0	0	0	0	0	0	0	0	0	0	0	0	0	0	0	0	0	0	0	0	0	0	0	0	0	0	0	0	0	5	0
583	875	P31026|DHE4_CORGL	143.97	9	0	0	0	0	0	0	0	0	0	0	0	0	0	0	0	0	0	0	0	0	0	0	0	0	0	0	0	0	0	0	0	0	0	0	0	0	0	0	0	0	0	0	0	5	0
920	450	P06737|PYGL_HUMAN	143.92	7	0	0	0	0	5	0	0	0	0	0	0	0	0	0	0	0	0	0	0	0	2	0	0	0	0	0	0	0	0	0	0	0	0	0	0	0	0	0	0	0	0	0	0	0	0
1022	1202	P36269|GGT5_HUMAN	143.87	6	6	0	0	0	0	0	0	0	0	0	0	0	0	0	0	0	0	0	0	0	0	0	2	0	0	0	0	0	0	0	0	0	0	0	0	0	0	0	0	0	0	0	0	0	0
676	589	P20340|RAB6A_HUMAN	143.71	27	16	6	0	0	11	0	0	4	0	0	0	6	0	0	0	0	0	0	0	0	0	0	11	0	0	0	0	0	0	0	0	0	0	0	0	0	0	0	0	5	0	0	0	0	0
1020	885	O75915|PRAF3_HUMAN	143.55	24	0	0	0	0	16	0	0	4	0	0	0	0	5	0	0	0	0	0	0	0	0	0	0	0	0	0	0	0	0	0	0	0	0	0	0	0	0	0	0	0	0	0	0	0	0
395	556	Q9UN37|VPS4A_HUMAN	143.53	10	10	0	3	5	0	0	3	3	3	3	0	3	3	0	0	3	0	3	3	3	3	0	5	3	0	5	0	0	0	0	0	0	0	0	0	0	0	0	0	0	0	0	0	0	0
975	565	P53621|COPA_HUMAN	143.07	4	0	0	0	0	4	0	0	0	0	0	0	0	0	0	0	0	0	0	0	0	0	0	0	0	0	0	0	0	0	0	0	0	0	0	0	0	0	0	0	0	0	0	0	0	0
824	483	P40429|RL13A_HUMAN	143.05	29	0	10	0	0	18	0	0	0	0	0	0	0	0	0	0	0	0	0	0	0	0	0	0	0	0	0	0	0	0	0	0	0	0	0	0	0	0	0	0	3	0	0	0	0	0
1157	1989	Q8ZNA5|FADL_SALTY	142.96	7	0	0	0	0	0	0	0	0	0	0	0	0	0	0	0	0	0	0	0	0	0	0	0	0	0	0	0	0	0	0	0	0	0	0	0	0	0	0	0	0	0	0	0	7	0
1157	1990	Q8Z4Y8|FADL_SALTI	142.96	7	0	0	0	0	0	0	0	0	0	0	0	0	0	0	0	0	0	0	0	0	0	0	0	0	0	0	0	0	0	0	0	0	0	0	0	0	0	0	0	0	0	0	0	7	0
1157	8036	P59741|FADL_SHIFL	142.96	7	0	0	0	0	0	0	0	0	0	0	0	0	0	0	0	0	0	0	0	0	0	0	0	0	0	0	0	0	0	0	0	0	0	0	0	0	0	0	0	0	0	0	0	7	0
1157	8037	P10384|FADL_ECOLI	142.96	7	0	0	0	0	0	0	0	0	0	0	0	0	0	0	0	0	0	0	0	0	0	0	0	0	0	0	0	0	0	0	0	0	0	0	0	0	0	0	0	0	0	0	0	7	0
1157	8038	Q8XCN6|FADL_ECO57	142.96	7	0	0	0	0	0	0	0	0	0	0	0	0	0	0	0	0	0	0	0	0	0	0	0	0	0	0	0	0	0	0	0	0	0	0	0	0	0	0	0	0	0	0	0	7	0
995	608	P48147|PPCE_HUMAN	142.91	6	0	0	0	0	5	0	0	0	0	0	0	0	0	0	0	0	0	0	0	0	1	0	0	0	0	0	0	0	0	0	0	0	0	0	0	0	0	0	0	0	0	0	0	0	0
558	1084	P60981|DEST_HUMAN	142.65	21	4	7	18	4	4	0	4	0	4	12	0	4	0	0	0	0	0	4	0	0	7	0	12	0	0	0	0	0	0	0	0	0	0	0	0	0	0	0	0	4	0	0	0	0	0
695	713	P16070|CD44_HUMAN	142.23	8	1	0	0	2	3	1	0	1	0	3	0	0	0	0	0	0	0	3	0	0	0	0	0	0	0	0	0	0	0	0	0	0	0	0	0	0	0	0	0	0	0	0	0	0	0
609	1184	P04899|GNAI2_HUMAN	142.18	10	7	0	0	3	3	0	0	3	3	3	0	0	3	0	0	0	0	3	0	0	3	0	10	0	0	3	0	0	0	0	0	0	0	0	0	0	0	0	0	0	0	0	0	0	0
587	682	Q8TAV4|STML3_HUMAN	142.04	15	15	0	0	2	0	0	2	0	2	0	0	2	0	0	0	0	0	10	0	0	0	0	12	0	0	2	0	0	0	0	0	0	0	0	0	0	0	0	0	0	0	0	0	0	0
615	1272	P63241|IF5A1_HUMAN	141.61	25	0	18	13	0	25	0	0	0	0	0	0	0	0	0	0	0	0	0	0	0	0	0	8	0	0	0	0	0	0	0	0	0	0	0	0	0	0	0	0	5	0	0	0	0	0
741	940	Q9NZD2|GLTP_HUMAN	141.36	21	0	12	11	0	21	0	0	0	0	0	0	0	0	0	0	0	0	0	0	0	7	0	0	0	0	0	0	0	0	0	0	0	0	0	0	0	0	0	0	0	0	0	0	0	0
709	711	P62913|RL11_HUMAN	141.30	20	0	15	15	0	20	0	0	0	0	0	0	0	0	0	0	0	0	0	0	0	8	0	0	0	0	0	0	0	0	0	0	0	0	0	0	0	0	0	0	15	0	0	0	0	0
581	472	Q9Y6W3|CAN7_HUMAN	141.28	7	5	0	0	4	0	0	0	0	1	1	0	0	0	0	0	0	0	0	0	0	0	0	3	0	0	4	0	0	0	0	0	0	0	0	0	0	0	0	0	0	0	0	0	0	0
789	357	O00231|PSD11_HUMAN	141.08	15	0	0	3	0	10	0	0	2	0	0	0	0	0	0	0	0	0	0	0	0	3	0	0	0	0	0	0	0	0	0	0	0	0	0	0	0	0	0	0	3	0	0	0	0	0
976	561	Q15008|PSMD6_HUMAN	141.06	12	0	0	0	0	9	0	0	0	0	0	0	0	0	0	0	0	0	0	0	0	0	0	0	0	0	0	0	0	0	0	0	0	0	0	0	0	0	0	0	3	0	0	0	0	0
864	1073	O14638|ENPP3_HUMAN	141.03	6	3	0	0	3	0	0	0	0	0	0	0	0	0	0	0	0	0	0	3	0	0	0	2	0	0	0	0	0	0	0	0	0	0	3	0	0	0	0	0	0	0	0	0	0	0
898	791	P50453|SPB9_HUMAN	141.00	14	0	0	0	0	11	0	0	0	0	0	0	0	0	0	0	0	0	0	0	0	0	0	0	0	0	0	0	0	0	0	0	0	0	0	0	0	0	0	0	0	0	0	0	0	0
823	1357	Q9Y337|KLK5_HUMAN	140.93	14	0	3	10	0	0	0	0	0	4	0	0	0	0	0	0	0	3	4	0	0	0	0	0	0	0	0	0	0	0	0	0	0	0	0	0	0	0	0	0	0	0	0	0	0	0
1003	493	Q14697|GANAB_HUMAN	140.91	5	0	1	0	0	4	0	0	0	0	0	0	0	0	0	0	0	0	0	0	0	0	0	0	0	0	0	0	0	0	0	0	0	0	0	0	0	0	0	0	0	0	0	0	0	0
836	725	O60506|HNRPQ_HUMAN	140.88	7	0	0	1	0	7	0	0	0	0	0	0	0	0	0	0	0	0	0	0	0	0	0	0	0	0	0	0	0	0	0	0	0	0	0	0	0	0	0	0	2	0	0	0	0	0
802	568	P62269|RS18_HUMAN	140.71	27	0	16	7	0	11	0	0	0	0	0	0	0	0	0	0	0	0	0	0	0	0	0	0	0	0	0	0	0	0	0	0	0	0	0	0	0	0	0	0	5	0	0	0	0	0
959	8962	A0A1B0GTR4|SPRR5_HUMAN	140.65	25	0	0	7	0	0	0	0	0	0	0	0	0	0	0	0	0	25	0	0	0	0	0	0	0	0	0	0	0	0	0	0	0	0	0	0	0	0	0	0	0	0	0	0	0	0
793	535	P19823|ITIH2_HUMAN	140.63	7	0	0	0	0	0	0	0	7	0	0	0	0	2	0	0	0	0	0	0	0	0	0	0	0	0	0	0	0	0	0	0	0	0	0	0	0	0	0	0	0	0	0	0	0	0
625	601	P14384|CBPM_HUMAN	140.61	11	11	0	0	2	0	0	0	0	2	2	0	0	0	0	0	0	0	0	0	0	2	0	4	0	0	4	0	0	0	0	0	0	0	0	0	0	0	0	0	0	0	0	0	0	0
946	576	Q16819|MEP1A_HUMAN	140.60	7	0	0	0	0	0	0	0	0	0	0	0	0	0	0	0	0	0	0	0	0	0	0	0	0	0	0	0	0	0	0	0	0	0	0	0	0	0	0	0	0	0	0	0	0	0
576	416	P57735|RAB25_HUMAN	140.33	24	9	0	0	4	24	0	4	4	0	0	0	4	0	0	0	0	0	4	0	0	0	0	9	0	0	4	0	0	0	0	0	0	0	0	0	0	0	0	0	0	0	0	0	0	0
910	398	Q8IVF2|AHNK2_HUMAN	140.13	1	0	0	0	0	1	0	0	0	0	0	0	0	0	0	0	0	0	0	0	0	0	0	0	0	0	0	0	0	0	0	0	0	0	0	0	0	0	0	0	0	0	0	0	0	0
953	1627	P84103|SRSF3_HUMAN	139.75	18	0	5	5	0	18	0	0	0	0	0	0	0	0	0	0	0	0	0	0	0	0	0	0	0	0	0	0	0	0	0	0	0	0	0	0	0	0	0	0	0	0	0	0	0	0
754	621	O95716|RAB3D_HUMAN	139.54	23	14	0	0	0	5	0	0	0	0	5	0	0	0	0	0	0	0	5	0	0	0	0	9	0	0	0	0	0	0	0	0	0	0	0	0	0	0	0	0	5	0	0	0	0	0
387	1244	P30613|KPYR_HUMAN	139.52	4	2	3	2	2	2	0	2	3	2	2	2	2	3	0	0	0	2	2	0	0	2	0	2	2	0	0	0	2	0	0	2	0	2	0	0	0	0	0	0	2	0	0	0	0	0
667	2118	Q9H4G4|GAPR1_HUMAN	139.42	17	17	0	0	8	0	0	8	8	8	8	0	0	0	0	0	0	0	8	0	0	0	0	17	0	0	8	0	0	0	0	0	0	0	0	0	0	0	0	0	0	0	0	0	0	0
711	515	P46783|RS10_HUMAN	139.37	27	0	13	7	0	21	0	0	0	0	0	0	0	0	0	0	0	0	0	0	0	0	0	0	0	0	0	0	0	0	0	0	0	0	0	0	0	0	0	0	12	0	0	0	0	0
992	415	Q7L1Q6|BZW1_HUMAN	139.12	9	0	0	0	0	9	0	0	0	0	0	0	0	0	0	0	0	0	0	0	0	0	0	0	0	0	0	0	0	0	0	0	0	0	0	0	0	0	0	0	0	0	0	0	0	0
1077	773	O00515|LAD1_HUMAN	139.00	7	0	0	0	0	7	0	0	0	0	0	0	0	0	0	0	0	0	0	0	0	0	0	0	0	0	0	0	0	0	0	0	0	0	0	0	0	0	0	0	0	0	0	0	0	0
1028	948	O00391|QSOX1_HUMAN	138.99	6	0	0	0	0	2	0	0	0	1	0	0	0	0	0	0	0	0	0	0	0	3	0	0	0	0	0	0	0	0	0	0	0	0	0	0	0	0	0	0	2	0	0	0	0	0
847	1107	O15400|STX7_HUMAN	138.60	15	10	0	0	6	0	0	0	0	6	0	0	0	5	0	0	0	0	6	0	0	0	0	6	0	0	0	0	0	0	0	0	0	0	0	0	0	0	0	0	0	0	0	0	0	0
575	1306	O95867|LY66C_HUMAN	138.27	26	20	6	0	7	0	7	7	0	0	7	0	7	0	0	0	0	0	7	7	7	0	0	7	0	0	0	0	0	0	0	0	0	0	0	0	0	0	0	0	6	0	0	0	0	0
977	661	Q04637|IF4G1_HUMAN	138.27	3	0	0	1	0	2	0	0	0	0	0	0	0	0	0	0	0	0	0	0	0	0	0	0	0	0	0	0	0	0	0	0	0	0	0	0	0	0	0	0	0	0	0	0	0	0
872	400	P0C869|PA24B_HUMAN	138.09	9	0	0	7	0	2	0	0	0	0	0	0	0	0	0	0	0	0	0	0	0	0	0	0	0	0	0	0	0	0	0	0	0	0	0	0	0	0	0	0	0	0	0	0	0	0
547	14773	P13164|IFM1_HUMAN	138.06	14	13	0	0	13	0	0	13	14	13	13	0	13	13	0	0	0	0	13	13	13	0	0	14	0	0	0	0	0	0	0	0	0	0	0	0	0	0	0	0	0	0	0	0	0	0
547	14775	Q01629|IFM2_HUMAN	138.06	13	12	0	0	12	0	0	12	13	12	12	0	12	12	0	0	0	0	12	12	12	0	0	13	0	0	0	0	0	0	0	0	0	0	0	0	0	0	0	0	0	0	0	0	0	0
547	14776	Q01628|IFM3_HUMAN	138.06	13	12	0	0	12	0	0	12	13	12	12	0	12	12	0	0	0	0	12	12	12	0	0	13	0	0	0	0	0	0	0	0	0	0	0	0	0	0	0	0	0	0	0	0	0	0
986	659	P02786|TFR1_HUMAN	137.97	6	0	0	0	0	0	0	0	0	0	0	0	0	6	0	0	0	0	0	0	0	0	0	0	0	0	0	0	0	0	0	0	0	0	0	0	0	0	0	0	0	0	0	0	0	0
643	505	P10301|RRAS_HUMAN	137.40	28	22	0	0	9	0	0	0	0	0	0	0	0	0	0	0	0	0	0	0	0	0	0	14	0	0	9	0	0	0	0	0	0	0	0	0	0	0	0	0	0	0	0	0	0	0
721	933	P61224|RAP1B_HUMAN	137.33	28	28	0	0	0	5	0	0	0	0	0	0	0	4	0	0	0	0	0	0	0	0	0	11	0	0	8	0	0	0	0	0	0	0	0	0	0	0	0	0	0	0	0	0	0	0
601	414	P12081|HARS1_HUMAN	137.01	13	0	0	2	0	0	0	0	0	6	0	0	0	0	0	0	0	0	0	0	0	3	0	0	2	0	0	0	0	0	0	0	0	0	0	0	0	0	0	0	10	0	0	0	0	0
1146	1409	O75674|TM1L1_HUMAN	136.95	7	7	0	0	0	0	0	0	0	0	0	0	0	0	0	0	0	0	0	0	0	0	0	0	0	0	0	0	0	0	0	0	0	0	0	0	0	0	0	0	0	0	0	0	0	0
966	969	P64030|EFTU_STRPN	136.82	14	0	0	0	0	0	0	0	0	0	0	0	0	0	0	0	0	0	0	0	0	7	0	10	0	0	0	0	0	0	0	0	0	0	0	0	0	0	0	0	0	0	0	0	0	0
966	970	C1CLI6|EFTU_STRZP	136.82	14	0	0	0	0	0	0	0	0	0	0	0	0	0	0	0	0	0	0	0	0	7	0	10	0	0	0	0	0	0	0	0	0	0	0	0	0	0	0	0	0	0	0	0	0	0
966	971	P64031|EFTU_STRR6	136.82	14	0	0	0	0	0	0	0	0	0	0	0	0	0	0	0	0	0	0	0	0	7	0	10	0	0	0	0	0	0	0	0	0	0	0	0	0	0	0	0	0	0	0	0	0	0
966	972	C1C881|EFTU_STRP7	136.82	14	0	0	0	0	0	0	0	0	0	0	0	0	0	0	0	0	0	0	0	0	7	0	10	0	0	0	0	0	0	0	0	0	0	0	0	0	0	0	0	0	0	0	0	0	0
966	973	Q04N79|EFTU_STRP2	136.82	14	0	0	0	0	0	0	0	0	0	0	0	0	0	0	0	0	0	0	0	0	7	0	10	0	0	0	0	0	0	0	0	0	0	0	0	0	0	0	0	0	0	0	0	0	0
966	974	B1ICR4|EFTU_STRPI	136.82	14	0	0	0	0	0	0	0	0	0	0	0	0	0	0	0	0	0	0	0	0	7	0	10	0	0	0	0	0	0	0	0	0	0	0	0	0	0	0	0	0	0	0	0	0	0
966	975	B8ZL95|EFTU_STRPJ	136.82	14	0	0	0	0	0	0	0	0	0	0	0	0	0	0	0	0	0	0	0	0	7	0	10	0	0	0	0	0	0	0	0	0	0	0	0	0	0	0	0	0	0	0	0	0	0
966	976	C1CSB0|EFTU_STRZT	136.82	14	0	0	0	0	0	0	0	0	0	0	0	0	0	0	0	0	0	0	0	0	7	0	10	0	0	0	0	0	0	0	0	0	0	0	0	0	0	0	0	0	0	0	0	0	0
966	977	C1CF71|EFTU_STRZJ	136.82	14	0	0	0	0	0	0	0	0	0	0	0	0	0	0	0	0	0	0	0	0	7	0	10	0	0	0	0	0	0	0	0	0	0	0	0	0	0	0	0	0	0	0	0	0	0
966	978	B5E653|EFTU_STRP4	136.82	14	0	0	0	0	0	0	0	0	0	0	0	0	0	0	0	0	0	0	0	0	7	0	10	0	0	0	0	0	0	0	0	0	0	0	0	0	0	0	0	0	0	0	0	0	0
985	1027	P43034|LIS1_HUMAN	136.44	8	0	0	0	0	8	0	0	0	0	0	0	0	0	0	0	0	0	0	0	0	0	0	0	0	0	0	0	0	0	0	0	0	0	0	0	0	0	0	0	8	0	0	0	0	0
1069	486	Q00839|HNRPU_HUMAN	136.01	6	0	0	0	0	6	0	0	0	0	0	0	0	0	0	0	0	0	0	0	0	0	0	0	0	0	0	0	0	0	0	0	0	0	0	0	0	0	0	0	0	0	0	0	0	0
852	10605	P01825|HV459_HUMAN	135.87	22	0	0	0	0	0	0	0	8	0	0	0	0	22	0	0	0	0	0	0	0	8	0	22	0	0	0	0	0	0	0	0	0	0	0	0	0	0	0	0	0	0	0	0	0	0
852	10606	P0DP08|HVD82_HUMAN	135.87	21	0	0	0	0	0	0	0	8	0	0	0	0	21	0	0	0	0	0	0	0	8	0	21	0	0	0	0	0	0	0	0	0	0	0	0	0	0	0	0	0	0	0	0	0	0
852	10607	A0A0C4DH41|HV461_HUMAN	135.87	21	0	0	0	0	0	0	0	8	0	0	0	0	21	0	0	0	0	0	0	0	8	0	21	0	0	0	0	0	0	0	0	0	0	0	0	0	0	0	0	0	0	0	0	0	0
852	10608	P0DP06|HVD34_HUMAN	135.87	21	0	0	0	0	0	0	0	8	0	0	0	0	21	0	0	0	0	0	0	0	8	0	21	0	0	0	0	0	0	0	0	0	0	0	0	0	0	0	0	0	0	0	0	0	0
852	10609	P06331|HV434_HUMAN	135.87	20	0	0	0	0	0	0	0	7	0	0	0	0	20	0	0	0	0	0	0	0	7	0	20	0	0	0	0	0	0	0	0	0	0	0	0	0	0	0	0	0	0	0	0	0	0
852	10610	P01824|HV439_HUMAN	135.87	20	0	0	0	0	0	0	0	7	0	0	0	0	20	0	0	0	0	0	0	0	7	0	20	0	0	0	0	0	0	0	0	0	0	0	0	0	0	0	0	0	0	0	0	0	0
629	1169	P08754|GNAI3_HUMAN	135.69	10	3	0	0	3	3	0	0	3	3	3	0	0	3	0	0	0	0	3	0	0	3	0	10	0	0	3	0	0	0	0	0	0	0	0	0	0	0	0	0	0	0	0	0	0	0
290	870	Q9HD42|CHM1A_HUMAN	135.03	21	21	0	0	17	0	9	13	5	21	4	0	13	13	0	0	13	0	13	4	13	0	0	17	4	0	21	0	0	0	0	0	0	0	0	0	0	0	0	0	0	0	0	0	0	0
828	754	P0DB18|G3P_STRP3	134.91	12	0	0	0	0	0	0	0	0	0	0	0	0	0	0	0	0	0	0	0	0	8	0	12	0	0	0	0	0	0	0	0	0	0	0	0	0	0	0	0	0	0	0	0	0	0
828	755	P0DB19|G3P_STRPQ	134.91	12	0	0	0	0	0	0	0	0	0	0	0	0	0	0	0	0	0	0	0	0	8	0	12	0	0	0	0	0	0	0	0	0	0	0	0	0	0	0	0	0	0	0	0	0	0
828	845	P0C0G7|G3P_STRP1	134.91	12	0	0	0	0	0	0	0	0	0	0	0	0	0	0	0	0	0	0	0	0	8	0	12	0	0	0	0	0	0	0	0	0	0	0	0	0	0	0	0	0	0	0	0	0	0
828	846	P68777|G3P_STRP8	134.91	12	0	0	0	0	0	0	0	0	0	0	0	0	0	0	0	0	0	0	0	0	8	0	12	0	0	0	0	0	0	0	0	0	0	0	0	0	0	0	0	0	0	0	0	0	0
828	847	Q5XDW3|G3P_STRP6	134.91	12	0	0	0	0	0	0	0	0	0	0	0	0	0	0	0	0	0	0	0	0	8	0	12	0	0	0	0	0	0	0	0	0	0	0	0	0	0	0	0	0	0	0	0	0	0
828	1028	P0C0G6|G3P_STRPY	134.91	12	0	0	0	0	0	0	0	0	0	0	0	0	0	0	0	0	0	0	0	0	8	0	12	0	0	0	0	0	0	0	0	0	0	0	0	0	0	0	0	0	0	0	0	0	0
865	546	P10809|CH60_HUMAN	134.41	12	0	0	0	0	4	0	0	0	2	0	0	0	0	0	0	0	0	0	0	0	4	0	2	0	0	0	0	0	0	0	0	0	0	0	0	0	0	0	0	3	0	0	0	0	0
983	579	Q9C0C2|TB182_HUMAN	134.07	3	0	0	0	0	3	0	0	0	0	0	0	0	0	0	0	0	0	0	0	0	0	0	0	0	0	0	0	0	0	0	0	0	0	0	0	0	0	0	0	0	0	0	0	0	0
562	768	Q9HAV0|GBB4_HUMAN	133.84	10	10	0	3	0	10	0	0	0	3	0	0	0	3	0	0	0	0	4	0	0	3	0	7	0	0	0	0	0	0	0	0	0	0	0	0	0	0	0	0	0	0	2	0	0	0
562	796	P62879|GBB2_HUMAN	133.84	10	10	0	3	0	10	0	0	0	3	0	0	0	3	0	0	0	0	4	0	0	3	0	7	0	0	0	0	0	0	0	0	0	0	0	0	0	0	0	0	0	0	2	0	0	0
751	695	P39019|RS19_HUMAN	133.60	43	0	36	0	0	14	0	0	0	0	0	0	0	0	0	0	0	0	0	0	0	0	0	0	0	0	0	7	0	0	0	0	0	0	0	0	0	0	0	0	0	0	0	0	0	0
764	1115	P50148|GNAQ_HUMAN	133.51	9	4	0	0	5	0	0	0	0	0	3	0	0	0	0	0	0	0	2	0	0	0	0	5	0	0	5	0	0	0	0	0	0	0	0	0	0	0	0	0	0	0	0	0	0	0
1018	1131	P41218|MNDA_HUMAN	133.49	9	0	0	0	0	2	0	0	0	0	0	0	0	0	0	0	0	0	0	0	0	9	0	0	0	0	0	0	0	0	0	0	0	0	0	0	0	0	0	0	0	0	0	0	0	0
1083	962	P31930|QCR1_HUMAN	133.32	10	0	0	0	0	10	0	0	0	0	0	0	0	0	0	0	0	0	0	0	0	0	0	0	0	0	0	0	0	0	0	0	0	0	0	0	0	0	0	0	0	0	0	0	0	0
404	858	Q9NP79|VTA1_HUMAN	133.00	14	11	0	0	14	0	5	3	3	8	0	0	3	5	0	0	0	0	5	0	0	0	0	11	0	0	7	0	0	0	0	0	0	0	0	0	0	0	0	0	0	0	0	0	0	0
826	700	P62195|PRS8_HUMAN	132.96	9	0	0	3	0	7	0	0	5	0	0	0	0	5	0	0	0	0	0	0	0	0	0	0	0	0	0	0	0	0	0	0	0	0	0	0	0	0	0	0	0	0	0	0	0	0
624	624	Q8NEX9|DR9C7_HUMAN	132.88	17	0	0	4	0	3	4	0	0	0	0	0	0	0	0	0	0	0	4	0	0	0	0	0	0	0	0	0	0	0	0	0	0	0	0	0	0	6	0	0	7	0	0	0	0	0
472	835	P94316|DHE2_BACFR	132.45	9	0	0	0	0	0	0	0	0	0	0	0	0	0	0	0	0	0	0	0	0	0	0	0	0	0	0	0	0	0	2	0	0	0	0	0	0	3	0	0	0	0	2	2	7	7
1011	813	Q687X5|STEA4_HUMAN	132.07	9	7	0	0	0	0	0	0	0	0	0	0	0	0	0	0	0	0	0	0	0	0	0	5	0	0	0	0	0	0	0	0	0	0	0	0	0	0	0	0	0	0	0	0	0	0
528	925	P15328|FOLR1_HUMAN	131.82	15	15	0	0	4	0	0	4	0	4	4	0	4	0	0	0	4	0	4	0	4	0	0	7	4	0	4	0	0	0	0	0	0	0	0	0	0	0	0	0	0	0	0	0	0	0
397	1218	Q08722|CD47_HUMAN	131.76	11	6	0	0	8	0	3	6	6	6	0	0	3	2	0	0	6	0	6	6	6	0	0	6	0	0	6	0	0	0	0	0	0	0	0	0	0	0	0	0	0	0	0	0	0	0
1041	1541	P62847|RS24_HUMAN	131.49	20	0	0	11	0	20	0	0	0	0	0	0	0	0	0	0	0	0	0	0	0	0	0	0	0	0	0	0	0	0	0	0	0	0	0	0	0	0	0	0	9	0	0	0	0	0
939	664	Q01813|PFKAP_HUMAN	131.46	7	0	0	0	0	6	0	0	1	0	0	0	0	1	0	0	0	0	0	0	0	0	0	0	0	0	0	0	0	0	0	0	0	0	0	0	0	0	0	0	0	0	0	0	0	0
880	1037	Q8N5I2|ARRD1_HUMAN	131.37	9	3	0	0	3	0	0	0	0	0	0	0	0	0	0	0	0	0	0	0	0	0	0	6	0	0	6	0	0	0	0	0	0	0	0	0	0	0	0	0	0	0	0	0	0	0
996	1044	P14780|MMP9_HUMAN	131.32	4	0	0	0	0	4	0	0	0	0	0	0	0	0	0	0	0	0	0	0	0	2	0	2	0	0	0	0	0	0	0	0	0	0	0	0	0	0	0	0	0	0	0	0	0	0
588	888	Q189R2|FTHS_CLOD6	131.18	6	0	0	0	0	0	0	0	0	0	0	0	0	0	0	0	0	0	0	0	0	0	0	0	0	0	0	0	2	0	0	0	0	0	2	0	0	4	2	0	0	0	0	2	2	6
801	1113	P02746|C1QB_HUMAN	131.18	15	0	0	0	0	0	0	0	6	0	0	0	0	15	0	0	0	0	0	3	0	0	0	0	0	0	0	0	0	0	0	0	0	0	0	0	0	0	0	0	0	0	0	0	0	0
1106	804	P14550|AK1A1_HUMAN	131.16	12	0	3	0	0	7	0	0	0	0	0	0	0	0	0	0	0	0	0	0	0	2	0	0	0	0	0	0	0	0	0	0	0	0	0	0	0	0	0	0	0	0	0	0	0	0
1163	3433	P02766|TTHY_HUMAN	131.09	32	0	0	0	0	0	0	0	0	0	0	0	0	0	0	0	0	0	0	0	0	0	0	0	0	0	0	0	0	0	0	0	0	0	0	0	0	0	0	0	32	0	0	0	0	0
993	750	P51991|ROA3_HUMAN	130.95	15	0	2	0	0	12	0	0	0	0	0	0	0	0	0	0	0	0	0	0	0	0	0	0	0	0	0	0	0	0	0	0	0	0	0	0	0	0	0	0	0	0	0	0	0	0
258	720	Q7LBR1|CHM1B_HUMAN	130.66	14	14	0	4	14	4	9	13	9	14	4	4	9	9	0	4	9	0	10	9	9	0	0	10	4	9	14	0	0	0	0	0	0	0	0	0	0	0	0	0	0	0	0	0	0	0
805	1786	Q16651|PRSS8_HUMAN	130.64	12	6	0	0	2	10	0	2	0	2	0	0	0	0	0	0	0	0	2	0	0	0	0	0	0	0	0	0	0	0	0	0	0	0	0	0	0	0	0	0	0	0	0	0	0	0
1089	644	C1CRM6|ENO_STRZT	130.52	10	0	2	0	0	0	0	0	0	0	0	0	0	0	0	0	0	0	0	0	0	4	0	3	0	0	0	0	0	0	0	0	0	0	0	0	0	0	0	0	0	0	0	0	0	0
1089	645	C1C7C0|ENO_STRP7	130.52	10	0	2	0	0	0	0	0	0	0	0	0	0	0	0	0	0	0	0	0	0	4	0	3	0	0	0	0	0	0	0	0	0	0	0	0	0	0	0	0	0	0	0	0	0	0
1089	646	C1CKJ0|ENO_STRZP	130.52	10	0	2	0	0	0	0	0	0	0	0	0	0	0	0	0	0	0	0	0	0	4	0	3	0	0	0	0	0	0	0	0	0	0	0	0	0	0	0	0	0	0	0	0	0	0
1089	647	B2IPX8|ENO_STRPS	130.52	10	0	2	0	0	0	0	0	0	0	0	0	0	0	0	0	0	0	0	0	0	4	0	3	0	0	0	0	0	0	0	0	0	0	0	0	0	0	0	0	0	0	0	0	0	0
1089	648	B5E4P1|ENO_STRP4	130.52	10	0	2	0	0	0	0	0	0	0	0	0	0	0	0	0	0	0	0	0	0	4	0	3	0	0	0	0	0	0	0	0	0	0	0	0	0	0	0	0	0	0	0	0	0	0
1089	649	B8ZPW9|ENO_STRPJ	130.52	10	0	2	0	0	0	0	0	0	0	0	0	0	0	0	0	0	0	0	0	0	4	0	3	0	0	0	0	0	0	0	0	0	0	0	0	0	0	0	0	0	0	0	0	0	0
1089	650	B1IBR3|ENO_STRPI	130.52	10	0	2	0	0	0	0	0	0	0	0	0	0	0	0	0	0	0	0	0	0	4	0	3	0	0	0	0	0	0	0	0	0	0	0	0	0	0	0	0	0	0	0	0	0	0
1089	651	C1CEB3|ENO_STRZJ	130.52	10	0	2	0	0	0	0	0	0	0	0	0	0	0	0	0	0	0	0	0	0	4	0	3	0	0	0	0	0	0	0	0	0	0	0	0	0	0	0	0	0	0	0	0	0	0
1089	652	Q8DPS0|ENO_STRR6	130.52	10	0	2	0	0	0	0	0	0	0	0	0	0	0	0	0	0	0	0	0	0	4	0	3	0	0	0	0	0	0	0	0	0	0	0	0	0	0	0	0	0	0	0	0	0	0
1089	653	Q97QS2|ENO_STRPN	130.52	10	0	2	0	0	0	0	0	0	0	0	0	0	0	0	0	0	0	0	0	0	4	0	3	0	0	0	0	0	0	0	0	0	0	0	0	0	0	0	0	0	0	0	0	0	0
1089	654	Q04KG2|ENO_STRP2	130.52	10	0	2	0	0	0	0	0	0	0	0	0	0	0	0	0	0	0	0	0	0	4	0	3	0	0	0	0	0	0	0	0	0	0	0	0	0	0	0	0	0	0	0	0	0	0
1089	670	A3CMA7|ENO_STRSV	130.52	10	0	2	0	0	0	0	0	0	0	0	0	0	0	0	0	0	0	0	0	0	4	0	3	0	0	0	0	0	0	0	0	0	0	0	0	0	0	0	0	0	0	0	0	0	0
375	1418	A6LM32|DNAK_THEM4	130.37	3	3	3	3	3	3	0	0	0	3	0	0	3	0	0	0	0	0	3	0	0	3	0	3	0	0	3	0	0	0	0	0	0	0	0	0	0	0	0	0	3	0	0	0	0	0
375	1846	B4SDA0|DNAK_PELPB	130.37	3	2	2	3	2	3	0	0	0	3	0	0	2	0	0	0	0	0	2	0	0	2	0	2	0	0	2	0	0	0	0	0	0	0	0	0	0	0	0	0	3	0	0	0	0	0
375	1939	Q3B577|DNAK_PELLD	130.37	3	3	3	3	3	3	0	0	0	3	0	0	3	0	0	0	0	0	3	0	0	3	0	3	0	0	3	0	0	0	0	0	0	0	0	0	0	0	0	0	3	0	0	0	0	0
375	2332	Q7V9G2|DNAK2_PROMA	130.37	3	3	3	3	3	3	0	0	0	3	0	0	3	0	0	0	0	0	3	0	0	3	0	3	0	0	3	0	0	0	0	0	0	0	0	0	0	0	0	0	3	0	0	0	0	0
284	10647	P01615|KVD28_HUMAN	130.36	17	11	0	0	0	11	17	0	17	0	17	17	17	17	17	11	0	0	6	17	11	11	0	11	6	6	11	0	17	0	6	0	0	0	6	0	0	17	17	6	6	0	11	0	17	6
284	10648	A0A075B6P5|KV228_HUMAN	130.36	17	11	0	0	0	11	17	0	17	0	17	17	17	17	17	11	0	0	6	17	11	11	0	11	6	6	11	0	17	0	6	0	0	0	6	0	0	17	17	6	6	0	11	0	17	6
284	10649	P01614|KVD40_HUMAN	130.36	17	11	0	0	0	11	17	0	17	0	17	17	17	17	17	11	0	0	6	17	11	11	0	11	6	6	11	0	17	0	6	0	0	0	6	0	0	17	17	6	6	0	11	0	17	6
284	10650	A0A087WW87|KV240_HUMAN	130.36	17	11	0	0	0	11	17	0	17	0	17	17	17	17	17	11	0	0	6	17	11	11	0	11	6	6	11	0	17	0	6	0	0	0	6	0	0	17	17	6	6	0	11	0	17	6
749	866	P62834|RAP1A_HUMAN	130.12	28	20	0	0	0	5	0	0	0	0	0	0	0	4	0	0	0	0	0	0	0	0	0	20	0	0	0	0	0	0	0	0	0	0	0	0	0	0	0	0	0	0	0	0	0	0
896	2065	P12955|PEPD_HUMAN	129.99	5	0	0	5	0	0	0	0	0	0	0	0	0	0	0	0	0	0	0	0	0	5	0	0	2	0	0	0	0	0	0	0	0	0	0	0	0	0	0	0	0	0	0	0	0	0
1273	1715	P0C7P4|UCRIL_HUMAN	129.91	17	0	0	0	0	17	0	0	0	0	0	0	0	0	0	0	0	0	0	0	0	0	0	0	0	0	0	0	0	0	0	0	0	0	0	0	0	0	0	0	0	0	0	0	0	0
1273	1970	P47985|UCRI_HUMAN	129.91	17	0	0	0	0	17	0	0	0	0	0	0	0	0	0	0	0	0	0	0	0	0	0	0	0	0	0	0	0	0	0	0	0	0	0	0	0	0	0	0	0	0	0	0	0	0
266	1766	P08962|CD63_HUMAN	129.90	8	8	0	8	8	3	8	8	8	8	8	3	3	8	0	0	4	0	8	8	8	0	0	8	3	0	8	0	0	0	0	0	0	0	0	0	0	3	0	0	0	0	0	0	0	0
907	5725	P60985|KTDAP_HUMAN	129.73	28	0	0	12	0	28	0	0	0	0	0	0	0	0	0	0	0	0	0	0	0	12	0	0	0	0	0	0	0	0	0	0	0	0	0	0	0	0	0	0	0	0	0	0	0	0
890	716	P18621|RL17_HUMAN	129.60	32	0	0	5	0	32	0	0	0	0	0	0	0	0	0	0	0	0	0	0	0	0	0	0	0	0	0	0	0	0	0	0	0	0	0	0	0	0	0	0	0	0	0	0	0	0
844	904	P62140|PP1B_HUMAN	129.57	14	3	0	6	0	10	0	0	0	0	0	0	0	0	0	0	0	0	0	0	0	0	0	0	0	0	0	0	0	0	0	0	0	0	0	0	0	0	0	0	3	0	0	0	0	0
943	918	P62750|RL23A_HUMAN	129.53	20	0	12	8	0	8	0	0	0	0	0	0	0	0	0	0	0	0	0	0	0	0	0	0	0	0	0	0	0	0	0	0	0	0	0	0	0	0	0	0	0	0	0	0	0	0
804	1275	P01037|CYTN_HUMAN	129.38	30	0	0	0	0	0	0	0	0	0	0	0	0	0	0	0	0	0	0	0	0	18	0	18	0	0	0	0	0	0	0	0	0	0	0	0	0	0	0	0	0	0	0	0	0	0
571	946	Q15286|RAB35_HUMAN	129.25	16	11	0	0	5	11	0	0	5	5	5	0	5	5	0	0	0	0	5	0	0	5	0	5	0	0	5	0	0	0	0	0	0	0	0	0	0	0	0	0	5	0	0	0	0	0
569	894	Q13510|ASAH1_HUMAN	129.09	8	3	0	0	0	2	0	0	3	3	0	0	0	0	0	0	0	2	3	0	6	0	0	3	2	0	0	0	0	0	0	0	0	5	2	0	0	2	0	0	0	0	0	0	0	0
673	1046	P60866|RS20_HUMAN	128.92	33	0	19	25	0	19	8	0	0	0	0	0	0	0	0	0	0	0	0	0	0	0	0	0	0	0	0	0	0	0	0	0	0	0	0	0	0	0	0	0	0	0	0	0	0	0
479	1017	Q9BV40|VAMP8_HUMAN	128.88	45	45	0	0	45	0	0	9	9	0	9	0	21	0	0	0	21	0	0	21	21	0	0	22	0	0	19	0	0	0	0	0	0	0	0	0	0	0	0	0	0	0	0	0	0	0
661	945	P18077|RL35A_HUMAN	128.83	28	0	18	19	0	21	0	0	0	0	0	0	0	0	0	0	0	0	0	0	0	0	0	0	0	0	0	0	0	0	0	0	0	0	0	0	0	0	0	0	19	0	0	0	0	0
697	694	O75190|DNJB6_HUMAN	128.79	10	10	3	0	0	3	0	0	0	0	0	0	0	0	0	0	0	0	0	0	0	0	0	5	0	0	2	0	0	0	0	0	0	0	0	0	0	0	0	0	3	0	0	0	0	0
1278	4453	P55327|TPD52_HUMAN	128.70	8	0	0	0	0	8	0	0	0	0	0	0	0	0	0	0	0	0	0	0	0	0	0	0	0	0	0	0	0	0	0	0	0	0	0	0	0	0	0	0	0	0	0	0	0	0
837	806	P13716|HEM2_HUMAN	128.20	12	0	0	0	0	0	3	0	3	3	0	0	0	6	0	0	0	6	0	0	0	0	0	0	0	0	0	0	0	0	0	0	0	0	0	0	0	0	0	0	0	0	0	0	0	0
544	1465	P11166|GTR1_HUMAN	128.19	6	2	0	0	2	0	2	0	4	0	5	0	2	4	0	0	0	0	2	0	0	0	0	4	0	0	2	0	0	0	0	0	0	0	0	0	0	0	0	0	0	0	0	0	0	0
841	3400	P02792|FRIL_HUMAN	128.12	13	0	0	0	0	0	9	0	4	0	0	0	0	13	0	0	0	0	9	0	0	0	0	0	0	0	13	0	0	0	0	0	0	0	0	0	0	0	0	0	0	0	0	0	0	0
545	10642	A0A075B6R9|KVD24_HUMAN	128.12	17	0	0	0	0	0	11	0	17	0	11	11	0	17	0	0	0	0	11	11	0	11	0	17	0	0	0	0	0	0	0	0	0	0	0	0	0	0	0	0	0	0	0	0	0	0
545	10643	A0A0C4DH68|KV224_HUMAN	128.12	17	0	0	0	0	0	11	0	17	0	11	11	0	17	0	0	0	0	11	11	0	11	0	17	0	0	0	0	0	0	0	0	0	0	0	0	0	0	0	0	0	0	0	0	0	0
400	1871	P55064|AQP5_HUMAN	128.10	10	10	0	0	10	0	3	6	0	6	10	0	3	4	0	0	3	0	6	0	3	0	0	10	0	0	10	0	0	0	0	0	0	0	0	0	0	0	0	0	4	0	0	0	0	0
772	10592	P14174|MIF_HUMAN	128.05	23	8	23	0	0	23	0	0	0	0	0	0	0	0	0	0	0	0	0	0	0	0	0	0	0	0	0	0	0	0	0	0	0	0	0	0	0	0	0	0	10	0	0	0	0	0
1054	10622	Q53TN4|CYBR1_HUMAN	127.50	12	0	0	0	12	0	0	0	0	0	0	0	0	0	0	0	0	0	0	0	0	0	0	0	0	0	4	0	0	0	0	0	0	0	0	0	0	0	0	0	0	0	0	0	0	0
1149	3546	Q16629|SRSF7_HUMAN	127.38	14	0	0	0	0	14	0	0	0	0	0	0	0	0	0	0	0	0	0	0	0	0	0	0	0	0	0	0	0	0	0	0	0	0	0	0	0	0	0	0	0	0	0	0	0	0
856	454	O75083|WDR1_HUMAN	127.25	10	0	0	0	0	8	0	0	0	0	0	0	0	0	0	0	0	0	0	0	0	3	0	0	0	0	0	0	0	0	0	0	0	0	0	0	0	0	0	0	0	0	0	0	0	0
848	1016	Q3ZCW2|LEGL_HUMAN	127.07	31	0	0	0	0	8	0	0	0	12	0	0	0	0	0	0	0	0	0	0	0	16	0	0	0	0	0	0	0	0	0	0	0	0	0	0	0	0	0	0	8	0	0	0	0	0
867	495	P46777|RL5_HUMAN	127.03	15	0	3	7	0	8	0	0	0	0	0	0	0	0	0	0	0	0	0	0	0	3	0	0	0	0	0	0	0	0	0	0	0	0	0	0	0	0	0	0	0	0	0	0	0	0
860	901	P07996|TSP1_HUMAN	126.97	3	1	0	0	0	0	0	0	1	0	0	0	0	2	0	0	0	0	0	0	0	0	0	0	0	0	2	0	0	0	0	0	0	0	0	0	0	0	0	0	0	0	0	0	0	0
694	3790	O14493|CLD4_HUMAN	126.96	13	13	0	0	5	0	0	0	0	0	5	0	0	0	0	0	0	0	13	0	0	0	0	13	0	0	0	0	0	0	0	0	0	0	0	0	0	0	0	0	0	0	0	0	0	0
438	5490	P20160|CAP7_HUMAN	126.91	8	0	0	0	0	0	0	0	5	0	0	0	5	8	0	0	0	0	3	0	0	8	0	8	8	5	0	0	0	0	0	3	0	0	0	0	0	0	0	0	0	0	0	0	3	0
1112	840	O15393|TMPS2_HUMAN	126.66	7	5	0	0	0	0	0	0	0	0	0	0	0	0	0	0	0	0	0	0	0	0	0	0	0	0	2	0	0	0	0	0	0	0	0	0	0	0	0	0	0	0	0	0	0	0
668	10588	P05386|RLA1_HUMAN	126.34	52	0	14	14	0	52	0	0	0	0	0	0	0	0	0	0	0	0	0	0	0	52	0	0	0	0	0	0	0	0	0	0	0	0	0	0	0	0	0	0	14	0	0	0	0	0
641	582	P51572|BAP31_HUMAN	126.31	18	0	0	0	0	10	0	0	7	8	0	0	0	0	0	0	0	0	0	0	0	3	0	3	0	0	0	0	0	0	0	0	0	0	0	0	0	0	0	0	7	0	0	0	0	0
180	943	P07477|TRY1_HUMAN	126.20	18	3	11	3	3	11	3	3	3	11	3	3	3	3	3	3	3	11	11	3	3	11	3	11	3	3	3	3	11	3	3	3	3	3	3	3	10	3	3	3	11	3	10	3	3	3
1033	1229	P16233|LIPP_HUMAN	126.16	6	0	0	0	0	0	0	0	0	0	0	0	0	0	0	0	0	0	0	0	0	0	0	0	0	0	0	0	0	0	0	2	0	0	0	0	0	0	0	0	0	0	0	0	0	0
974	520	O00159|MYO1C_HUMAN	126.15	4	0	0	0	0	4	0	0	0	0	0	0	0	0	0	0	0	0	0	0	0	0	0	0	0	0	0	0	0	0	0	0	0	0	0	0	0	0	0	0	0	0	0	0	0	0
884	617	Q96KP4|CNDP2_HUMAN	126.07	12	4	0	0	0	8	0	0	0	0	0	0	0	0	0	0	0	0	0	0	0	0	0	2	0	0	0	0	0	0	0	0	0	0	0	0	0	0	0	0	0	0	0	0	0	0
1130	1009	P53999|TCP4_HUMAN	125.39	27	0	0	0	0	27	0	0	0	0	0	0	0	0	0	0	0	0	0	0	0	0	0	0	0	0	0	0	0	0	0	0	0	0	0	0	0	0	0	0	0	0	0	0	0	0
637	10596	P01700|LV147_HUMAN	125.27	25	0	0	0	0	11	11	0	11	0	0	11	0	25	0	0	0	0	0	11	0	11	0	25	11	0	0	0	0	0	0	0	0	0	0	0	0	0	0	0	0	0	0	0	0	0
914	346	Q14764|MVP_HUMAN	124.95	6	0	0	0	0	5	0	0	0	0	0	0	0	0	0	0	0	0	0	0	0	1	0	0	0	0	0	0	0	0	0	0	0	0	0	0	0	0	0	0	0	0	0	0	0	0
991	569	P21254|CR2AB_BACTK	124.84	7	0	0	5	0	0	0	0	0	0	0	0	0	0	0	0	0	0	0	0	0	0	0	0	0	0	0	0	0	0	0	0	0	0	0	1	0	0	0	0	0	0	0	0	0	0
1024	3306	P08708|RS17_HUMAN	124.81	17	0	10	0	0	15	0	0	0	0	0	0	0	0	0	0	0	0	0	0	0	0	0	0	0	0	0	0	0	0	0	0	0	0	0	0	0	0	0	0	7	0	0	0	0	0
929	1212	Q24ZZ8|FTHS2_DESHY	124.00	5	0	0	0	0	0	0	0	0	0	0	0	0	0	0	0	0	0	0	0	0	0	0	0	0	0	0	0	0	0	0	0	0	0	2	0	0	0	0	0	0	0	0	3	0	5
929	1559	A9M1J1|FTHS_NEIM0	124.00	5	0	0	0	0	0	0	0	0	0	0	0	0	0	0	0	0	0	0	0	0	0	0	0	0	0	0	0	0	0	0	0	0	0	2	0	0	0	0	0	0	0	0	3	0	5
929	1577	Q5FAG1|FTHS_NEIG1	124.00	5	0	0	0	0	0	0	0	0	0	0	0	0	0	0	0	0	0	0	0	0	0	0	0	0	0	0	0	0	0	0	0	0	0	2	0	0	0	0	0	0	0	0	3	0	5
929	1612	B4RP08|FTHS_NEIG2	124.00	5	0	0	0	0	0	0	0	0	0	0	0	0	0	0	0	0	0	0	0	0	0	0	0	0	0	0	0	0	0	0	0	0	0	2	0	0	0	0	0	0	0	0	3	0	5
929	1722	Q9JVY8|FTHS_NEIMA	124.00	5	0	0	0	0	0	0	0	0	0	0	0	0	0	0	0	0	0	0	0	0	0	0	0	0	0	0	0	0	0	0	0	0	0	2	0	0	0	0	0	0	0	0	3	0	5
929	1737	Q9JXY2|FTHS_NEIMB	124.00	5	0	0	0	0	0	0	0	0	0	0	0	0	0	0	0	0	0	0	0	0	0	0	0	0	0	0	0	0	0	0	0	0	0	2	0	0	0	0	0	0	0	0	3	0	5
929	1738	A1KS57|FTHS_NEIMF	124.00	5	0	0	0	0	0	0	0	0	0	0	0	0	0	0	0	0	0	0	0	0	0	0	0	0	0	0	0	0	0	0	0	0	0	2	0	0	0	0	0	0	0	0	3	0	5
929	2816	A3MZI4|FTHS_ACTP2	124.00	5	0	0	0	0	0	0	0	0	0	0	0	0	0	0	0	0	0	0	0	0	0	0	0	0	0	0	0	0	0	0	0	0	0	2	0	0	0	0	0	0	0	0	3	0	5
929	2817	B3GX43|FTHS_ACTP7	124.00	5	0	0	0	0	0	0	0	0	0	0	0	0	0	0	0	0	0	0	0	0	0	0	0	0	0	0	0	0	0	0	0	0	0	2	0	0	0	0	0	0	0	0	3	0	5
929	4374	Q7VLW6|FTHS_HAEDU	124.00	5	0	0	0	0	0	0	0	0	0	0	0	0	0	0	0	0	0	0	0	0	0	0	0	0	0	0	0	0	0	0	0	0	0	2	0	0	0	0	0	0	0	0	3	0	5
1117	732	P00568|KAD1_HUMAN	123.72	19	0	0	0	0	19	0	0	0	0	0	0	0	0	0	0	0	0	0	0	0	0	0	0	0	0	0	0	0	0	0	0	0	0	0	0	0	0	0	0	0	0	0	0	0	0
987	917	Q9P0L0|VAPA_HUMAN	123.52	15	0	0	3	0	15	0	0	0	0	0	0	0	0	0	0	0	0	0	0	0	0	0	0	0	0	0	0	0	0	0	0	0	0	0	0	0	0	0	0	0	0	0	0	0	0
756	1278	P02794|FRIH_HUMAN	123.51	20	0	0	0	0	0	5	0	7	0	0	5	0	20	0	0	0	0	0	5	0	0	0	0	0	0	0	0	0	0	0	0	0	0	0	0	0	0	0	0	0	0	0	0	0	0
1067	679	Q14152|EIF3A_HUMAN	123.35	3	0	0	0	0	3	0	0	0	0	0	0	0	0	0	0	0	0	0	0	0	0	0	0	0	0	0	0	0	0	0	0	0	0	0	0	0	0	0	0	0	0	0	0	0	0
827	666	P11413|G6PD_HUMAN	122.87	7	0	0	0	0	5	0	0	0	0	0	0	0	0	0	0	0	0	0	0	0	4	0	0	0	0	0	0	0	0	0	0	0	0	0	0	0	0	0	0	7	0	0	0	0	0
1318	7898	P62942|FKB1A_HUMAN	122.83	25	0	0	0	0	25	0	0	0	0	0	0	0	0	0	0	0	0	0	0	0	0	0	0	0	0	0	0	0	0	0	0	0	0	0	0	0	0	0	0	0	0	0	0	0	0
913	611	Q9Y4K1|CRBG1_HUMAN	122.80	3	0	0	0	0	2	0	0	0	0	0	0	0	0	0	0	0	0	0	0	0	1	0	0	0	0	0	0	0	0	0	0	0	0	0	0	0	0	0	0	0	0	0	0	0	0
1109	1594	P30084|ECHM_HUMAN	122.66	13	0	0	0	0	13	0	0	0	0	0	0	0	0	0	0	0	0	0	0	0	7	0	0	0	0	0	0	0	0	0	0	0	0	0	0	0	0	0	0	0	0	0	0	0	0
1137	1333	G8JZS6|SUSF_BACTN	121.95	7	0	0	0	0	0	0	0	0	0	0	0	0	0	0	0	0	0	0	0	0	0	0	0	0	0	0	0	0	0	0	0	0	0	0	0	0	0	0	0	0	0	7	0	0	0
670	1832	P56856|CLD18_HUMAN	121.81	12	4	0	0	4	0	12	0	4	0	4	0	0	0	0	0	0	0	0	4	4	0	0	8	0	0	4	0	0	0	0	0	0	0	0	0	0	0	0	0	0	0	0	0	0	0
984	460	Q99832|TCPH_HUMAN	121.68	8	0	0	0	0	5	0	0	0	0	0	0	0	2	0	0	0	0	0	0	0	0	0	0	0	0	0	0	0	0	0	0	0	0	0	0	0	0	0	0	0	0	0	0	0	0
894	2014	Q9UBH0|I36RA_HUMAN	121.48	20	0	0	6	0	20	0	0	0	0	0	0	0	0	0	0	0	0	0	0	0	0	0	0	0	0	0	0	0	0	0	0	0	0	0	0	0	0	0	0	20	0	0	0	0	0
427	2186	P01766|HV313_HUMAN	121.25	19	0	0	0	0	9	9	0	19	0	9	0	9	19	9	0	0	0	0	9	9	9	0	9	9	0	9	0	0	0	9	0	0	0	0	0	0	0	9	9	0	0	0	0	9	0
850	1318	Q9ULZ3|ASC_HUMAN	121.00	18	0	0	10	0	14	0	0	0	0	0	0	0	0	0	0	0	0	0	0	0	0	0	0	0	0	0	0	0	0	0	0	0	0	0	0	0	0	0	0	9	0	0	0	0	0
1058	623	P04114|APOB_HUMAN	120.99	1	0	0	0	0	0	0	0	0	0	0	0	0	1	0	0	0	0	0	0	0	0	0	0	0	0	0	0	0	0	0	0	0	0	0	0	0	0	0	0	0	0	0	0	0	0
535	6247	Q14210|LY6D_HUMAN	120.84	15	15	7	0	7	7	0	7	0	0	7	0	7	0	0	0	7	0	7	7	0	7	0	7	0	0	7	0	0	0	0	0	0	0	0	0	0	0	0	0	0	0	0	0	0	0
790	512	Q92747|ARC1A_HUMAN	120.49	16	0	0	9	0	7	0	0	0	2	0	0	0	0	0	0	0	0	0	0	0	0	0	0	0	0	0	0	0	0	0	0	0	0	0	0	0	0	0	0	5	0	0	0	0	0
917	701	O75146|HIP1R_HUMAN	120.42	3	0	1	0	0	3	0	0	0	0	0	0	0	0	0	0	0	0	0	0	0	0	0	0	0	0	0	0	0	0	0	0	0	0	0	0	0	0	0	0	1	0	0	0	0	0
724	494	P06727|APOA4_HUMAN	120.37	13	5	0	0	0	0	0	0	8	0	0	0	0	0	0	0	0	0	5	3	0	0	0	0	0	0	0	0	0	0	0	0	0	0	0	0	0	0	0	0	0	0	0	0	0	0
951	961	Q9Y6E0|STK24_HUMAN	120.06	9	9	0	0	0	0	0	0	0	0	0	0	0	0	0	0	0	0	0	0	0	0	0	2	0	0	0	0	0	0	0	0	0	0	0	0	0	0	0	0	0	0	0	0	0	0
994	1332	O75608|LYPA1_HUMAN	120.03	17	0	0	0	0	6	0	0	0	5	0	0	0	0	0	0	0	0	0	0	0	12	0	0	0	0	0	0	0	0	0	0	0	0	0	0	0	0	0	0	0	0	0	0	0	0
999	707	P46779|RL28_HUMAN	119.58	22	0	6	0	0	22	0	0	0	0	0	0	0	0	0	0	0	0	0	0	0	0	0	0	0	0	0	0	0	0	0	0	0	0	0	0	0	0	0	0	0	0	0	0	0	0
1127	1539	Q96FZ7|CHMP6_HUMAN	119.48	10	10	0	0	0	0	0	0	0	6	0	0	0	0	0	0	0	0	0	0	0	0	0	0	0	0	0	0	0	0	0	0	0	0	0	0	0	0	0	0	0	0	0	0	0	0
1247	1201	P27918|PROP_HUMAN	119.35	5	0	0	0	0	0	0	0	0	0	0	0	0	5	0	0	0	0	0	0	0	0	0	0	0	0	0	0	0	0	0	0	0	0	0	0	0	0	0	0	0	0	0	0	0	0
1223	1981	Q9NZ08|ERAP1_HUMAN	119.26	4	0	0	0	0	4	0	0	0	0	0	0	0	0	0	0	0	0	0	0	0	0	0	0	0	0	0	0	0	0	0	0	0	0	0	0	0	0	0	0	0	0	0	0	0	0
504	10619	P02652|APOA2_HUMAN	119.19	21	19	0	0	0	0	0	0	9	0	0	0	9	21	9	9	0	0	21	11	0	0	0	0	9	0	0	0	0	0	0	0	0	0	0	0	0	0	0	0	0	0	0	0	0	0
727	1320	P04632|CPNS1_HUMAN	119.09	17	8	0	0	0	12	0	0	0	0	0	0	0	0	0	0	0	0	3	0	0	3	0	3	0	0	0	0	0	0	0	0	0	0	0	0	0	0	0	0	0	0	0	0	0	0
453	1019	Q9GZZ8|LACRT_HUMAN	118.95	22	0	0	0	0	0	0	8	0	0	0	0	0	0	0	0	0	0	9	8	17	8	8	17	17	17	8	0	17	0	0	0	0	0	0	0	17	0	0	9	0	0	0	0	0	9
838	924	P62070|RRAS2_HUMAN	118.91	19	19	0	0	5	0	0	0	0	0	0	0	0	0	0	0	0	0	0	0	0	0	0	11	0	0	5	0	0	0	0	0	0	0	0	0	0	0	0	0	0	0	0	0	0	0
940	721	O43776|SYNC_HUMAN	118.75	6	0	0	0	0	5	0	0	0	0	0	0	0	0	0	0	0	0	0	0	0	0	0	0	0	0	0	0	0	0	0	0	0	0	0	0	0	0	0	0	3	0	0	0	0	0
899	1292	P61353|RL27_HUMAN	118.58	24	0	18	7	0	12	0	0	0	0	0	0	0	0	0	0	0	0	0	0	0	7	0	0	0	0	0	0	0	0	0	0	0	0	0	0	0	0	0	0	0	0	0	0	0	0
877	729	Q9HC38|GLOD4_HUMAN	118.56	11	0	0	4	0	11	0	0	0	4	0	0	0	0	0	0	0	0	0	0	0	0	0	0	0	0	0	0	0	0	0	0	0	0	0	0	0	0	0	0	3	0	0	0	0	0
596	1158	Q58FG1|HS904_HUMAN	118.29	8	3	0	3	0	5	0	0	0	3	0	0	3	0	0	0	0	0	0	0	0	3	0	3	0	0	0	0	0	0	0	0	0	0	0	0	0	0	0	0	3	3	0	0	0	0
1201	862	P14868|SYDC_HUMAN	118.21	6	0	0	0	0	6	0	0	0	0	0	0	0	0	0	0	0	0	0	0	0	0	0	0	0	0	0	0	0	0	0	0	0	0	0	0	0	0	0	0	0	0	0	0	0	0
577	1302	Q14344|GNA13_HUMAN	118.18	8	6	0	0	5	3	0	0	3	3	3	0	0	3	0	0	0	0	5	0	0	3	0	5	0	0	5	0	0	0	0	0	0	0	0	0	0	0	0	0	0	0	0	0	0	0
728	1848	Q96A22|CK052_HUMAN	118.02	26	14	0	0	8	0	0	0	0	8	8	0	0	0	0	0	0	0	8	0	0	0	0	20	0	0	20	0	0	0	0	0	0	0	0	0	0	0	0	0	0	0	0	0	0	0
1275	2224	O15173|PGRC2_HUMAN	117.43	12	0	0	0	0	9	0	0	4	0	0	0	0	0	0	0	0	0	0	0	0	0	0	0	0	0	0	0	0	0	0	0	0	0	0	0	0	0	0	0	0	0	0	0	0	0
1119	1804	Q92820|GGH_HUMAN	117.42	8	0	0	0	0	4	0	0	0	0	0	0	0	0	0	0	0	0	0	0	0	0	0	0	0	0	0	0	0	0	0	0	0	0	0	0	0	0	0	0	4	0	0	0	0	0
761	1806	Q7L5L3|GDPD3_HUMAN	117.24	7	0	0	4	0	0	0	0	0	2	2	0	0	0	0	0	0	0	4	0	0	7	0	4	0	0	0	0	0	0	0	0	0	0	0	0	0	0	0	0	0	0	0	0	0	0
870	691	P62917|RL8_HUMAN	116.93	16	0	13	9	0	9	0	0	0	0	0	0	0	0	0	0	0	0	0	0	0	0	0	0	0	0	0	0	0	0	0	0	0	0	0	0	0	0	0	0	0	0	0	0	0	0
947	626	P16435|NCPR_HUMAN	116.65	5	0	0	3	0	4	0	0	0	0	0	0	0	0	0	0	0	0	0	0	0	0	0	0	0	0	0	0	0	0	0	0	0	0	0	0	0	0	0	0	0	0	0	0	0	0
1162	2250	P40199|CEAM6_HUMAN	116.58	10	0	0	0	0	0	0	0	0	0	0	0	0	0	0	0	0	0	0	0	0	0	0	0	0	0	0	0	0	0	0	0	0	0	0	0	0	4	0	0	0	0	0	0	0	0
1085	742	P00367|DHE3_HUMAN	116.46	8	0	0	0	0	6	0	0	0	0	0	0	0	0	0	0	0	0	0	0	0	1	0	0	0	0	0	0	0	0	0	0	0	0	0	0	0	0	0	0	0	0	0	0	0	0
928	926	B2RPK0|HGB1A_HUMAN	116.36	16	0	7	0	0	16	0	0	0	0	0	0	0	0	0	0	0	0	0	0	0	4	0	0	0	0	0	0	0	0	0	0	0	0	0	0	0	0	0	0	0	0	0	0	0	0
928	1173	P09429|HMGB1_HUMAN	116.36	15	0	7	0	0	15	0	0	0	0	0	0	0	0	0	0	0	0	0	0	0	4	0	0	0	0	0	0	0	0	0	0	0	0	0	0	0	0	0	0	0	0	0	0	0	0
322	7203	P35030|TRY3_HUMAN	116.26	7	0	4	4	0	0	0	4	0	0	0	4	0	0	4	4	0	4	0	0	0	0	4	0	4	4	0	4	7	4	7	4	4	4	4	4	4	4	4	4	0	4	7	4	4	4
774	10603	P83079|OMP_SODGL	116.17	67	0	0	0	0	0	0	0	0	0	0	0	0	0	0	0	0	0	0	0	0	0	0	0	0	0	0	0	0	0	0	0	0	0	0	0	0	0	0	0	0	0	0	0	67	42
648	1277	Q99102|MUC4_HUMAN	116.07	1	1	0	0	1	0	0	0	0	1	0	0	1	0	0	0	0	0	1	0	0	0	0	1	0	0	1	0	0	0	0	0	0	0	0	0	0	0	0	0	0	0	0	0	0	0
1229	1360	P46778|RL21_HUMAN	116.03	16	0	0	0	0	16	0	0	0	0	0	0	0	0	0	0	0	0	0	0	0	0	0	0	0	0	0	0	0	0	0	0	0	0	0	0	0	0	0	0	0	0	0	0	0	0
969	1216	Q52LG2|KR132_HUMAN	116.00	22	0	0	0	0	0	0	0	0	0	0	0	0	0	0	0	0	0	0	0	22	0	0	0	0	0	0	0	0	0	0	0	0	0	0	0	0	0	0	0	0	0	0	0	0	0
971	10692	Q8NCR9|CLRN3_HUMAN	115.63	9	0	0	0	0	0	0	0	0	0	0	0	0	0	0	0	0	0	6	0	0	0	0	0	0	0	0	0	0	0	0	0	0	0	0	0	0	0	0	0	0	0	0	0	0	0
663	1194	P62851|RS25_HUMAN	115.59	26	0	18	15	0	22	0	0	0	0	0	0	0	0	0	0	0	0	0	0	0	7	0	0	0	0	0	0	0	0	0	0	0	0	0	0	0	0	0	0	15	0	0	0	0	0
1079	537	P19367|HXK1_HUMAN	115.50	4	0	0	0	0	4	0	0	0	0	0	0	0	0	0	0	0	0	0	0	0	0	0	0	0	0	0	0	0	0	0	0	0	0	0	0	0	0	0	0	0	0	0	0	0	0
1126	1243	P35613|BASI_HUMAN	115.50	9	5	0	0	0	0	0	0	5	0	0	0	0	0	0	0	0	0	0	0	0	0	0	0	0	0	0	0	0	0	0	0	0	0	0	0	0	0	0	0	0	0	0	0	0	0
729	2999	A0A0C4DH31|HV118_HUMAN	115.12	24	9	0	0	0	0	9	0	9	0	0	0	0	24	0	0	0	0	0	0	0	9	0	9	9	0	0	0	0	0	0	0	0	0	0	0	0	0	0	0	0	0	0	0	0	0
1159	10675	Q8IWL2|SFTA1_HUMAN	114.99	8	0	0	0	0	0	5	0	0	0	8	0	0	0	0	0	0	0	0	0	0	0	0	0	0	0	0	0	0	0	0	0	0	0	0	0	0	0	0	0	0	0	0	0	0	0
1159	10676	Q8IWL1|SFPA2_HUMAN	114.99	8	0	0	0	0	0	5	0	0	0	8	0	0	0	0	0	0	0	0	0	0	0	0	0	0	0	0	0	0	0	0	0	0	0	0	0	0	0	0	0	0	0	0	0	0	0
1096	2196	Q9Y3U8|RL36_HUMAN	114.90	13	0	13	0	0	12	0	0	0	0	0	0	0	0	0	0	0	0	0	0	0	0	0	0	0	0	0	0	0	0	0	0	0	0	0	0	0	0	0	0	0	0	0	0	0	0
631	3247	P04280|PRP1_HUMAN	114.70	30	0	0	30	0	0	0	0	0	0	0	0	0	0	0	0	0	0	0	0	0	0	0	0	0	0	0	0	0	0	0	0	0	0	0	0	0	0	0	0	0	0	0	0	0	0
298	1253	P0C0S5|H2AZ_HUMAN	114.39	31	7	12	12	7	26	7	7	0	7	0	7	7	7	7	7	7	7	7	7	7	7	7	7	7	7	7	7	0	0	0	7	7	0	7	7	0	0	0	0	0	0	0	0	0	7
298	1279	Q71UI9|H2AV_HUMAN	114.39	31	7	12	12	7	26	7	7	0	7	0	7	7	7	7	7	7	7	7	7	7	7	7	7	7	7	7	7	0	0	0	7	7	0	7	7	0	0	0	0	0	0	0	0	0	7
944	1108	Q8N3Y7|RDHE2_HUMAN	114.39	6	0	0	6	0	0	0	0	0	0	0	0	0	0	0	0	0	0	0	0	0	6	0	0	0	0	0	0	0	0	0	0	0	0	0	0	0	0	0	0	3	0	0	0	0	0
1192	1130	O60716|CTND1_HUMAN	114.19	3	0	0	0	0	2	0	0	0	0	0	0	0	0	0	0	0	0	0	0	0	1	0	0	0	0	0	0	0	0	0	0	0	0	0	0	0	0	0	0	0	0	0	0	0	0
1072	442	P27816|MAP4_HUMAN	114.00	3	0	0	0	0	3	0	0	0	0	0	0	0	0	0	0	0	0	0	0	0	0	0	0	0	0	0	0	0	0	0	0	0	0	0	0	0	0	0	0	0	0	0	0	0	0
586	1057	P49862|KLK7_HUMAN	113.98	14	0	0	0	7	0	0	4	0	4	0	0	4	0	0	0	0	7	4	0	4	0	0	0	4	0	0	0	0	0	0	0	0	0	0	0	0	0	0	0	7	0	0	0	0	0
594	3084	P29972|AQP1_HUMAN	113.84	9	9	0	0	3	0	0	0	3	0	0	0	0	0	0	0	0	0	3	0	0	0	0	3	0	0	3	0	0	0	0	0	0	0	0	0	0	0	0	0	0	0	0	0	0	0
962	1776	O75629|CREG1_HUMAN	113.68	15	0	0	0	0	15	0	0	0	0	0	0	0	0	0	0	0	0	0	0	0	0	0	0	0	0	0	0	0	0	0	0	0	0	0	0	0	0	0	0	10	0	0	0	0	0
1039	927	Q13630|FCL_HUMAN	113.64	10	3	0	0	0	10	0	0	0	0	0	0	0	0	0	0	0	0	0	0	0	0	0	0	0	0	0	0	0	0	0	0	0	0	0	0	0	0	0	0	0	0	0	0	0	0
822	859	P57088|TMM33_HUMAN	113.62	12	0	0	5	0	8	0	0	0	0	0	0	0	0	0	0	0	0	0	0	0	9	0	0	0	0	0	0	0	0	0	0	0	0	0	0	0	0	0	0	5	0	0	0	0	0
781	1099	P13798|ACPH_HUMAN	113.62	3	0	0	2	0	0	2	0	2	0	1	0	0	0	0	0	0	1	0	0	0	0	0	0	0	1	0	0	0	0	0	0	0	0	0	0	0	0	0	0	0	0	0	0	0	0
1238	1276	P48047|ATPO_HUMAN	113.33	15	0	0	0	0	15	0	0	0	0	0	0	0	0	0	0	0	0	0	0	0	0	0	0	0	0	0	0	0	0	0	0	0	0	0	0	0	0	0	0	0	0	0	0	0	0
1128	2027	Q15363|TMED2_HUMAN	113.21	18	0	0	0	0	18	0	0	0	0	0	0	0	0	0	0	0	0	0	0	0	0	0	0	0	0	0	0	0	0	0	0	0	0	0	0	0	0	0	0	14	0	0	0	0	0
506	10600	P04216|THY1_HUMAN	113.21	15	15	0	0	15	0	6	6	6	6	0	0	6	0	0	0	6	0	6	6	6	0	0	15	0	0	6	0	0	0	0	0	0	0	0	0	0	0	0	0	0	0	0	0	0	0
933	702	Q12905|ILF2_HUMAN	113.11	14	0	0	4	0	5	0	0	0	3	0	0	0	0	0	0	0	0	0	0	0	5	0	0	0	0	0	0	0	0	0	0	0	0	0	0	0	0	0	0	0	0	0	0	0	0
1237	1186	Q9NP72|RAB18_HUMAN	113.00	11	0	0	0	0	11	0	0	0	0	0	0	0	0	0	0	0	0	0	0	0	0	0	0	0	0	0	0	0	0	0	0	0	0	0	0	0	0	0	0	0	0	0	0	0	0
926	575	P09960|LKHA4_HUMAN	112.98	6	0	0	2	0	6	0	0	0	0	0	0	0	0	0	0	0	0	0	0	0	2	0	0	0	0	0	0	0	0	0	0	0	0	0	0	0	0	0	0	0	0	0	0	0	0
886	1056	P42766|RL35_HUMAN	112.95	33	0	7	0	0	26	0	0	0	0	0	0	0	0	0	0	0	0	0	0	0	0	0	0	0	0	0	0	0	0	0	0	0	0	0	0	0	0	0	0	7	0	0	0	0	0
934	844	Q92542|NICA_HUMAN	112.65	5	5	0	0	0	2	0	0	0	0	0	0	0	0	0	0	0	0	2	0	0	0	0	0	0	0	0	0	0	0	0	0	0	0	0	0	0	0	0	0	0	0	0	0	0	0
1372	2109	Q00005|2ABB_HUMAN	112.40	3	0	0	0	0	3	0	0	0	0	0	0	0	0	0	0	0	0	0	0	0	0	0	0	0	0	0	0	0	0	0	0	0	0	0	0	0	0	0	0	0	0	0	0	0	0
1372	4282	P63151|2ABA_HUMAN	112.40	3	0	0	0	0	3	0	0	0	0	0	0	0	0	0	0	0	0	0	0	0	0	0	0	0	0	0	0	0	0	0	0	0	0	0	0	0	0	0	0	0	0	0	0	0	0
1372	6879	Q66LE6|2ABD_HUMAN	112.40	3	0	0	0	0	3	0	0	0	0	0	0	0	0	0	0	0	0	0	0	0	0	0	0	0	0	0	0	0	0	0	0	0	0	0	0	0	0	0	0	0	0	0	0	0	0
997	1048	A0A0B4J1V6|HV373_HUMAN	112.30	26	0	0	0	0	0	0	0	0	0	0	0	0	26	0	0	0	0	0	9	0	0	0	0	0	0	0	0	0	0	0	0	0	0	0	0	0	0	0	0	0	0	0	0	0	0
447	1834	O95969|SG1D2_HUMAN	111.96	32	0	0	0	0	0	0	32	10	12	0	0	22	0	32	0	12	0	0	10	10	0	0	0	10	22	22	12	20	0	0	0	0	0	12	0	0	0	0	0	0	0	0	0	0	0
885	1179	O43396|TXNL1_HUMAN	111.89	22	0	4	10	0	10	0	0	0	0	0	0	0	0	0	0	0	0	0	0	0	2	0	0	0	0	0	0	0	0	0	0	0	0	0	0	0	0	0	0	0	0	0	0	0	0
1315	4988	O00764|PDXK_HUMAN	111.70	12	0	0	0	0	12	0	0	0	0	0	0	0	0	0	0	0	0	0	0	0	0	0	0	0	0	0	0	0	0	0	0	0	0	0	0	0	0	0	0	0	0	0	0	0	0
1147	1778	O15162|PLS1_HUMAN	111.53	10	0	0	0	3	0	0	0	0	0	0	0	0	0	0	0	0	0	3	0	0	0	0	4	0	0	0	0	0	0	0	0	0	0	0	0	0	0	0	0	0	0	0	0	0	0
1063	655	Q86UP2|KTN1_HUMAN	111.25	3	0	0	0	0	3	0	0	0	0	0	0	0	0	0	0	0	0	0	0	0	0	0	0	0	0	0	0	0	0	0	0	0	0	0	0	0	0	0	0	0	0	0	0	0	0
1019	2210	P28065|PSB9_HUMAN	111.15	10	0	0	0	0	0	0	0	10	0	0	0	0	10	0	0	0	0	0	0	0	0	0	0	0	0	0	0	0	0	0	0	0	0	0	0	0	0	0	0	0	0	0	0	0	0
532	1363	P01911|DRB1_HUMAN	111.11	9	6	0	0	3	3	6	3	0	6	0	0	0	0	0	0	0	0	9	9	3	0	0	6	0	0	3	0	0	0	0	0	0	0	0	0	0	0	0	0	0	0	0	0	0	0
816	832	Q99758|ABCA3_HUMAN	110.96	2	0	0	0	0	0	2	0	0	0	1	0	0	0	0	0	0	0	0	0	0	0	0	1	0	0	0	0	0	0	0	0	0	0	0	0	0	0	0	0	0	0	0	0	0	0
736	794	Q03252|LMNB2_HUMAN	110.96	3	0	1	1	0	3	0	0	0	1	0	0	1	0	0	0	0	0	0	0	0	1	0	0	0	0	0	0	0	0	0	0	0	0	0	0	0	0	0	0	0	0	0	0	0	0
546	14819	Q9H1C7|CYTM1_HUMAN	110.91	11	11	0	0	11	0	0	11	0	10	10	0	0	0	0	0	10	0	11	0	11	0	0	11	0	0	11	0	0	0	0	0	0	0	0	0	0	0	0	0	0	0	0	0	0	0
385	1491	P01782|HV309_HUMAN	110.83	19	0	0	0	0	9	9	0	19	0	9	0	9	19	9	0	0	0	0	9	9	9	0	19	9	0	9	0	0	0	9	0	0	0	0	0	0	0	9	9	0	0	0	0	9	0
385	1745	P0DP04|HV43D_HUMAN	110.83	19	0	0	0	0	9	9	0	19	0	9	0	9	19	9	0	0	0	0	9	9	9	0	19	9	0	9	0	0	0	9	0	0	0	0	0	0	0	9	9	0	0	0	0	9	0
900	1530	Q03135|CAV1_HUMAN	110.63	15	0	0	0	0	0	0	0	11	0	0	0	0	5	0	0	0	0	6	0	0	0	0	6	0	0	4	0	0	0	0	0	0	0	0	0	0	0	0	0	0	0	0	0	0	0
1255	851	P04844|RPN2_HUMAN	110.56	6	0	0	0	0	6	0	0	0	0	0	0	0	0	0	0	0	0	0	0	0	0	0	0	0	0	0	0	0	0	0	0	0	0	0	0	0	0	0	0	0	0	0	0	0	0
1158	10616	P07360|CO8G_HUMAN	110.36	13	0	0	0	0	0	0	0	13	0	0	0	0	7	0	0	0	0	0	0	0	0	0	0	0	0	0	0	0	0	0	0	0	0	0	0	0	0	0	0	0	0	0	0	0	0
1051	10591	Q99935|PROL1_HUMAN	110.12	12	0	0	0	0	0	0	0	0	0	0	0	0	0	0	0	0	0	0	0	0	0	0	0	0	0	0	0	0	0	0	0	0	0	0	0	0	0	0	0	0	0	0	0	0	0
1073	1373	P11215|ITAM_HUMAN	109.84	2	0	0	0	0	1	0	0	0	0	0	0	0	0	0	0	0	0	0	0	0	1	0	1	0	0	0	0	0	0	0	0	0	0	0	0	0	0	0	0	0	0	0	0	0	0
509	761	P41219|PERI_HUMAN	109.80	6	0	2	0	2	2	2	2	2	0	2	0	2	2	2	2	2	0	0	2	2	0	2	0	2	0	0	2	0	0	0	0	0	0	0	0	0	0	0	0	0	0	2	0	0	0
1503	2199	A1L0T0|HACL2_HUMAN	109.60	4	0	0	0	0	4	0	0	0	0	0	0	0	0	0	0	0	0	0	0	0	0	0	0	0	0	0	0	0	0	0	0	0	0	0	0	0	0	0	0	0	0	0	0	0	0
1086	699	P62280|RS11_HUMAN	109.33	25	0	25	0	0	0	0	0	0	0	0	0	0	0	0	0	0	0	0	0	0	0	0	0	0	0	0	0	0	0	0	0	0	0	0	0	0	0	0	0	0	0	0	0	0	0
1062	1319	P78527|PRKDC_HUMAN	109.26	1	0	0	0	0	0	0	0	0	0	0	0	0	0	0	0	0	0	0	0	0	0	0	0	0	0	0	0	0	0	0	0	0	0	0	0	0	0	0	0	0	0	0	0	0	0
982	756	G8JZS4|SUSB_BACTN	109.22	5	0	0	0	0	0	0	0	0	0	0	0	0	0	0	0	0	0	0	0	0	0	0	0	0	0	0	0	0	0	0	0	0	0	0	0	2	0	0	0	0	0	0	0	0	0
722	1744	A0A0J9YX35|HV64D_HUMAN	109.22	19	0	0	0	0	0	9	0	9	0	9	0	0	19	9	0	0	0	0	9	0	0	0	9	0	0	0	0	0	0	0	0	0	0	0	0	0	0	0	0	0	0	0	0	0	0
1323	1741	A0A0C4DH36|HV338_HUMAN	109.19	19	0	0	0	0	0	0	0	0	0	0	0	0	19	0	0	0	0	0	0	0	0	0	0	0	0	0	0	0	0	0	0	0	0	0	0	0	0	0	0	0	0	0	0	0	0
1215	1464	P00492|HPRT_HUMAN	108.99	9	0	0	0	0	5	0	0	0	0	0	0	0	0	0	0	0	0	0	0	0	5	0	0	0	0	0	0	0	0	0	0	0	0	0	0	0	0	0	0	0	0	0	0	0	0
1148	2878	P30040|ERP29_HUMAN	108.75	8	0	0	0	0	8	0	0	0	0	0	0	0	0	0	0	0	0	0	0	0	4	0	0	0	0	0	0	0	0	0	0	0	0	0	0	0	0	0	0	0	0	0	0	0	0
1190	715	P50570|DYN2_HUMAN	108.64	3	0	1	0	0	2	0	0	0	0	0	0	0	0	0	0	0	0	0	0	0	0	0	0	0	0	0	0	0	0	0	0	0	0	0	0	0	0	0	0	0	0	0	0	0	0
1190	910	Q9UQ16|DYN3_HUMAN	108.64	3	0	1	0	0	2	0	0	0	0	0	0	0	0	0	0	0	0	0	0	0	0	0	0	0	0	0	0	0	0	0	0	0	0	0	0	0	0	0	0	0	0	0	0	0	0
421	1296	P08246|ELNE_HUMAN	108.49	9	0	0	0	0	6	3	3	0	0	0	0	0	0	3	3	0	0	3	0	3	9	3	6	6	6	3	3	0	0	0	0	0	0	0	0	3	0	0	0	0	0	0	0	3	3
1098	1138	P13671|CO6_HUMAN	108.06	3	0	0	0	0	0	0	0	2	0	0	0	0	1	0	0	0	0	0	0	0	0	0	0	0	0	0	0	0	0	0	0	0	0	0	0	0	0	0	0	0	0	0	0	0	0
674	1060	P16444|DPEP1_HUMAN	108.03	7	2	0	0	5	0	5	2	0	0	0	0	3	0	0	0	0	0	2	0	0	0	0	3	0	0	2	0	0	0	0	0	0	0	0	0	0	0	0	0	0	0	0	0	0	0
1026	788	P07741|APT_HUMAN	107.74	24	0	7	7	0	4	0	0	0	6	0	0	0	0	0	0	0	0	0	0	0	0	0	0	0	0	0	0	0	0	0	0	0	0	0	0	0	0	0	0	0	0	0	0	0	0
412	3160	T2KPJ3|PLH3_FORAG	107.66	2	0	0	0	0	0	0	0	0	0	0	0	0	0	0	0	0	0	0	0	0	0	0	0	0	0	0	0	1	1	1	1	0	0	1	0	1	1	1	0	0	0	2	1	0	2
1044	5083	P23280|CAH6_HUMAN	107.58	7	0	0	0	0	0	0	0	0	0	0	0	0	0	0	0	0	0	0	0	0	5	0	7	0	0	0	0	0	0	0	0	0	0	0	0	0	0	0	0	0	0	0	0	0	0
1200	763	P47897|SYQ_HUMAN	107.47	4	0	0	0	0	4	0	0	0	0	0	0	0	0	0	0	0	0	0	0	0	0	0	0	0	0	0	0	0	0	0	0	0	0	0	0	0	0	0	0	0	0	0	0	0	0
855	10656	A0A075B6I0|LV861_HUMAN	107.44	13	0	0	0	0	0	6	0	13	0	0	0	0	13	0	0	0	0	0	0	0	0	0	0	0	0	0	0	0	0	0	0	0	0	0	0	0	0	6	0	0	0	0	0	0	0
1138	1426	P29599|SUBB_LEDLE	107.39	9	0	0	0	0	0	0	0	0	0	3	0	0	0	0	0	0	0	0	0	0	0	0	0	0	0	0	0	0	0	0	0	0	0	0	0	0	0	0	6	0	0	3	0	0	0
1138	1427	P29600|SUBS_LEDLE	107.39	9	0	0	0	0	0	0	0	0	0	3	0	0	0	0	0	0	0	0	0	0	0	0	0	0	0	0	0	0	0	0	0	0	0	0	0	0	0	0	6	0	0	3	0	0	0
1138	3486	Q99405|PRTM_BACSK	107.39	7	0	0	0	0	0	0	0	0	0	2	0	0	0	0	0	0	0	0	0	0	0	0	0	0	0	0	0	0	0	0	0	0	0	0	0	0	0	0	4	0	0	2	0	0	0
1138	3487	P27693|ELYA_ALKAL	107.39	7	0	0	0	0	0	0	0	0	0	2	0	0	0	0	0	0	0	0	0	0	0	0	0	0	0	0	0	0	0	0	0	0	0	0	0	0	0	0	4	0	0	2	0	0	0
1138	3488	P41362|ELYA_ALKCL	107.39	7	0	0	0	0	0	0	0	0	0	2	0	0	0	0	0	0	0	0	0	0	0	0	0	0	0	0	0	0	0	0	0	0	0	0	0	0	0	0	4	0	0	2	0	0	0
1120	1022	P50502|F10A1_HUMAN	107.22	7	7	0	0	0	4	0	0	0	0	0	0	0	0	0	0	0	0	0	0	0	0	0	0	0	0	0	0	0	0	0	0	0	0	0	0	0	0	0	0	0	0	0	0	0	0
1120	1552	Q8IZP2|ST134_HUMAN	107.22	10	10	0	0	0	6	0	0	0	0	0	0	0	0	0	0	0	0	0	0	0	0	0	0	0	0	0	0	0	0	0	0	0	0	0	0	0	0	0	0	0	0	0	0	0	0
875	1247	P00352|AL1A1_HUMAN	106.90	5	3	0	0	0	5	0	0	0	0	0	0	0	0	0	0	0	0	3	0	0	0	0	3	0	0	0	0	0	0	0	0	0	0	0	0	0	0	0	0	0	0	0	0	0	0
1336	14778	Q3LI77|KR134_HUMAN	106.80	9	0	0	0	0	0	0	0	0	0	0	0	0	0	0	0	0	0	0	0	9	0	0	0	0	0	0	0	0	0	0	0	0	0	0	0	0	0	0	0	0	0	0	0	0	0
1080	811	P48729|KC1A_HUMAN	106.62	9	0	0	0	0	6	0	0	0	0	0	0	0	0	0	0	0	0	0	0	0	0	0	0	0	0	0	0	0	0	0	0	0	0	0	0	0	0	0	0	4	0	0	0	0	0
1175	966	Q93009|UBP7_HUMAN	106.54	3	0	0	0	0	3	0	0	0	0	0	0	0	0	0	0	0	0	0	0	0	0	0	0	0	0	0	0	0	0	0	0	0	0	0	0	0	0	0	0	0	0	0	0	0	0
1050	3191	Q6ZNF0|ACP7_HUMAN	106.45	6	0	0	0	0	6	0	0	0	0	0	0	0	0	0	0	0	0	0	0	0	6	0	0	0	0	0	0	0	0	0	0	0	0	0	0	0	0	0	0	0	0	0	0	0	0
720	1176	Q6NUJ1|SAPL1_HUMAN	106.33	4	0	0	0	0	0	0	0	0	0	0	0	2	0	0	0	0	4	2	0	0	0	0	0	2	0	0	0	0	0	0	0	0	0	0	0	0	2	0	0	0	0	0	0	0	0
1084	1328	Q96QK1|VPS35_HUMAN	106.26	3	0	0	0	0	2	0	0	0	0	0	0	0	0	0	0	0	0	0	0	0	3	0	0	0	0	0	0	0	0	0	0	0	0	0	0	0	0	0	0	0	0	0	0	0	0
1094	900	P00734|THRB_HUMAN	106.23	6	0	0	0	0	0	0	0	6	0	0	0	0	0	0	0	0	0	0	0	0	0	0	0	0	0	0	0	0	0	0	0	0	0	0	0	0	0	0	0	0	0	0	0	0	0
938	593	A8K7I4|CLCA1_HUMAN	105.81	5	0	0	0	0	0	0	0	0	0	0	0	0	0	0	0	0	0	4	0	0	0	0	0	0	0	0	0	0	0	0	0	0	0	0	0	0	0	0	0	0	0	0	0	0	0
891	963	Q13404|UB2V1_HUMAN	105.77	21	13	8	7	0	0	0	0	0	0	0	0	0	0	0	0	0	0	0	0	0	0	0	13	0	0	0	0	0	0	0	0	0	0	0	0	0	0	0	0	0	0	0	0	0	0
324	1859	P13688|CEAM1_HUMAN	105.63	6	6	0	0	2	0	2	2	0	2	6	0	2	2	0	0	2	0	2	2	2	2	0	2	2	0	6	0	2	6	2	0	0	0	2	0	0	6	6	0	0	0	2	2	0	0
1036	2153	Q9H299|SH3L3_HUMAN	105.58	31	0	0	0	0	31	0	0	0	11	0	0	11	0	0	0	0	0	0	0	0	0	0	0	0	0	0	0	0	0	0	0	0	0	0	0	0	0	0	0	0	0	0	0	0	0
771	1840	P35268|RL22_HUMAN	105.44	25	0	16	10	0	19	0	0	0	0	0	0	10	0	0	0	0	0	0	0	0	10	0	0	0	0	0	0	0	0	0	0	0	0	0	0	0	0	0	0	10	0	0	0	0	0
1156	1937	P42677|RS27_HUMAN	105.26	36	0	20	15	0	0	0	0	0	0	0	0	0	0	0	0	0	0	0	0	0	0	0	0	0	0	0	0	0	0	0	0	0	0	0	0	0	0	0	0	15	0	0	0	0	0
1274	1888	P10620|MGST1_HUMAN	105.22	9	0	0	0	0	0	0	0	9	0	0	0	0	0	0	0	0	0	0	0	0	0	0	0	0	0	0	0	0	0	0	0	0	0	0	0	0	0	0	0	0	0	0	0	0	0
1143	3439	P47914|RL29_HUMAN	105.12	14	0	0	0	0	14	0	0	0	0	0	0	0	0	0	0	0	0	0	0	0	0	0	0	0	0	0	0	0	0	0	0	0	0	0	0	0	0	0	0	0	0	0	0	0	0
1030	3038	P62328|TYB4_HUMAN	105.02	80	80	25	0	0	0	0	0	0	0	0	0	0	0	0	0	0	0	0	0	0	0	0	0	0	0	0	0	0	0	0	0	0	0	0	0	0	0	0	0	0	0	0	0	0	0
978	660	Q9Y5K6|CD2AP_HUMAN	104.94	5	0	0	0	0	0	0	0	0	0	0	0	0	0	0	0	0	0	0	0	0	0	0	2	0	0	5	0	0	0	0	0	0	0	0	0	0	0	0	0	0	0	0	0	0	0
1040	1337	Q9C002|NMES1_HUMAN	104.40	53	0	0	0	0	53	0	0	0	0	0	0	0	0	0	0	0	0	0	0	0	0	0	0	0	0	0	0	0	0	0	0	0	0	0	0	0	0	0	0	0	0	0	0	0	0
564	580	O75131|CPNE3_HUMAN	104.36	7	2	0	0	0	0	0	0	2	2	2	0	0	2	0	0	0	0	2	0	0	2	0	5	2	0	3	0	0	0	0	0	0	0	0	0	0	0	0	0	2	0	0	0	0	0
963	9496	P01034|CYTC_HUMAN	104.22	19	0	0	0	0	0	0	12	12	0	0	0	0	0	0	0	0	0	0	0	0	8	0	8	8	0	0	0	0	0	0	0	0	0	0	0	0	0	0	0	0	0	0	0	0	0
785	1469	A8AGM8|OMPD_CITK8	104.21	5	0	0	0	0	0	0	0	0	0	0	0	0	0	0	0	0	0	0	0	0	0	0	0	0	0	0	0	0	0	0	0	0	0	0	0	0	0	0	0	0	0	0	0	3	3
785	1851	Q5PHY0|OMPD_SALPA	104.21	5	0	0	0	0	0	0	0	0	0	0	0	0	0	0	0	0	0	0	0	0	0	0	0	0	0	0	0	0	0	0	0	0	0	0	0	0	0	0	0	0	0	0	0	3	3
785	1852	Q57P83|OMPD_SALCH	104.21	5	0	0	0	0	0	0	0	0	0	0	0	0	0	0	0	0	0	0	0	0	0	0	0	0	0	0	0	0	0	0	0	0	0	0	0	0	0	0	0	0	0	0	0	3	3
785	1853	P37592|OMPD_SALTY	104.21	5	0	0	0	0	0	0	0	0	0	0	0	0	0	0	0	0	0	0	0	0	0	0	0	0	0	0	0	0	0	0	0	0	0	0	0	0	0	0	0	0	0	0	0	3	3
785	1854	D0ZXQ1|OMPD_SALT1	104.21	5	0	0	0	0	0	0	0	0	0	0	0	0	0	0	0	0	0	0	0	0	0	0	0	0	0	0	0	0	0	0	0	0	0	0	0	0	0	0	0	0	0	0	0	3	3
785	1857	A0A0H3NBQ0|OMPD_SALTS	104.21	5	0	0	0	0	0	0	0	0	0	0	0	0	0	0	0	0	0	0	0	0	0	0	0	0	0	0	0	0	0	0	0	0	0	0	0	0	0	0	0	0	0	0	0	3	3
1152	1437	Q6A6L7|EFTU_CUTAK	104.11	9	0	0	0	0	0	0	0	0	0	0	0	0	0	0	0	0	0	0	0	0	0	0	0	0	0	0	0	0	0	0	0	0	0	0	0	0	0	0	0	0	0	0	0	0	0
681	2145	P27701|CD82_HUMAN	104.10	9	4	0	0	4	0	4	0	0	0	4	0	4	0	0	0	4	0	4	0	0	0	0	9	0	0	9	0	0	0	0	0	0	0	0	0	0	0	0	0	0	0	0	0	0	0
1099	1482	Q9BPX5|ARP5L_HUMAN	104.08	13	13	0	0	0	0	0	0	0	0	0	0	0	0	0	0	0	0	0	0	0	0	0	8	0	0	0	0	0	0	0	0	0	0	0	0	0	0	0	0	0	0	0	0	0	0
972	11583	Q9BYD5|CNFN_HUMAN	103.85	20	20	0	0	0	0	0	0	0	0	0	0	0	0	0	0	0	0	20	0	0	20	0	20	0	0	0	0	0	0	0	0	0	0	0	0	0	0	0	0	0	0	0	0	0	0
909	10595	P84095|RHOG_HUMAN	103.76	16	6	0	0	0	10	0	0	0	0	0	0	0	0	0	0	0	0	0	0	0	0	0	6	0	0	0	0	0	0	0	0	0	0	0	0	0	0	0	0	0	0	0	0	0	0
566	1405	P20061|TCO1_HUMAN	103.69	6	0	0	0	0	0	0	2	3	0	0	0	0	0	0	0	0	0	0	2	2	6	2	6	2	2	0	0	0	0	0	0	0	0	0	0	0	0	0	0	0	0	0	0	0	0
1114	1152	P36543|VATE1_HUMAN	103.67	12	0	0	0	0	6	0	0	0	6	0	0	0	0	0	0	0	0	0	0	0	6	0	0	0	0	0	0	0	0	0	0	0	0	0	0	0	0	0	0	0	0	0	0	0	0
893	1883	Q9H190|SDCB2_HUMAN	103.22	7	0	0	0	0	3	0	0	0	0	4	0	0	0	0	0	0	0	4	4	0	0	0	0	0	0	4	0	0	0	0	0	0	0	0	0	0	0	0	0	0	0	0	0	0	0
121	937	P05783|K1C18_HUMAN	103.21	6	4	2	2	2	4	4	2	2	2	2	4	2	2	2	4	4	2	4	2	2	4	2	4	4	2	4	2	2	4	4	2	2	2	2	2	2	2	2	2	2	2	2	2	2	2
1232	1697	Q9H2C0|GAN_HUMAN	102.98	5	0	0	0	0	2	0	0	0	2	0	0	0	0	0	0	0	0	0	0	0	0	0	0	0	0	0	0	0	0	0	0	0	0	0	0	0	0	0	0	0	0	0	0	0	0
902	1847	A0A075B6I1|LV460_HUMAN	102.90	22	0	0	0	0	0	8	0	8	0	0	0	0	22	0	0	0	0	0	8	0	0	0	0	0	0	0	0	0	0	0	0	0	0	0	0	0	0	0	0	0	0	0	0	0	0
1082	860	Q8A1G2|SUSD_BACTN	102.82	5	0	0	0	0	0	0	0	0	0	0	0	0	0	0	0	0	0	0	0	0	0	0	0	0	0	0	0	1	0	0	0	0	0	0	0	0	0	0	0	0	0	4	0	0	0
1121	1270	O60664|PLIN3_HUMAN	102.78	6	0	0	0	0	3	0	0	0	0	0	0	0	0	0	0	0	0	0	0	0	3	0	3	0	0	0	0	0	0	0	0	0	0	0	0	0	0	0	0	0	0	0	0	0	0
725	1382	P26447|S10A4_HUMAN	102.75	26	17	0	0	0	8	0	0	0	0	9	0	0	0	0	0	0	0	26	0	0	0	0	17	0	0	0	0	0	0	0	0	0	0	0	0	0	0	0	0	0	0	0	0	0	0
755	903	Q9S1F9|DHE4_PSYT1	102.63	6	0	0	0	0	0	0	0	0	0	0	0	0	0	0	0	0	0	0	0	0	0	0	0	0	0	0	0	0	0	0	0	0	0	0	0	0	0	0	0	0	0	0	0	0	0
1195	1125	Q12965|MYO1E_HUMAN	102.58	2	0	0	0	0	2	0	0	0	0	0	0	0	0	0	0	0	0	0	0	0	0	0	0	0	0	0	0	0	0	0	0	0	0	0	0	0	0	0	0	0	0	0	0	0	0
1047	1746	A0A075B6Q5|HV364_HUMAN	102.43	19	0	0	0	0	0	0	0	19	0	0	0	0	19	0	0	0	0	0	0	0	0	0	0	0	0	0	0	0	0	0	0	0	0	0	0	0	0	0	0	0	0	0	0	0	0
970	3096	Q86VE9|SERC5_HUMAN	102.40	4	2	0	0	2	0	0	0	0	0	0	0	0	0	0	0	0	0	0	0	0	0	0	2	0	0	4	0	0	0	0	0	0	0	0	0	0	0	0	0	0	0	0	0	0	0
1615	12786	P58546|MTPN_HUMAN	102.37	14	0	0	0	0	14	0	0	0	0	0	0	0	0	0	0	0	0	0	0	0	0	0	0	0	0	0	0	0	0	0	0	0	0	0	0	0	0	0	0	0	0	0	0	0	0
1168	10629	Q9HD89|RETN_HUMAN	102.26	21	0	0	0	0	0	0	0	0	0	0	0	0	21	0	0	0	0	0	14	0	0	0	0	0	0	0	0	0	0	0	0	0	0	0	0	0	0	0	0	0	0	0	0	0	0
1102	764	Q96C19|EFHD2_HUMAN	102.23	13	0	0	0	0	13	0	0	0	0	0	0	0	0	0	0	0	0	0	0	0	0	0	0	0	0	0	0	0	0	0	0	0	0	0	0	0	0	0	0	0	0	0	0	0	0
1029	1878	Q8IX04|UEVLD_HUMAN	102.21	5	3	0	0	0	0	0	0	0	0	0	0	0	0	0	0	0	0	0	0	0	0	0	5	0	0	2	0	0	0	0	0	0	0	0	0	0	0	0	0	0	0	0	0	0	0
1331	10599	O43759|SNG1_HUMAN	101.80	10	0	0	0	0	0	0	0	0	0	0	0	0	10	0	0	0	0	0	0	0	0	0	0	0	0	0	0	0	0	0	0	0	0	0	0	0	0	0	0	0	0	0	0	0	0
719	854	P94598|DHE3_BACTN	101.80	7	0	0	0	0	0	0	0	0	0	0	0	0	0	0	0	0	0	0	0	0	0	0	0	0	0	0	0	0	0	0	0	0	0	0	0	0	0	0	0	0	0	2	0	2	4
696	7162	P23083|HV102_HUMAN	101.45	21	9	0	0	0	0	9	0	9	0	0	0	0	21	0	0	0	0	0	0	0	9	0	9	9	0	0	0	0	0	0	0	0	0	0	0	0	0	0	0	0	0	0	0	0	0
799	3984	Q9Y315|DEOC_HUMAN	101.19	6	0	0	0	0	4	0	0	6	0	0	0	0	6	0	0	0	0	0	0	0	0	0	0	0	0	0	0	0	0	0	0	0	0	0	0	0	0	0	0	0	0	0	0	0	0
1116	4581	P61923|COPZ1_HUMAN	101.12	8	0	8	0	0	8	0	0	0	0	0	0	0	0	0	0	0	0	0	0	0	8	0	0	0	0	0	0	0	0	0	0	0	0	0	0	0	0	0	0	0	0	0	0	0	0
1203	836	Q9Y2A7|NCKP1_HUMAN	100.92	2	0	0	0	0	2	0	0	0	0	0	0	0	0	0	0	0	0	0	0	0	0	0	0	0	0	0	0	0	0	0	0	0	0	0	0	0	0	0	0	0	0	0	0	0	0
1285	1431	Q9UBQ7|GRHPR_HUMAN	100.89	10	0	0	0	0	10	0	0	0	0	0	0	0	0	0	0	0	0	0	0	0	0	0	0	0	0	0	0	0	0	0	0	0	0	0	0	0	0	0	0	0	0	0	0	0	0
391	10652	A0A0A0MRZ8|KVD11_HUMAN	100.88	14	8	0	0	0	8	8	8	14	0	0	8	8	14	8	8	0	0	8	8	0	8	0	14	8	8	0	0	8	0	0	0	0	0	0	0	0	0	0	8	0	0	0	0	0	0
391	10653	P04433|KV311_HUMAN	100.88	14	8	0	0	0	8	8	8	14	0	0	8	8	14	8	8	0	0	8	8	0	8	0	14	8	8	0	0	8	0	0	0	0	0	0	0	0	0	0	8	0	0	0	0	0	0
1219	1161	Q9Y678|COPG1_HUMAN	100.88	3	0	0	0	0	3	0	0	0	0	0	0	0	0	0	0	0	0	0	0	0	0	0	0	0	0	0	0	0	0	0	0	0	0	0	0	0	0	0	0	0	0	0	0	0	0
1066	552	P30622|CLIP1_HUMAN	100.72	2	0	0	0	0	2	0	0	0	0	0	0	0	0	0	0	0	0	0	0	0	0	0	0	0	0	0	0	0	0	0	0	0	0	0	0	0	0	0	0	0	0	0	0	0	0
1284	1345	C1CL62|RL7_STRZP	100.44	20	0	0	0	0	0	0	0	0	0	0	0	0	0	0	0	0	0	0	0	0	0	0	20	0	0	0	0	0	0	0	0	0	0	0	0	0	0	0	0	0	0	0	0	0	0
1284	1346	C1CEU3|RL7_STRZJ	100.44	20	0	0	0	0	0	0	0	0	0	0	0	0	0	0	0	0	0	0	0	0	0	0	20	0	0	0	0	0	0	0	0	0	0	0	0	0	0	0	0	0	0	0	0	0	0
1284	1347	P0A471|RL7_STRPN	100.44	20	0	0	0	0	0	0	0	0	0	0	0	0	0	0	0	0	0	0	0	0	0	0	20	0	0	0	0	0	0	0	0	0	0	0	0	0	0	0	0	0	0	0	0	0	0
1284	1348	B1ICF4|RL7_STRPI	100.44	20	0	0	0	0	0	0	0	0	0	0	0	0	0	0	0	0	0	0	0	0	0	0	20	0	0	0	0	0	0	0	0	0	0	0	0	0	0	0	0	0	0	0	0	0	0
1284	1349	C1C7V4|RL7_STRP7	100.44	20	0	0	0	0	0	0	0	0	0	0	0	0	0	0	0	0	0	0	0	0	0	0	20	0	0	0	0	0	0	0	0	0	0	0	0	0	0	0	0	0	0	0	0	0	0
1284	1350	C1CR01|RL7_STRZT	100.44	20	0	0	0	0	0	0	0	0	0	0	0	0	0	0	0	0	0	0	0	0	0	0	20	0	0	0	0	0	0	0	0	0	0	0	0	0	0	0	0	0	0	0	0	0	0
1284	1351	P0A472|RL7_STRR6	100.44	20	0	0	0	0	0	0	0	0	0	0	0	0	0	0	0	0	0	0	0	0	0	0	20	0	0	0	0	0	0	0	0	0	0	0	0	0	0	0	0	0	0	0	0	0	0
1284	1352	B8ZKK3|RL7_STRPJ	100.44	20	0	0	0	0	0	0	0	0	0	0	0	0	0	0	0	0	0	0	0	0	0	0	20	0	0	0	0	0	0	0	0	0	0	0	0	0	0	0	0	0	0	0	0	0	0
1284	1353	B5E5F0|RL7_STRP4	100.44	20	0	0	0	0	0	0	0	0	0	0	0	0	0	0	0	0	0	0	0	0	0	0	20	0	0	0	0	0	0	0	0	0	0	0	0	0	0	0	0	0	0	0	0	0	0
1284	1354	Q04JZ4|RL7_STRP2	100.44	20	0	0	0	0	0	0	0	0	0	0	0	0	0	0	0	0	0	0	0	0	0	0	20	0	0	0	0	0	0	0	0	0	0	0	0	0	0	0	0	0	0	0	0	0	0
1284	2113	A8AXG8|RL7_STRGC	100.44	20	0	0	0	0	0	0	0	0	0	0	0	0	0	0	0	0	0	0	0	0	0	0	20	0	0	0	0	0	0	0	0	0	0	0	0	0	0	0	0	0	0	0	0	0	0
1103	839	Q9UNM6|PSD13_HUMAN	100.36	11	0	0	0	0	8	0	0	0	0	0	0	0	0	0	0	0	0	0	0	0	0	0	0	0	0	0	0	0	0	0	0	0	0	0	0	0	0	0	0	3	0	0	0	0	0
1053	1341	P02765|FETUA_HUMAN	100.13	8	0	0	0	0	0	0	0	2	0	0	0	0	0	0	0	0	0	0	0	0	0	0	0	0	3	0	0	0	0	0	0	0	0	0	0	0	0	0	0	5	0	0	0	0	0
1001	2506	Q9UBI6|GBG12_HUMAN	99.91	22	22	0	0	0	22	0	0	0	0	0	0	0	0	0	0	0	0	22	0	0	0	0	22	0	0	0	0	0	0	0	0	0	0	0	0	0	0	0	0	0	0	0	0	0	0
817	995	Q00325|MPCP_HUMAN	99.55	6	0	0	3	0	6	0	0	0	3	0	0	0	0	0	0	0	0	0	0	0	3	0	3	0	0	0	0	0	0	0	0	0	0	0	0	0	0	0	0	3	0	0	0	0	0
1125	886	P41091|IF2G_HUMAN	99.49	10	0	0	0	0	10	0	0	0	0	0	0	0	0	0	0	0	0	0	0	0	0	0	0	0	0	0	0	0	0	0	0	0	0	0	0	0	0	0	0	0	0	0	0	0	0
1257	2275	Q03169|TNAP2_HUMAN	99.48	6	0	0	0	0	6	0	0	0	0	0	0	0	0	0	0	0	0	0	0	0	0	0	0	0	0	0	0	0	0	0	0	0	0	0	0	0	0	0	0	0	0	0	0	0	0
456	2391	O95968|SG1D1_HUMAN	99.38	12	0	0	0	0	0	0	0	0	0	0	0	0	0	0	0	0	0	0	12	12	0	12	12	12	12	12	0	10	0	0	0	0	0	0	0	0	0	0	0	0	0	0	0	0	0
1594	3147	P07954|FUMH_HUMAN	99.21	4	0	0	0	0	4	0	0	0	0	0	0	0	0	0	0	0	0	0	0	0	0	0	0	0	0	0	0	0	0	0	0	0	0	0	0	0	0	0	0	0	0	0	0	0	0
1167	8861	Q15738|NSDHL_HUMAN	99.19	8	0	0	3	0	8	0	0	0	0	0	0	0	0	0	0	0	0	0	0	0	0	0	0	0	0	0	0	0	0	0	0	0	0	0	0	0	0	0	0	0	0	0	0	0	0
1624	9555	P31942|HNRH3_HUMAN	99.18	5	0	0	0	0	5	0	0	0	0	0	0	0	0	0	0	0	0	0	0	0	0	0	0	0	0	0	0	0	0	0	0	0	0	0	0	0	0	0	0	0	0	0	0	0	0
888	1300	Q15599|NHRF2_HUMAN	99.14	6	6	0	0	0	0	0	0	0	0	0	0	3	0	0	0	0	0	3	0	0	0	0	3	0	0	3	0	0	0	0	0	0	0	0	0	0	0	0	0	0	0	0	0	0	0
1248	1322	P12830|CADH1_HUMAN	99.11	3	0	0	0	0	3	0	0	0	0	0	0	0	0	0	0	0	0	0	0	0	0	0	0	0	0	0	0	0	0	0	0	0	0	0	0	0	0	0	0	0	0	0	0	0	0
1092	1103	A6TGU6|LAMB2_KLEP7	99.05	6	0	0	0	0	0	0	0	0	0	0	0	0	0	0	0	0	0	0	0	0	0	0	0	0	0	0	0	0	0	0	0	0	0	0	0	0	0	0	0	0	0	0	0	0	6
1092	1104	P31242|LAMB_KLEPN	99.05	6	0	0	0	0	0	0	0	0	0	0	0	0	0	0	0	0	0	0	0	0	0	0	0	0	0	0	0	0	0	0	0	0	0	0	0	0	0	0	0	0	0	0	0	0	6
1132	1305	P09668|CATH_HUMAN	99.01	7	0	0	0	0	0	0	0	0	0	0	0	0	0	0	0	0	0	4	0	0	0	0	0	0	0	0	0	0	0	0	0	0	0	0	0	0	0	0	0	0	0	0	0	0	0
1180	1676	P14410|SUIS_HUMAN	98.75	1	0	0	0	0	0	0	0	0	0	0	0	0	0	0	0	0	0	1	0	0	0	0	0	0	0	0	0	0	0	0	0	0	0	0	0	0	0	0	0	0	0	0	0	0	0
1145	1111	P83731|RL24_HUMAN	98.67	19	0	0	0	0	13	0	0	0	0	0	0	0	0	0	0	0	0	0	0	0	0	0	0	0	0	0	0	0	0	0	0	0	0	0	0	0	0	0	0	6	0	0	0	0	0
767	7065	Q9BVC6|TM109_HUMAN	98.55	9	0	5	5	0	5	0	0	9	4	0	0	0	5	0	0	0	0	0	0	0	5	0	0	0	0	0	0	0	0	0	0	0	0	0	0	0	0	0	0	0	0	0	0	0	0
1009	1196	P61604|CH10_HUMAN	98.29	22	0	0	10	0	12	0	0	0	10	0	0	10	0	0	0	0	0	0	0	0	0	0	0	0	0	0	0	0	0	0	0	0	0	0	0	0	0	0	0	0	0	0	0	0	0
1181	1991	P62857|RS28_HUMAN	98.02	29	0	0	0	0	29	0	0	0	0	0	0	0	0	0	0	0	0	0	0	0	0	0	0	0	0	0	0	0	0	0	0	0	0	0	0	0	0	0	0	0	0	0	0	0	0
981	693	O75367|H2AY_HUMAN	97.79	11	0	0	0	0	11	0	0	0	0	0	0	0	0	0	0	0	0	0	0	0	0	0	0	0	0	0	0	0	0	0	0	0	0	0	0	0	0	0	0	0	0	0	0	0	0
1280	5784	Q9BW60|ELOV1_HUMAN	97.75	5	0	0	0	0	5	0	0	0	0	0	0	0	0	0	0	0	0	0	0	0	0	0	0	0	0	0	0	0	0	0	0	0	0	0	0	0	0	0	0	5	0	0	0	0	0
881	1780	O75636|FCN3_HUMAN	97.56	7	0	0	0	0	0	0	0	3	0	0	0	0	7	0	0	0	0	0	0	0	0	0	0	0	0	0	0	0	0	0	0	0	0	0	0	0	0	0	0	0	0	0	0	0	0
967	1772	P02741|CRP_HUMAN	97.51	9	4	0	0	0	0	0	0	4	0	0	0	0	9	0	0	0	0	4	0	0	0	0	0	0	0	0	0	0	0	0	0	0	0	0	0	0	0	0	0	0	0	0	0	0	0
730	6389	P04211|LV743_HUMAN	97.50	15	0	0	0	0	0	8	0	8	0	0	0	0	15	0	0	0	0	0	8	0	0	0	8	0	0	0	0	0	0	0	0	0	0	0	0	0	0	0	0	0	0	0	0	0	0
739	4156	Q96FX8|PERP_HUMAN	97.45	12	0	0	0	4	0	0	4	0	4	0	0	0	0	0	0	0	4	4	0	0	0	0	0	0	0	0	0	0	0	0	4	0	0	0	0	0	0	0	0	9	0	0	0	0	0
1118	1153	P48444|COPD_HUMAN	97.43	6	0	0	0	0	4	0	0	0	0	0	0	0	0	0	0	0	0	0	0	0	2	0	0	0	0	0	0	0	0	0	0	0	0	0	0	0	0	0	0	0	0	0	0	0	0
931	1547	P62841|RS15_HUMAN	97.41	9	0	9	9	0	9	0	0	0	0	0	0	0	0	0	0	0	0	0	0	0	0	0	0	0	0	0	0	0	0	0	0	0	0	0	0	0	0	0	0	9	0	0	0	0	0
1261	1331	Q5VYY1|ANR22_HUMAN	97.33	11	0	0	0	0	11	0	0	0	0	0	0	0	0	0	0	0	0	0	0	0	0	0	0	0	0	0	0	0	0	0	0	0	0	0	0	0	0	0	0	0	0	0	0	0	0
1220	1358	P28062|PSB8_HUMAN	97.08	7	0	0	0	0	0	0	0	4	0	0	0	0	3	0	0	0	0	0	0	0	0	0	0	0	0	0	0	0	0	0	0	0	0	0	0	0	0	0	0	0	0	0	0	0	0
786	10620	P01714|LV319_HUMAN	96.99	17	0	0	0	0	8	0	0	8	0	0	0	0	17	0	0	0	0	0	8	0	0	0	8	0	0	0	0	0	0	0	0	0	0	0	0	0	0	0	0	0	0	0	0	0	0
1214	1197	O60884|DNJA2_HUMAN	96.71	8	0	6	2	0	0	0	0	0	0	0	0	0	0	0	0	0	0	0	0	0	0	0	0	0	0	0	0	0	0	0	0	0	0	0	0	0	0	0	0	0	0	0	0	0	0
1164	9547	Q9UL25|RAB21_HUMAN	96.65	11	11	0	0	0	0	0	0	0	0	0	0	0	0	0	0	0	0	0	0	0	0	0	7	0	0	0	0	0	0	0	0	0	0	0	0	0	0	0	0	0	0	0	0	0	0
936	1576	P35237|SPB6_HUMAN	96.42	7	4	0	0	0	0	0	0	0	4	0	0	0	0	0	0	0	0	0	0	0	4	0	3	0	0	0	0	0	0	0	0	0	0	0	0	0	0	0	0	0	0	0	0	0	0
1221	2071	P36955|PEDF_HUMAN	96.23	5	0	0	0	0	2	0	0	3	0	0	0	0	0	0	0	0	0	0	0	0	0	0	0	0	0	0	0	0	0	0	0	0	0	0	0	0	0	0	0	0	0	0	0	0	0
1078	960	P17987|TCPA_HUMAN	95.80	4	0	0	0	0	4	0	0	0	0	0	0	0	0	0	0	0	0	0	0	0	0	0	0	0	0	0	0	0	0	0	0	0	0	0	0	0	0	0	0	0	0	0	0	0	0
1300	1364	P13073|COX41_HUMAN	95.74	13	0	0	0	0	13	0	0	0	0	0	0	0	0	0	0	0	0	0	0	0	0	0	0	0	0	0	0	0	0	0	0	0	0	0	0	0	0	0	0	0	0	0	0	0	0
1111	10635	K7EJ46|SIM22_HUMAN	95.71	31	0	0	0	0	20	0	0	0	0	0	0	0	0	0	0	0	0	20	0	11	0	0	0	0	0	0	0	0	0	0	0	0	0	0	0	0	0	0	0	0	0	0	0	0	0
783	967	Q13228|SBP1_HUMAN	95.62	6	6	0	0	2	0	0	0	0	0	0	0	0	2	0	0	0	0	0	0	0	0	0	2	0	0	2	0	0	0	0	0	0	0	0	0	0	0	0	0	0	0	0	0	0	0
1166	1864	Q8IUC0|KR131_HUMAN	95.57	19	0	0	0	0	0	0	0	0	0	0	0	0	0	0	0	0	0	0	0	19	0	0	0	0	0	0	0	0	0	0	0	0	0	0	0	0	0	0	0	0	0	0	0	0	0
1194	861	Q92945|FUBP2_HUMAN	95.37	3	0	0	0	0	3	0	0	0	0	0	0	0	0	0	0	0	0	0	0	0	0	0	0	0	0	0	0	0	0	0	0	0	0	0	0	0	0	0	0	0	0	0	0	0	0
1327	10613	Q8WWA1|TMM40_HUMAN	95.03	12	0	0	0	0	6	0	0	0	6	0	0	0	0	0	0	0	0	0	0	0	0	0	0	0	0	0	0	0	0	0	0	0	0	0	0	0	0	0	0	0	0	0	0	0	0
1381	2213	P49354|FNTA_HUMAN	94.83	5	0	0	0	0	5	0	0	0	0	0	0	0	0	0	0	0	0	0	0	0	0	0	0	0	0	0	0	0	0	0	0	0	0	0	0	0	0	0	0	0	0	0	0	0	0
851	4170	A0A0J9YXX1|HV5X1_HUMAN	94.75	15	0	0	0	0	0	0	0	9	0	0	0	0	15	0	0	0	0	0	9	0	0	0	9	0	0	0	0	0	0	0	0	0	0	0	0	0	0	0	0	0	0	0	0	0	0
1059	930	P21980|TGM2_HUMAN	94.23	4	0	0	0	0	0	0	0	1	0	0	0	0	3	0	0	0	0	0	0	0	0	0	0	0	0	0	0	0	0	0	0	0	0	0	0	0	0	0	0	0	0	0	0	0	0
744	1548	P35754|GLRX1_HUMAN	94.03	11	0	0	10	0	10	0	0	0	10	10	0	0	0	0	0	0	10	10	0	0	10	0	0	0	0	0	10	0	0	0	0	0	0	0	0	0	0	0	0	0	0	0	0	0	0
1314	3396	Q8CVG4|NANC_ECOL6	94.02	8	0	0	0	0	0	0	0	0	0	0	0	0	0	0	0	0	0	0	0	0	0	0	0	0	0	0	0	0	0	0	0	0	0	0	0	0	0	0	8	0	0	0	0	0	0
1314	10632	P69856|NANC_ECOLI	94.02	8	0	0	0	0	0	0	0	0	0	0	0	0	0	0	0	0	0	0	0	0	0	0	0	0	0	0	0	0	0	0	0	0	0	0	0	0	0	0	8	0	0	0	0	0	0
1314	10633	P69857|NANC_ECO57	94.02	8	0	0	0	0	0	0	0	0	0	0	0	0	0	0	0	0	0	0	0	0	0	0	0	0	0	0	0	0	0	0	0	0	0	0	0	0	0	0	8	0	0	0	0	0	0
1314	10634	P69858|NANC_SHIFL	94.02	8	0	0	0	0	0	0	0	0	0	0	0	0	0	0	0	0	0	0	0	0	0	0	0	0	0	0	0	0	0	0	0	0	0	0	0	0	0	0	8	0	0	0	0	0	0
1292	2431	P01903|DRA_HUMAN	94.00	8	0	0	0	0	5	0	0	0	0	0	0	0	0	0	0	0	0	3	0	0	0	0	0	0	0	0	0	0	0	0	0	0	0	0	0	0	0	0	0	0	0	0	0	0	0
1134	2239	Q83IP5|LAMB_SHIFL	93.99	6	0	0	0	0	0	0	0	0	0	0	0	0	0	0	0	0	0	0	0	0	0	0	0	0	0	0	0	0	0	0	0	0	0	0	0	0	0	0	0	0	0	0	0	3	6
1134	2240	A7ZUQ8|LAMB_ECO24	93.99	6	0	0	0	0	0	0	0	0	0	0	0	0	0	0	0	0	0	0	0	0	0	0	0	0	0	0	0	0	0	0	0	0	0	0	0	0	0	0	0	0	0	0	0	3	6
1134	2241	B1IUL5|LAMB_ECOLC	93.99	6	0	0	0	0	0	0	0	0	0	0	0	0	0	0	0	0	0	0	0	0	0	0	0	0	0	0	0	0	0	0	0	0	0	0	0	0	0	0	0	0	0	0	0	3	6
1134	2242	B7NFY0|LAMB_ECOLU	93.99	6	0	0	0	0	0	0	0	0	0	0	0	0	0	0	0	0	0	0	0	0	0	0	0	0	0	0	0	0	0	0	0	0	0	0	0	0	0	0	0	0	0	0	0	3	6
1134	2243	B5Z177|LAMB_ECO5E	93.99	6	0	0	0	0	0	0	0	0	0	0	0	0	0	0	0	0	0	0	0	0	0	0	0	0	0	0	0	0	0	0	0	0	0	0	0	0	0	0	0	0	0	0	0	3	6
1134	2244	A8A7D6|LAMB_ECOHS	93.99	6	0	0	0	0	0	0	0	0	0	0	0	0	0	0	0	0	0	0	0	0	0	0	0	0	0	0	0	0	0	0	0	0	0	0	0	0	0	0	0	0	0	0	0	3	6
1134	2245	Q0SXQ2|LAMB_SHIF8	93.99	6	0	0	0	0	0	0	0	0	0	0	0	0	0	0	0	0	0	0	0	0	0	0	0	0	0	0	0	0	0	0	0	0	0	0	0	0	0	0	0	0	0	0	0	3	6
1134	2246	B7M7U8|LAMB_ECO8A	93.99	6	0	0	0	0	0	0	0	0	0	0	0	0	0	0	0	0	0	0	0	0	0	0	0	0	0	0	0	0	0	0	0	0	0	0	0	0	0	0	0	0	0	0	0	3	6
1134	2247	Q8X5W7|LAMB_ECO57	93.99	6	0	0	0	0	0	0	0	0	0	0	0	0	0	0	0	0	0	0	0	0	0	0	0	0	0	0	0	0	0	0	0	0	0	0	0	0	0	0	0	0	0	0	0	3	6
1134	2248	Q3YUU9|LAMB_SHISS	93.99	6	0	0	0	0	0	0	0	0	0	0	0	0	0	0	0	0	0	0	0	0	0	0	0	0	0	0	0	0	0	0	0	0	0	0	0	0	0	0	0	0	0	0	0	3	6
1134	3254	P02943|LAMB_ECOLI	93.99	6	0	0	0	0	0	0	0	0	0	0	0	0	0	0	0	0	0	0	0	0	0	0	0	0	0	0	0	0	0	0	0	0	0	0	0	0	0	0	0	0	0	0	0	3	6
1134	3255	B1LPK1|LAMB_ECOSM	93.99	6	0	0	0	0	0	0	0	0	0	0	0	0	0	0	0	0	0	0	0	0	0	0	0	0	0	0	0	0	0	0	0	0	0	0	0	0	0	0	0	0	0	0	0	3	6
1134	3256	B1XC35|LAMB_ECODH	93.99	6	0	0	0	0	0	0	0	0	0	0	0	0	0	0	0	0	0	0	0	0	0	0	0	0	0	0	0	0	0	0	0	0	0	0	0	0	0	0	0	0	0	0	0	3	6
1134	3257	B7NS00|LAMB_ECO7I	93.99	6	0	0	0	0	0	0	0	0	0	0	0	0	0	0	0	0	0	0	0	0	0	0	0	0	0	0	0	0	0	0	0	0	0	0	0	0	0	0	0	0	0	0	0	3	6
1134	3258	C5A130|LAMB_ECOBW	93.99	6	0	0	0	0	0	0	0	0	0	0	0	0	0	0	0	0	0	0	0	0	0	0	0	0	0	0	0	0	0	0	0	0	0	0	0	0	0	0	0	0	0	0	0	3	6
1246	911	P00387|NB5R3_HUMAN	93.86	8	0	0	0	0	8	0	0	0	0	0	0	0	0	0	0	0	0	0	0	0	0	0	0	0	0	0	0	0	0	0	0	0	0	0	0	0	0	0	0	0	0	0	0	0	0
652	1946	P63218|GBG5_HUMAN	93.78	29	29	0	0	29	0	0	13	13	0	0	0	13	0	0	0	0	0	29	0	0	0	0	29	0	0	13	0	0	0	0	0	0	0	0	0	0	0	0	0	0	0	0	0	0	0
989	1618	P02461|CO3A1_HUMAN	93.65	1	0	0	0	0	0	0	0	0	0	0	0	0	0	0	0	0	0	0	0	0	0	0	0	0	0	0	1	0	0	0	0	0	0	0	0	0	0	0	0	0	0	0	0	0	0
1189	1339	P68036|UB2L3_HUMAN	93.52	24	0	0	0	0	24	0	0	0	0	0	0	0	0	0	0	0	0	0	0	0	0	0	0	0	0	0	0	0	0	0	0	0	0	0	0	0	0	0	0	0	0	0	0	0	0
921	718	Q14166|TTL12_HUMAN	93.42	5	0	0	2	0	2	0	0	0	0	0	0	0	1	0	0	0	0	0	0	0	2	0	1	0	0	0	0	0	0	0	0	0	0	0	0	0	0	0	0	0	0	0	0	0	0
620	1870	Q15828|CYTM_HUMAN	93.30	14	0	0	7	0	14	0	7	0	14	7	0	7	0	7	0	0	7	0	0	0	0	0	0	0	0	7	0	0	0	0	0	0	7	0	0	0	0	0	0	0	0	0	0	0	0
578	2082	P80583|FLA_CLOTY	93.16	3	0	0	0	0	0	0	0	0	0	0	0	0	0	0	0	0	0	0	0	0	0	0	0	0	0	0	0	3	0	0	3	0	0	3	0	3	3	3	0	0	0	3	3	3	3
578	2372	P02968|FLA_BACSU	93.16	4	0	0	0	0	0	0	0	0	0	0	0	0	0	0	0	0	0	0	0	0	0	0	0	0	0	0	0	4	0	0	4	0	0	4	0	4	4	4	0	0	0	4	4	4	4
578	3897	Q05203|FLA_BACHD	93.16	5	0	0	0	0	0	0	0	0	0	0	0	0	0	0	0	0	0	0	0	0	0	0	0	0	0	0	0	5	0	0	5	0	0	5	0	5	5	5	0	0	0	5	5	5	5
1310	10623	P32320|CDD_HUMAN	93.10	21	0	0	0	0	0	0	0	0	0	0	0	0	0	0	0	0	0	0	0	0	0	0	0	0	0	0	0	0	0	0	0	0	0	0	0	0	0	0	0	21	0	0	0	0	0
1104	8014	Q96H20|SNF8_HUMAN	93.09	9	3	0	0	0	0	0	0	0	0	0	0	0	0	0	0	0	0	0	0	0	0	0	5	0	0	0	0	0	0	0	0	0	0	0	0	0	0	0	0	0	0	0	0	0	0
1441	1136	O14732|IMPA2_HUMAN	92.98	7	0	0	0	0	7	0	0	0	0	0	0	0	0	0	0	0	0	0	0	0	0	0	0	0	0	0	0	0	0	0	0	0	0	0	0	0	0	0	0	0	0	0	0	0	0
1626	10207	O75594|PGRP1_HUMAN	92.90	8	0	0	0	0	0	0	0	0	0	0	0	0	8	0	0	0	0	0	0	0	0	0	0	0	0	0	0	0	0	0	0	0	0	0	0	0	0	0	0	0	0	0	0	0	0
960	10690	Q8A9V0|ATPL_BACTN	92.73	24	0	0	0	0	0	0	0	0	0	0	0	0	0	0	0	0	0	0	0	0	0	0	0	0	0	0	0	0	0	0	0	0	0	0	0	0	0	0	0	0	0	24	13	0	0
1409	1250	Q16698|DECR_HUMAN	92.48	4	0	0	0	0	4	0	0	0	0	0	0	0	0	0	0	0	0	0	0	0	0	0	0	0	0	0	0	0	0	0	0	0	0	0	0	0	0	0	0	0	0	0	0	0	0
895	5813	Q9BRG1|VPS25_HUMAN	92.20	8	8	0	0	0	0	0	0	0	0	0	0	0	0	0	0	0	0	0	0	0	0	0	0	0	0	0	0	0	0	0	0	0	0	0	0	0	0	0	0	0	0	0	0	0	0
846	1799	P67775|PP2AA_HUMAN	92.06	5	0	5	3	0	5	0	0	0	0	0	0	0	0	0	0	0	0	0	0	0	0	0	0	0	0	0	0	0	0	0	0	0	0	0	0	0	0	0	0	5	0	0	0	0	0
846	2411	P62714|PP2AB_HUMAN	92.06	5	0	5	3	0	5	0	0	0	0	0	0	0	0	0	0	0	0	0	0	0	0	0	0	0	0	0	0	0	0	0	0	0	0	0	0	0	0	0	0	5	0	0	0	0	0
1150	1190	Q9NSD9|SYFB_HUMAN	91.95	5	0	1	0	0	4	0	0	0	0	0	0	0	0	0	0	0	0	0	0	0	0	0	0	0	0	0	0	0	0	0	0	0	0	0	0	0	0	0	0	0	0	0	0	0	0
1075	618	O15143|ARC1B_HUMAN	91.81	11	0	0	0	0	11	0	0	0	0	0	0	0	0	0	0	0	0	0	0	0	0	0	0	0	0	0	0	0	0	0	0	0	0	0	0	0	0	0	0	0	0	0	0	0	0
1002	834	P07093|GDN_HUMAN	91.66	7	4	0	0	0	0	0	0	3	0	0	0	0	0	0	0	0	0	2	0	0	0	0	0	0	0	0	0	0	0	0	0	0	0	0	0	0	0	0	0	0	0	0	0	0	0
1423	1114	Q9Y262|EIF3L_HUMAN	91.62	3	0	0	0	0	3	0	0	0	0	0	0	0	0	0	0	0	0	0	0	0	0	0	0	0	0	0	0	0	0	0	0	0	0	0	0	0	0	0	0	0	0	0	0	0	0
1154	6322	Q6DD88|ATLA3_HUMAN	91.57	3	0	1	0	0	2	0	0	0	0	0	0	0	0	0	0	0	0	0	0	0	0	0	0	0	0	0	0	0	0	0	0	0	0	0	0	0	0	0	0	2	0	0	0	0	0
1286	1673	Q9Y2T3|GUAD_HUMAN	91.55	4	0	0	0	0	0	0	0	0	0	0	0	0	0	0	0	0	2	0	0	0	0	0	0	0	0	0	0	0	0	0	0	0	0	0	0	0	0	0	0	3	0	0	0	0	0
1548	5861	Q13148|TADBP_HUMAN	91.55	3	0	0	0	0	3	0	0	0	0	0	0	0	0	0	0	0	0	0	0	0	0	0	0	0	0	0	0	0	0	0	0	0	0	0	0	0	0	0	0	0	0	0	0	0	0
878	2712	P29034|S10A2_HUMAN	91.34	17	0	17	17	0	0	0	0	0	0	0	0	0	0	0	0	0	0	0	0	0	17	0	0	0	0	0	0	0	0	0	0	0	0	0	0	0	0	0	0	17	0	0	0	0	0
1245	14803	O75841|UPK1B_HUMAN	91.30	7	7	0	0	0	0	0	0	0	0	0	0	0	0	0	0	0	0	0	0	0	0	0	3	0	0	0	0	0	0	0	0	0	0	0	0	0	0	0	0	0	0	0	0	0	0
1173	705	Q9UPN3|MACF1_HUMAN	91.22	0	0	0	0	0	0	0	0	0	0	0	0	0	0	0	0	0	0	0	0	0	0	0	0	0	0	0	0	0	0	0	0	0	0	0	0	0	0	0	0	0	0	0	0	0	0
658	1497	P28676|GRAN_HUMAN	90.97	8	8	0	0	0	0	3	0	3	0	3	0	0	3	0	0	0	0	3	0	0	8	0	8	0	0	3	0	0	0	0	0	0	0	0	0	0	0	0	0	0	0	0	0	0	0
1142	3394	Q0IC80|ILVC_SYNS3	90.80	4	0	0	0	0	0	0	0	0	0	0	0	0	0	0	0	0	0	0	0	0	0	0	0	0	0	0	0	0	0	0	0	0	0	0	0	0	0	0	0	0	0	0	0	0	4
1122	1407	Q02518|RBL_SYNSP	90.73	4	0	0	0	0	0	0	0	0	0	0	2	0	0	0	0	0	0	0	0	0	0	0	0	0	0	0	0	0	0	0	0	0	0	0	0	0	0	0	0	0	0	4	0	0	0
1122	1408	Q8DIS5|RBL_THEEB	90.73	4	0	0	0	0	0	0	0	0	0	0	2	0	0	0	0	0	0	0	0	0	0	0	0	0	0	0	0	0	0	0	0	0	0	0	0	0	0	0	0	0	0	4	0	0	0
1122	1430	B0CCC1|RBL_ACAM1	90.73	4	0	0	0	0	0	0	0	0	0	0	2	0	0	0	0	0	0	0	0	0	0	0	0	0	0	0	0	0	0	0	0	0	0	0	0	0	0	0	0	0	0	4	0	0	0
1122	1440	Q10WH6|RBL_TRIEI	90.73	4	0	0	0	0	0	0	0	0	0	0	2	0	0	0	0	0	0	0	0	0	0	0	0	0	0	0	0	0	0	0	0	0	0	0	0	0	0	0	0	0	0	4	0	0	0
1122	1503	P00879|RBL_NOSS1	90.73	4	0	0	0	0	0	0	0	0	0	0	2	0	0	0	0	0	0	0	0	0	0	0	0	0	0	0	0	0	0	0	0	0	0	0	0	0	0	0	0	0	0	4	0	0	0
1122	1531	Q3M674|RBL_TRIV2	90.73	4	0	0	0	0	0	0	0	0	0	0	2	0	0	0	0	0	0	0	0	0	0	0	0	0	0	0	0	0	0	0	0	0	0	0	0	0	0	0	0	0	0	4	0	0	0
1122	1694	B2J8T2|RBL_NOSP7	90.73	4	0	0	0	0	0	0	0	0	0	0	2	0	0	0	0	0	0	0	0	0	0	0	0	0	0	0	0	0	0	0	0	0	0	0	0	0	0	0	0	0	0	4	0	0	0
1046	1217	P01889|HLAB_HUMAN	90.53	10	0	0	0	0	7	0	0	2	0	0	0	0	2	0	0	0	0	0	0	0	0	0	0	0	0	0	0	0	0	0	0	0	0	0	0	0	0	0	0	0	0	0	0	0	0
1131	1112	P00403|COX2_HUMAN	90.52	9	0	0	0	0	9	0	0	0	0	0	0	0	0	0	0	0	0	0	0	0	4	0	0	0	0	0	0	0	0	0	0	0	0	0	0	0	0	0	0	0	0	0	0	0	0
1505	2840	O15372|EIF3H_HUMAN	90.20	5	0	0	0	0	5	0	0	0	0	0	0	0	0	0	0	0	0	0	0	0	0	0	0	0	0	0	0	0	0	0	0	0	0	0	0	0	0	0	0	0	0	0	0	0	0
1226	932	Q96AG4|LRC59_HUMAN	90.01	9	0	0	4	0	5	0	0	0	0	0	0	0	0	0	0	0	0	0	0	0	0	0	0	0	0	0	0	0	0	0	0	0	0	0	0	0	0	0	0	0	0	0	0	0	0
1304	1898	O75947|ATP5H_HUMAN	89.92	11	0	0	0	0	11	0	0	0	0	0	0	0	0	0	0	0	0	0	0	0	0	0	0	0	0	0	0	0	0	0	0	0	0	0	0	0	0	0	0	0	0	0	0	0	0
405	5682	P01624|KV315_HUMAN	89.88	14	8	0	0	0	8	8	0	14	0	8	8	8	14	0	0	0	0	8	8	8	8	0	14	8	0	8	0	8	0	8	0	0	0	0	0	0	0	0	0	8	0	0	0	0	0
405	10657	A0A0C4DH55|KVD07_HUMAN	89.88	13	8	0	0	0	8	8	0	13	0	8	8	8	13	0	0	0	0	8	8	8	8	0	13	8	0	8	0	8	0	8	0	0	0	0	0	0	0	0	0	8	0	0	0	0	0
1031	10615	P01718|LV327_HUMAN	89.81	19	0	0	0	0	0	0	0	0	0	0	0	0	19	0	0	0	0	0	10	0	0	0	0	0	0	0	0	0	0	0	0	0	0	0	0	0	0	0	0	0	0	0	0	0	0
1305	2313	Q15782|CH3L2_HUMAN	89.64	6	0	0	0	0	6	0	0	0	0	0	0	0	0	0	0	0	0	0	0	0	0	0	0	0	0	0	0	0	0	0	0	0	0	0	0	0	0	0	0	0	0	0	0	0	0
1324	3097	P27218|SCRY_KLEPN	89.47	4	0	0	0	0	0	0	0	0	0	0	0	0	0	0	0	0	0	0	0	0	0	0	0	0	0	0	0	0	0	0	0	0	0	0	0	0	0	0	0	0	0	0	0	0	4
1182	1335	Q9UBF2|COPG2_HUMAN	89.37	2	0	0	0	0	1	0	0	0	0	0	0	0	0	0	0	0	0	0	0	0	0	0	1	0	0	0	0	0	0	0	0	0	0	0	0	0	0	0	0	0	0	0	0	0	0
1406	2370	P52943|CRIP2_HUMAN	89.26	15	0	0	0	0	15	0	0	0	0	0	0	0	0	0	0	0	0	0	0	0	0	0	0	0	0	0	0	0	0	0	0	0	0	0	0	0	0	0	0	0	0	0	0	0	0
669	14796	Q5SSG8|MUC21_HUMAN	89.04	2	2	0	0	2	0	0	2	0	2	0	0	0	0	0	0	0	0	2	0	0	2	0	2	0	0	2	0	0	0	0	0	0	0	0	0	0	0	0	0	0	0	0	0	0	0
1301	1371	P08833|IBP1_HUMAN	88.87	7	7	0	0	0	0	0	0	0	0	0	0	0	0	0	0	0	0	0	0	0	0	0	0	0	0	0	0	0	0	0	0	0	0	0	0	0	0	0	0	0	0	0	0	0	0
948	931	P39656|OST48_HUMAN	88.51	4	0	0	0	0	4	0	0	2	2	0	0	0	0	0	0	0	0	0	0	0	0	0	0	0	0	0	0	0	0	0	0	0	0	0	0	0	0	0	0	2	0	0	0	0	0
1279	4513	Q9NTK5|OLA1_HUMAN	88.42	4	0	0	0	0	4	0	0	0	0	0	0	0	0	0	0	0	0	0	0	0	0	0	0	0	0	0	0	0	0	0	0	0	0	0	0	0	0	0	0	0	0	0	0	0	0
1188	1021	Q9HC35|EMAL4_HUMAN	88.42	2	0	0	0	0	2	0	0	0	0	0	0	0	0	0	0	0	0	0	0	0	0	0	0	0	0	0	0	0	0	0	0	0	0	0	0	0	0	0	0	0	0	0	0	0	0
1151	1410	Q9Y3R4|NEUR2_HUMAN	87.84	12	0	0	0	0	0	0	0	0	0	0	0	0	0	0	0	0	12	0	0	0	0	0	0	0	0	0	0	0	0	0	0	0	0	0	0	0	0	0	0	0	0	0	0	0	0
1210	877	Q15056|IF4H_HUMAN	87.71	15	0	0	0	0	9	0	0	0	0	0	0	0	0	0	0	0	0	0	0	0	0	0	0	0	0	0	0	0	0	0	0	0	0	0	0	0	0	0	0	6	0	0	0	0	0
908	14287	Q99735|MGST2_HUMAN	87.62	10	0	0	10	0	10	0	0	0	10	0	0	0	0	0	0	0	10	0	0	0	0	0	10	0	0	0	0	0	0	0	0	0	0	0	0	0	0	0	0	0	0	0	0	0	0
806	3378	O43657|TSN6_HUMAN	87.49	9	3	0	0	3	0	0	0	0	0	0	0	3	0	0	0	3	0	3	0	3	0	0	0	0	0	9	0	0	0	0	0	0	0	0	0	0	0	0	0	0	0	0	0	0	0
958	14858	P01701|LV151_HUMAN	87.36	14	0	0	0	0	0	7	0	7	0	0	0	0	14	0	0	0	0	0	0	0	0	0	0	0	0	0	0	0	0	0	0	0	0	0	0	0	0	0	0	0	0	0	0	0	0
763	2226	A5D8V6|VP37C_HUMAN	87.22	6	6	0	0	3	0	0	0	3	3	3	0	0	0	0	0	0	0	3	0	0	0	0	2	0	0	3	0	0	0	0	0	0	0	0	0	0	0	0	0	0	0	0	0	0	0
1311	2189	P08571|CD14_HUMAN	87.16	6	6	0	0	0	0	0	0	0	0	0	0	0	0	0	0	0	0	0	0	0	0	0	6	0	0	0	0	0	0	0	0	0	0	0	0	0	0	0	0	0	0	0	0	0	0
1213	752	P55084|ECHB_HUMAN	86.83	5	0	0	0	0	2	0	0	0	0	0	0	0	0	0	0	0	0	0	0	0	0	0	0	0	0	0	0	0	0	0	0	0	0	0	0	0	0	0	0	3	0	0	0	0	0
1091	815	A6L1Z2|G1095_BACV8	86.55	5	0	0	0	0	0	0	0	0	0	0	0	0	0	0	0	0	0	0	0	0	0	0	0	0	0	0	0	0	0	0	0	0	0	0	0	0	0	0	0	0	0	0	0	0	0
1115	1621	Q08431|MFGM_HUMAN	86.52	6	3	0	0	0	0	0	0	6	0	0	0	0	0	0	0	0	0	0	0	0	0	0	0	0	0	0	0	0	0	0	0	0	0	0	0	0	0	0	0	0	0	0	0	0	0
1056	10655	P14555|PA2GA_HUMAN	86.49	11	0	0	0	0	0	0	0	0	0	0	0	0	0	0	0	0	0	0	0	0	0	0	0	0	0	0	0	0	0	0	0	0	0	0	0	0	6	0	0	0	0	6	0	0	0
990	1923	P46108|CRK_HUMAN	86.45	6	4	0	0	0	0	0	0	0	0	0	0	0	0	0	0	0	0	0	0	0	0	0	4	0	0	6	0	0	0	0	0	0	0	0	0	0	0	0	0	0	0	0	0	0	0
1187	820	P28838|AMPL_HUMAN	86.43	4	0	0	0	0	4	0	0	0	0	0	0	0	0	0	0	0	0	0	0	0	0	0	0	0	0	0	0	0	0	0	0	0	0	0	0	0	0	0	0	0	0	0	0	0	0
964	10753	Q9BYR8|KRA31_HUMAN	86.42	17	0	0	0	0	0	0	0	0	0	0	0	0	0	0	0	0	0	0	0	17	0	0	0	0	0	0	17	0	0	0	0	0	0	0	0	0	0	0	0	0	0	0	0	0	0
1139	1805	P49207|RL34_HUMAN	86.29	15	0	0	15	0	8	0	0	0	0	0	0	0	0	0	0	0	0	0	0	0	0	0	0	0	0	0	0	0	0	0	0	0	0	0	0	0	0	0	0	0	0	0	0	0	0
773	6390	A0A075B6I9|LV746_HUMAN	85.96	15	0	0	0	0	0	8	0	8	0	0	0	0	15	0	0	0	0	0	8	0	0	0	8	0	0	0	0	0	0	0	0	0	0	0	0	0	0	0	0	0	0	0	0	0	0
335	1156	P24750|G3P_ATLHE	85.71	8	2	2	2	2	2	0	2	0	2	2	0	2	0	2	2	0	2	2	0	2	2	0	5	2	2	2	2	0	2	0	0	0	2	2	0	0	0	0	0	5	0	0	0	0	0
1171	10630	P04196|HRG_HUMAN	85.47	5	0	0	0	0	2	0	0	0	0	0	0	0	0	0	0	0	0	0	0	0	0	0	0	0	0	0	0	0	0	0	0	0	0	0	0	0	0	0	0	5	0	0	0	0	0
393	2407	P13473|LAMP2_HUMAN	85.45	4	2	0	2	2	2	2	2	2	2	2	2	4	2	0	2	2	0	2	2	2	2	0	2	2	0	2	0	0	0	0	0	0	0	0	0	0	0	0	0	2	0	0	0	0	0
1233	1818	O00232|PSD12_HUMAN	85.37	5	0	0	0	0	5	0	0	0	0	0	0	0	0	0	0	0	0	0	0	0	0	0	0	0	0	0	0	0	0	0	0	0	0	0	0	0	0	0	0	0	0	0	0	0	0
1196	1171	B1LVA0|CH60_METRJ	85.18	4	0	0	0	0	0	0	0	0	0	0	0	0	0	0	0	0	0	0	0	0	0	0	0	0	0	0	0	0	0	0	0	0	0	0	0	0	0	0	0	0	0	0	0	0	0
1196	1172	B1ZAU5|CH60_METPB	85.18	4	0	0	0	0	0	0	0	0	0	0	0	0	0	0	0	0	0	0	0	0	0	0	0	0	0	0	0	0	0	0	0	0	0	0	0	0	0	0	0	0	0	0	0	0	0
1196	1215	B6IU98|CH60_RHOCS	85.18	4	0	0	0	0	0	0	0	0	0	0	0	0	0	0	0	0	0	0	0	0	0	0	0	0	0	0	0	0	0	0	0	0	0	0	0	0	0	0	0	0	0	0	0	0	0
1196	1336	P48220|CH60_ZYMMO	85.18	4	0	0	0	0	0	0	0	0	0	0	0	0	0	0	0	0	0	0	0	0	0	0	0	0	0	0	0	0	0	0	0	0	0	0	0	0	0	0	0	0	0	0	0	0	0
1196	1393	Q92ZQ4|CH604_RHIME	85.18	4	0	0	0	0	0	0	0	0	0	0	0	0	0	0	0	0	0	0	0	0	0	0	0	0	0	0	0	0	0	0	0	0	0	0	0	0	0	0	0	0	0	0	0	0	0
1196	1394	A6UM48|CH605_SINMW	85.18	4	0	0	0	0	0	0	0	0	0	0	0	0	0	0	0	0	0	0	0	0	0	0	0	0	0	0	0	0	0	0	0	0	0	0	0	0	0	0	0	0	0	0	0	0	0
1196	1616	Q2G2Z4|CH60_NOVAD	85.18	4	0	0	0	0	0	0	0	0	0	0	0	0	0	0	0	0	0	0	0	0	0	0	0	0	0	0	0	0	0	0	0	0	0	0	0	0	0	0	0	0	0	0	0	0	0
1196	1668	Q8YB53|CH60_BRUME	85.18	4	0	0	0	0	0	0	0	0	0	0	0	0	0	0	0	0	0	0	0	0	0	0	0	0	0	0	0	0	0	0	0	0	0	0	0	0	0	0	0	0	0	0	0	0	0
1196	1718	A6X3D0|CH60_OCHA4	85.18	4	0	0	0	0	0	0	0	0	0	0	0	0	0	0	0	0	0	0	0	0	0	0	0	0	0	0	0	0	0	0	0	0	0	0	0	0	0	0	0	0	0	0	0	0	0
1196	1725	A9WXQ0|CH60_BRUSI	85.18	4	0	0	0	0	0	0	0	0	0	0	0	0	0	0	0	0	0	0	0	0	0	0	0	0	0	0	0	0	0	0	0	0	0	0	0	0	0	0	0	0	0	0	0	0	0
1196	1726	Q2YIJ3|CH60_BRUA2	85.18	4	0	0	0	0	0	0	0	0	0	0	0	0	0	0	0	0	0	0	0	0	0	0	0	0	0	0	0	0	0	0	0	0	0	0	0	0	0	0	0	0	0	0	0	0	0
1196	1727	B2SCZ4|CH60_BRUA1	85.18	4	0	0	0	0	0	0	0	0	0	0	0	0	0	0	0	0	0	0	0	0	0	0	0	0	0	0	0	0	0	0	0	0	0	0	0	0	0	0	0	0	0	0	0	0	0
1196	1728	A5VTU1|CH60_BRUO2	85.18	4	0	0	0	0	0	0	0	0	0	0	0	0	0	0	0	0	0	0	0	0	0	0	0	0	0	0	0	0	0	0	0	0	0	0	0	0	0	0	0	0	0	0	0	0	0
1196	1729	Q8FX87|CH60_BRUSU	85.18	4	0	0	0	0	0	0	0	0	0	0	0	0	0	0	0	0	0	0	0	0	0	0	0	0	0	0	0	0	0	0	0	0	0	0	0	0	0	0	0	0	0	0	0	0	0
1196	1730	C0RKD5|CH60_BRUMB	85.18	4	0	0	0	0	0	0	0	0	0	0	0	0	0	0	0	0	0	0	0	0	0	0	0	0	0	0	0	0	0	0	0	0	0	0	0	0	0	0	0	0	0	0	0	0	0
1196	1731	A9MDV1|CH60_BRUC2	85.18	4	0	0	0	0	0	0	0	0	0	0	0	0	0	0	0	0	0	0	0	0	0	0	0	0	0	0	0	0	0	0	0	0	0	0	0	0	0	0	0	0	0	0	0	0	0
1196	1732	P0CB35|CH60_BRUAB	85.18	4	0	0	0	0	0	0	0	0	0	0	0	0	0	0	0	0	0	0	0	0	0	0	0	0	0	0	0	0	0	0	0	0	0	0	0	0	0	0	0	0	0	0	0	0	0
1196	2004	A5VBQ6|CH60_SPHWW	85.18	4	0	0	0	0	0	0	0	0	0	0	0	0	0	0	0	0	0	0	0	0	0	0	0	0	0	0	0	0	0	0	0	0	0	0	0	0	0	0	0	0	0	0	0	0	0
1196	2187	Q4UMF2|CH60_RICFE	85.18	4	0	0	0	0	0	0	0	0	0	0	0	0	0	0	0	0	0	0	0	0	0	0	0	0	0	0	0	0	0	0	0	0	0	0	0	0	0	0	0	0	0	0	0	0	0
1081	1498	Q9BVK6|TMED9_HUMAN	85.13	9	0	0	0	0	0	0	0	5	0	0	0	4	0	0	0	0	0	0	0	0	0	0	5	0	0	0	0	0	0	0	0	0	0	0	0	0	0	0	0	0	0	0	0	0	0
633	10614	Q969L2|MAL2_HUMAN	84.76	18	6	0	0	18	6	0	6	0	6	6	0	0	0	0	0	0	0	6	0	6	0	0	0	0	0	18	0	0	0	0	0	0	0	0	0	0	0	0	0	0	0	0	0	0	0
1665	14779	P25325|THTM_HUMAN	84.73	9	0	0	0	0	9	0	0	0	0	0	0	0	0	0	0	0	0	0	0	0	0	0	0	0	0	0	0	0	0	0	0	0	0	0	0	0	0	0	0	0	0	0	0	0	0
1269	1299	Q86XT2|VP37D_HUMAN	84.73	6	6	0	0	0	0	0	0	0	0	0	0	0	0	0	0	0	0	0	0	0	0	0	6	0	0	0	0	0	0	0	0	0	0	0	0	0	0	0	0	0	0	0	0	0	0
1250	2062	Q86XP0|PA24D_HUMAN	84.66	3	0	0	0	0	3	0	0	0	0	0	0	0	0	0	0	0	0	0	0	0	0	0	0	0	0	0	0	0	0	0	0	0	0	0	0	0	0	0	0	0	0	0	0	0	0
1658	14784	P65293|YGDI_ECOL6	84.46	27	0	0	0	0	0	0	0	0	0	0	0	0	0	0	0	0	0	0	0	0	0	0	0	0	0	0	0	0	0	0	0	0	0	0	0	0	0	0	0	0	0	0	0	0	0
1658	14785	P65292|YGDI_ECOLI	84.46	27	0	0	0	0	0	0	0	0	0	0	0	0	0	0	0	0	0	0	0	0	0	0	0	0	0	0	0	0	0	0	0	0	0	0	0	0	0	0	0	0	0	0	0	0	0
1005	912	P09210|GSTA2_HUMAN	83.75	11	4	0	0	0	0	0	0	0	0	0	0	0	0	0	0	0	0	0	0	0	4	0	7	0	0	0	0	0	0	0	0	0	0	0	0	0	0	0	0	0	0	0	0	0	0
1005	913	P08263|GSTA1_HUMAN	83.75	11	4	0	0	0	0	0	0	0	0	0	0	0	0	0	0	0	0	0	0	0	4	0	7	0	0	0	0	0	0	0	0	0	0	0	0	0	0	0	0	0	0	0	0	0	0
1005	1157	Q16772|GSTA3_HUMAN	83.75	11	4	0	0	0	0	0	0	0	0	0	0	0	0	0	0	0	0	0	0	0	4	0	7	0	0	0	0	0	0	0	0	0	0	0	0	0	0	0	0	0	0	0	0	0	0
1236	944	O60763|USO1_HUMAN	83.63	3	0	0	0	0	3	0	0	0	0	0	0	0	0	0	0	0	0	0	0	0	0	0	0	0	0	0	0	0	0	0	0	0	0	0	0	0	0	0	0	0	0	0	0	0	0
1376	10820	O75348|VATG1_HUMAN	83.48	8	0	0	0	0	8	0	0	0	0	0	0	0	0	0	0	0	0	0	0	0	0	0	0	0	0	0	0	0	0	0	0	0	0	0	0	0	0	0	0	0	0	0	0	0	0
1207	807	Q14247|SRC8_HUMAN	83.42	4	0	0	0	0	4	0	0	0	0	0	0	0	0	0	0	0	0	0	0	0	0	0	0	0	0	0	0	0	0	0	0	0	0	0	0	0	0	0	0	0	0	0	0	0	0
833	895	P05556|ITB1_HUMAN	83.40	3	3	0	0	0	0	0	0	3	0	0	0	0	1	0	0	0	0	0	0	0	0	0	3	0	0	0	0	0	0	0	0	0	0	0	0	0	0	0	0	0	0	0	0	0	0
1228	1163	Q92734|TFG_HUMAN	83.27	10	7	0	0	0	2	0	0	0	0	0	0	0	0	0	0	0	0	0	0	0	0	0	0	0	0	0	0	0	0	0	0	0	0	0	0	0	0	0	0	0	0	0	0	0	0
1572	5652	Q02978|M2OM_HUMAN	83.17	5	0	0	0	0	5	0	0	0	0	0	0	0	0	0	0	0	0	0	0	0	0	0	0	0	0	0	0	0	0	0	0	0	0	0	0	0	0	0	0	0	0	0	0	0	0
1170	14790	P0A919|OMPX_ECO57	83.13	8	0	0	0	0	0	0	0	0	0	0	0	0	0	0	0	0	0	0	0	0	0	0	0	0	0	0	0	0	0	0	0	0	0	0	0	0	0	0	0	0	0	0	0	8	0
1170	14791	P0A920|OMPX_SHIFL	83.13	8	0	0	0	0	0	0	0	0	0	0	0	0	0	0	0	0	0	0	0	0	0	0	0	0	0	0	0	0	0	0	0	0	0	0	0	0	0	0	0	0	0	0	0	8	0
1170	14792	P0A917|OMPX_ECOLI	83.13	8	0	0	0	0	0	0	0	0	0	0	0	0	0	0	0	0	0	0	0	0	0	0	0	0	0	0	0	0	0	0	0	0	0	0	0	0	0	0	0	0	0	0	0	8	0
1170	14793	P0A918|OMPX_ECOL6	83.13	8	0	0	0	0	0	0	0	0	0	0	0	0	0	0	0	0	0	0	0	0	0	0	0	0	0	0	0	0	0	0	0	0	0	0	0	0	0	0	0	0	0	0	0	8	0
1652	14083	P41791|EUTM_SALTY	83.00	12	0	0	0	0	0	0	0	0	0	0	0	0	0	0	0	0	0	0	0	0	0	0	0	0	0	0	0	0	0	0	0	0	0	0	0	0	0	0	0	0	0	0	0	0	0
1652	14084	P0ABF5|EUTM_ECOL6	83.00	12	0	0	0	0	0	0	0	0	0	0	0	0	0	0	0	0	0	0	0	0	0	0	0	0	0	0	0	0	0	0	0	0	0	0	0	0	0	0	0	0	0	0	0	0	0
1652	14085	P0ABF4|EUTM_ECOLI	83.00	12	0	0	0	0	0	0	0	0	0	0	0	0	0	0	0	0	0	0	0	0	0	0	0	0	0	0	0	0	0	0	0	0	0	0	0	0	0	0	0	0	0	0	0	0	0
1013	1490	P05107|ITB2_HUMAN	82.96	2	0	0	0	0	0	0	0	0	0	0	0	0	2	0	0	0	0	0	0	0	1	0	1	0	0	0	0	0	0	0	0	0	0	0	0	0	0	0	0	0	0	0	0	0	0
1113	1122	P00747|PLMN_HUMAN	82.71	2	1	0	0	0	1	0	0	0	0	0	0	0	0	0	0	0	0	0	0	0	0	0	0	0	0	0	0	0	0	0	0	0	0	0	0	0	0	0	0	1	0	0	0	0	0
1272	1555	Q9GZP4|PITH1_HUMAN	82.52	9	0	0	0	0	3	0	0	0	0	0	0	0	0	0	0	0	0	0	0	0	0	0	0	0	0	0	0	0	0	0	0	0	0	0	0	0	0	0	0	5	0	0	0	0	0
1328	13142	O60844|ZG16_HUMAN	82.02	11	0	0	0	0	0	0	0	0	0	0	0	0	0	0	0	0	0	0	0	0	0	0	0	0	0	0	0	0	0	0	0	0	0	0	0	0	0	0	0	0	0	0	0	0	0
1643	10902	Q9BYR6|KRA33_HUMAN	82.01	17	0	0	0	0	0	0	0	0	0	0	0	0	0	0	0	0	0	0	0	17	0	0	0	0	0	0	0	0	0	0	0	0	0	0	0	0	0	0	0	0	0	0	0	0	0
1400	1505	P50552|VASP_HUMAN	81.91	4	0	0	0	0	4	0	0	0	0	0	0	0	0	0	0	0	0	0	0	0	0	0	0	0	0	0	0	0	0	0	0	0	0	0	0	0	0	0	0	0	0	0	0	0	0
671	14782	Q6UXB3|LYPD2_HUMAN	81.21	11	11	0	0	11	0	0	0	0	11	11	0	11	0	0	0	11	0	11	11	0	0	0	11	11	0	11	0	0	0	0	0	0	0	0	0	0	0	0	0	0	0	0	0	0	0
1060	669	Q99613|EIF3C_HUMAN	81.15	3	0	1	0	0	2	0	0	0	0	0	0	0	0	0	0	0	0	0	0	0	0	0	0	0	0	0	0	0	0	0	0	0	0	0	0	0	0	0	0	0	0	0	0	0	0
1060	671	B5ME19|EIFCL_HUMAN	81.15	3	0	1	0	0	2	0	0	0	0	0	0	0	0	0	0	0	0	0	0	0	0	0	0	0	0	0	0	0	0	0	0	0	0	0	0	0	0	0	0	0	0	0	0	0	0
1480	3945	P62910|RL32_HUMAN	80.96	13	0	13	0	0	0	0	0	0	0	0	0	0	0	0	0	0	0	0	0	0	0	0	0	0	0	0	0	0	0	0	0	0	0	0	0	0	0	0	0	0	0	0	0	0	0
1339	14797	A0A0C4DH24|KV621_HUMAN	80.80	11	0	0	0	0	0	0	0	11	0	0	0	0	11	0	0	0	0	0	0	0	0	0	0	0	0	0	0	0	0	0	0	0	0	0	0	0	0	0	0	0	0	0	0	0	0
1296	8931	Q07021|C1QBP_HUMAN	80.75	5	0	0	0	0	5	0	0	0	0	0	0	0	0	0	0	0	0	0	0	0	0	0	0	0	0	0	0	0	0	0	0	0	0	0	0	0	0	0	0	5	0	0	0	0	0
1281	6712	O75695|XRP2_HUMAN	80.66	3	3	0	0	0	0	0	0	0	0	0	0	0	0	0	0	0	0	0	0	0	0	0	0	0	0	3	0	0	0	0	0	0	0	0	0	0	0	0	0	0	0	0	0	0	0
632	1342	Q92485|ASM3B_HUMAN	80.50	4	2	0	0	2	0	2	2	2	2	0	0	2	0	0	0	0	0	2	0	0	0	0	2	0	0	4	0	0	0	0	0	0	0	0	0	0	0	0	0	0	0	0	0	0	0
1037	2345	Q01105|SET_HUMAN	80.40	4	0	0	4	0	4	0	0	0	0	0	0	0	0	0	0	0	0	0	0	0	4	0	0	0	0	0	0	0	0	0	0	0	0	0	0	0	0	0	0	0	0	0	0	0	0
1037	4649	P0DME0|SETLP_HUMAN	80.40	4	0	0	4	0	4	0	0	0	0	0	0	0	0	0	0	0	0	0	0	0	4	0	0	0	0	0	0	0	0	0	0	0	0	0	0	0	0	0	0	0	0	0	0	0	0
1403	2646	P94360|MSMX_BACSU	80.31	4	0	0	0	0	0	0	0	0	0	0	0	0	0	0	0	0	0	0	0	0	0	0	0	0	0	0	0	0	0	0	0	0	0	0	0	0	0	0	0	0	0	0	0	0	0
1403	3344	Q00752|MSMK_STRMU	80.31	4	0	0	0	0	0	0	0	0	0	0	0	0	0	0	0	0	0	0	0	0	0	0	0	0	0	0	0	0	0	0	0	0	0	0	0	0	0	0	0	0	0	0	0	0	0
1403	11741	O32151|YURJ_BACSU	80.31	4	0	0	0	0	0	0	0	0	0	0	0	0	0	0	0	0	0	0	0	0	0	0	0	0	0	0	0	0	0	0	0	0	0	0	0	0	0	0	0	0	0	0	0	0	0
1320	10685	Q5JNZ5|RS26L_HUMAN	80.13	14	0	0	0	0	14	0	0	0	0	0	0	0	0	0	0	0	0	0	0	0	0	0	0	0	0	0	0	0	0	0	0	0	0	0	0	0	0	0	0	0	0	0	0	0	0
1320	10686	P62854|RS26_HUMAN	80.13	14	0	0	0	0	14	0	0	0	0	0	0	0	0	0	0	0	0	0	0	0	0	0	0	0	0	0	0	0	0	0	0	0	0	0	0	0	0	0	0	0	0	0	0	0	0
1260	1137	Q5VVQ6|OTU1_HUMAN	80.03	9	0	0	0	0	4	0	0	0	0	0	0	0	0	0	0	0	0	0	0	0	0	0	0	0	0	0	0	0	0	0	0	0	0	0	0	0	0	0	0	5	0	0	0	0	0
1136	1325	O95164|UBL3_HUMAN	80.00	35	21	0	0	0	15	0	0	0	0	0	0	0	0	0	0	0	0	0	0	0	0	0	0	0	0	0	0	0	0	0	0	0	0	0	0	0	0	0	0	0	0	0	0	0	0
1337	14780	Q96QR1|SG3A1_HUMAN	79.97	13	13	0	0	0	0	0	0	0	0	0	0	0	0	0	0	0	0	13	0	0	0	0	0	0	0	0	0	0	0	0	0	0	0	0	0	0	0	0	0	0	0	0	0	0	0
1105	10659	P01706|LV211_HUMAN	79.93	13	0	0	0	0	0	7	0	0	0	0	0	0	13	0	0	0	0	0	0	0	0	0	0	0	0	0	0	0	0	0	0	0	0	0	0	0	0	0	0	0	0	0	0	0	0
1267	4338	Q96L46|CPNS2_HUMAN	79.66	5	0	0	0	0	0	0	0	0	5	0	0	0	0	0	0	0	0	0	0	0	0	0	0	0	0	0	0	0	0	0	0	0	5	0	0	0	0	0	0	0	0	0	0	0	0
1365	1361	P32455|GBP1_HUMAN	79.57	3	0	0	0	0	3	0	0	0	0	0	0	0	0	0	0	0	0	0	0	0	0	0	0	0	0	0	0	0	0	0	0	0	0	0	0	0	0	0	0	0	0	0	0	0	0
1365	2208	P32456|GBP2_HUMAN	79.57	3	0	0	0	0	3	0	0	0	0	0	0	0	0	0	0	0	0	0	0	0	0	0	0	0	0	0	0	0	0	0	0	0	0	0	0	0	0	0	0	0	0	0	0	0	0
1153	5978	C0R090|ILVC_BRAHW	79.27	5	0	0	0	0	0	0	0	0	0	0	0	0	0	0	0	0	0	0	0	0	0	0	0	0	0	0	0	0	0	0	0	0	0	0	0	0	0	0	0	0	0	0	0	0	0
1605	8904	P55036|PSMD4_HUMAN	79.26	5	0	0	0	0	5	0	0	0	0	0	0	0	0	0	0	0	0	0	0	0	0	0	0	0	0	0	0	0	0	0	0	0	0	0	0	0	0	0	0	0	0	0	0	0	0
1197	1866	Q16850|CP51A_HUMAN	79.15	4	0	0	0	0	4	0	0	0	0	0	0	0	0	0	0	0	0	0	0	0	0	0	0	0	0	0	0	0	0	0	0	0	0	0	0	0	0	0	0	0	0	0	0	0	0
1359	780	Q9NZM1|MYOF_HUMAN	79.05	1	0	0	0	0	1	0	0	0	0	0	0	0	0	0	0	0	0	0	0	0	0	0	0	0	0	0	0	0	0	0	0	0	0	0	0	0	0	0	0	0	0	0	0	0	0
592	1850	P24158|PRTN3_HUMAN	79.02	7	3	0	0	0	7	0	0	0	0	0	0	0	0	0	0	0	0	0	0	0	3	0	3	3	3	3	0	0	0	0	0	0	0	0	0	0	0	0	0	0	0	0	0	3	0
1585	12853	A0A0G2JS06|LV539_HUMAN	78.79	11	0	0	0	0	0	0	0	11	0	0	0	0	0	0	0	0	0	0	0	0	0	0	0	0	0	0	0	0	0	0	0	0	0	0	0	0	0	0	0	0	0	0	0	0	0
1585	14788	A0A087WSX0|LV545_HUMAN	78.79	11	0	0	0	0	0	0	0	11	0	0	0	0	0	0	0	0	0	0	0	0	0	0	0	0	0	0	0	0	0	0	0	0	0	0	0	0	0	0	0	0	0	0	0	0	0
493	14789	P27449|VATL_HUMAN	78.78	12	12	0	0	12	0	12	12	0	12	0	0	12	12	12	0	12	12	12	12	12	0	0	0	12	12	12	0	0	0	0	0	0	0	0	0	0	12	0	0	0	0	0	0	0	0
1299	12460	P0A909|MIPA_SHIFL	78.75	5	0	0	0	0	0	0	0	0	0	0	0	0	0	0	0	0	0	0	0	0	0	0	0	0	0	0	0	0	0	0	0	0	0	0	0	0	0	0	0	0	0	0	0	5	0
1299	12461	P0A908|MIPA_ECOLI	78.75	5	0	0	0	0	0	0	0	0	0	0	0	0	0	0	0	0	0	0	0	0	0	0	0	0	0	0	0	0	0	0	0	0	0	0	0	0	0	0	0	0	0	0	0	5	0
1338	14781	P06454|PTMA_HUMAN	78.68	13	0	0	0	0	13	0	0	0	0	0	0	0	0	0	0	0	0	0	0	0	0	0	0	0	0	0	0	0	0	0	0	0	0	0	0	0	0	0	0	0	0	0	0	0	0
1433	1428	Q9BTV4|TMM43_HUMAN	78.45	4	0	0	0	0	4	0	0	0	0	0	0	0	0	0	0	0	0	0	0	0	0	0	0	0	0	0	0	0	0	0	0	0	0	0	0	0	0	0	0	0	0	0	0	0	0
1477	2906	P05204|HMGN2_HUMAN	78.42	16	16	0	0	0	0	0	0	0	0	0	0	0	0	0	0	0	0	0	0	0	0	0	0	0	0	0	0	0	0	0	0	0	0	0	0	0	0	0	0	0	0	0	0	0	0
1389	1400	Q13263|TIF1B_HUMAN	78.30	2	0	0	0	0	2	0	0	0	0	0	0	0	0	0	0	0	0	0	0	0	0	0	0	0	0	0	0	0	0	0	0	0	0	0	0	0	0	0	0	0	0	0	0	0	0
1603	7612	Q99685|MGLL_HUMAN	78.20	5	0	0	0	0	0	0	0	0	0	0	0	0	0	0	0	0	0	0	0	0	5	0	0	0	0	0	0	0	0	0	0	0	0	0	0	0	0	0	0	0	0	0	0	0	0
1623	9284	Q15125|EBP_HUMAN	78.14	5	0	0	0	0	5	0	0	0	0	0	0	0	0	0	0	0	0	0	0	0	0	0	0	0	0	0	0	0	0	0	0	0	0	0	0	0	0	0	0	0	0	0	0	0	0
1239	1294	Q14108|SCRB2_HUMAN	78.12	5	0	0	0	0	0	0	0	0	0	0	0	0	0	0	0	0	0	3	0	0	0	0	3	0	0	0	0	0	0	0	0	0	0	0	0	0	0	0	0	0	0	0	0	0	0
897	4030	A0A0C4DH29|HV103_HUMAN	78.00	9	0	0	0	0	0	9	0	9	0	0	0	0	9	0	0	0	0	0	9	0	9	0	0	0	0	0	0	0	0	0	0	0	0	0	0	0	0	0	0	0	0	0	0	0	0
897	11474	P01742|HV169_HUMAN	78.00	9	0	0	0	0	0	9	0	9	0	0	0	0	9	0	0	0	0	0	9	0	9	0	0	0	0	0	0	0	0	0	0	0	0	0	0	0	0	0	0	0	0	0	0	0	0
897	13846	P01743|HV146_HUMAN	78.00	9	0	0	0	0	0	9	0	9	0	0	0	0	9	0	0	0	0	0	9	0	9	0	0	0	0	0	0	0	0	0	0	0	0	0	0	0	0	0	0	0	0	0	0	0	0
897	14808	P0DP01|HV108_HUMAN	78.00	9	0	0	0	0	0	9	0	9	0	0	0	0	9	0	0	0	0	0	9	0	9	0	0	0	0	0	0	0	0	0	0	0	0	0	0	0	0	0	0	0	0	0	0	0	0
897	14809	A0A0B4J2H0|HV69D_HUMAN	78.00	9	0	0	0	0	0	9	0	9	0	0	0	0	9	0	0	0	0	0	9	0	9	0	0	0	0	0	0	0	0	0	0	0	0	0	0	0	0	0	0	0	0	0	0	0	0
1316	5526	Q9BRX8|PXL2A_HUMAN	77.47	12	0	0	0	0	0	0	0	0	0	0	0	0	0	0	0	0	0	0	0	0	0	0	0	0	0	0	0	0	0	0	0	0	0	0	0	0	0	0	0	12	0	0	0	0	0
1042	1867	P25398|RS12_HUMAN	77.46	14	0	0	6	0	14	0	0	0	0	0	0	0	0	0	0	0	0	0	0	0	0	0	0	0	0	0	0	0	0	0	0	0	0	0	0	0	0	0	0	0	0	0	0	0	0
666	7725	P19075|TSN8_HUMAN	77.42	4	4	0	0	4	0	0	0	0	4	4	0	0	0	0	0	0	0	4	0	4	0	0	4	0	0	4	0	0	0	0	0	0	0	0	0	0	4	4	0	0	0	0	4	0	0
1317	7294	Q13126|MTAP_HUMAN	77.29	8	0	0	0	0	8	0	0	0	0	0	0	0	0	0	0	0	0	0	0	0	0	0	0	0	0	0	0	0	0	0	0	0	0	0	0	0	0	0	0	0	0	0	0	0	0
1622	9063	Q15181|IPYR_HUMAN	76.92	6	0	0	0	0	6	0	0	0	0	0	0	0	0	0	0	0	0	0	0	0	0	0	0	0	0	0	0	0	0	0	0	0	0	0	0	0	0	0	0	0	0	0	0	0	0
765	3215	P13726|TF_HUMAN	76.85	4	4	0	0	4	0	0	4	0	4	0	0	4	0	0	0	0	0	4	0	4	0	0	4	0	0	4	0	0	0	0	0	0	0	0	0	0	0	0	0	0	0	0	0	0	0
1270	1462	Q01130|SRSF2_HUMAN	76.67	5	0	0	0	0	5	0	0	0	0	0	0	0	0	0	0	0	0	0	0	0	0	0	0	0	0	0	0	0	0	0	0	0	0	0	0	0	0	0	0	0	0	0	0	0	0
1052	10637	P35542|SAA4_HUMAN	76.38	15	8	0	0	0	0	0	0	8	0	0	0	0	15	0	0	0	0	0	0	0	0	0	0	0	0	0	0	0	0	0	0	0	0	0	0	0	0	0	0	0	0	0	0	0	0
1045	14127	A0A0C4DH35|HV335_HUMAN	76.37	9	0	0	0	0	0	0	0	9	0	0	0	0	9	0	0	0	0	0	0	0	9	0	0	0	0	0	0	0	0	0	0	0	0	0	0	0	0	0	0	0	0	0	0	0	0
1065	1532	Q92599|SEPT8_HUMAN	76.18	4	0	0	0	0	2	0	0	0	2	0	0	0	0	0	0	0	0	0	0	0	0	0	0	0	0	0	0	0	0	0	0	0	0	0	0	0	0	0	0	0	0	0	0	0	0
1186	767	Q9P2E9|RRBP1_HUMAN	75.97	1	0	0	0	0	1	0	0	0	0	0	0	0	0	0	0	0	0	0	0	0	0	0	0	0	0	0	0	0	0	0	0	0	0	0	0	0	0	0	0	0	0	0	0	0	0
1097	2639	P56134|ATPK_HUMAN	75.95	14	0	14	0	0	14	0	0	0	0	0	0	0	0	0	0	0	0	0	0	0	14	0	0	0	0	0	0	0	0	0	0	0	0	0	0	0	0	0	0	0	0	0	0	0	0
1242	1899	Q07955|SRSF1_HUMAN	75.90	9	0	0	0	0	9	0	0	0	0	0	0	0	0	0	0	0	0	0	0	0	0	0	0	0	0	0	0	0	0	0	0	0	0	0	0	0	0	0	0	0	0	0	0	0	0
1497	5998	P24752|THIL_HUMAN	75.80	4	0	0	0	0	4	0	0	0	0	0	0	0	0	0	0	0	0	0	0	0	0	0	0	0	0	0	0	0	0	0	0	0	0	0	0	0	0	0	0	0	0	0	0	0	0
1176	865	Q5T4S7|UBR4_HUMAN	75.55	0	0	0	0	0	0	0	0	0	0	0	0	0	0	0	0	0	0	0	0	0	0	0	0	0	0	0	0	0	0	0	0	0	0	0	0	0	0	0	0	0	0	0	0	0	0
1209	2555	Q32AL7|PCKA_SHIDS	75.29	4	0	0	0	0	0	0	0	0	0	0	0	0	0	0	0	0	0	0	0	0	0	0	0	0	0	0	0	0	0	0	0	0	0	0	0	0	0	0	0	3	0	0	0	0	0
1209	3128	Q83J96|PCKA_SHIFL	75.29	4	0	0	0	0	0	0	0	0	0	0	0	0	0	0	0	0	0	0	0	0	0	0	0	0	0	0	0	0	0	0	0	0	0	0	0	0	0	0	0	3	0	0	0	0	0
1209	3129	Q3YWM2|PCKA_SHISS	75.29	4	0	0	0	0	0	0	0	0	0	0	0	0	0	0	0	0	0	0	0	0	0	0	0	0	0	0	0	0	0	0	0	0	0	0	0	0	0	0	0	3	0	0	0	0	0
1209	3130	B2U3L1|PCKA_SHIB3	75.29	4	0	0	0	0	0	0	0	0	0	0	0	0	0	0	0	0	0	0	0	0	0	0	0	0	0	0	0	0	0	0	0	0	0	0	0	0	0	0	0	3	0	0	0	0	0
1209	3131	Q0SZR5|PCKA_SHIF8	75.29	4	0	0	0	0	0	0	0	0	0	0	0	0	0	0	0	0	0	0	0	0	0	0	0	0	0	0	0	0	0	0	0	0	0	0	0	0	0	0	0	3	0	0	0	0	0
1209	3132	Q31VN1|PCKA_SHIBS	75.29	4	0	0	0	0	0	0	0	0	0	0	0	0	0	0	0	0	0	0	0	0	0	0	0	0	0	0	0	0	0	0	0	0	0	0	0	0	0	0	0	3	0	0	0	0	0
1209	4854	A1JSE7|PCKA_YERE8	75.29	4	0	0	0	0	0	0	0	0	0	0	0	0	0	0	0	0	0	0	0	0	0	0	0	0	0	0	0	0	0	0	0	0	0	0	0	0	0	0	0	3	0	0	0	0	0
1209	6563	Q7NA45|PCKA_PHOLL	75.29	4	0	0	0	0	0	0	0	0	0	0	0	0	0	0	0	0	0	0	0	0	0	0	0	0	0	0	0	0	0	0	0	0	0	0	0	0	0	0	0	3	0	0	0	0	0
1209	7076	A9R4C2|PCKA_YERPG	75.29	4	0	0	0	0	0	0	0	0	0	0	0	0	0	0	0	0	0	0	0	0	0	0	0	0	0	0	0	0	0	0	0	0	0	0	0	0	0	0	0	3	0	0	0	0	0
1209	7077	Q1C2M9|PCKA_YERPA	75.29	4	0	0	0	0	0	0	0	0	0	0	0	0	0	0	0	0	0	0	0	0	0	0	0	0	0	0	0	0	0	0	0	0	0	0	0	0	0	0	0	3	0	0	0	0	0
1209	7078	A7FNU8|PCKA_YERP3	75.29	4	0	0	0	0	0	0	0	0	0	0	0	0	0	0	0	0	0	0	0	0	0	0	0	0	0	0	0	0	0	0	0	0	0	0	0	0	0	0	0	3	0	0	0	0	0
1209	7079	B2K5U8|PCKA_YERPB	75.29	4	0	0	0	0	0	0	0	0	0	0	0	0	0	0	0	0	0	0	0	0	0	0	0	0	0	0	0	0	0	0	0	0	0	0	0	0	0	0	0	3	0	0	0	0	0
1209	7080	A4TGS8|PCKA_YERPP	75.29	4	0	0	0	0	0	0	0	0	0	0	0	0	0	0	0	0	0	0	0	0	0	0	0	0	0	0	0	0	0	0	0	0	0	0	0	0	0	0	0	3	0	0	0	0	0
1209	7081	Q664K7|PCKA_YERPS	75.29	4	0	0	0	0	0	0	0	0	0	0	0	0	0	0	0	0	0	0	0	0	0	0	0	0	0	0	0	0	0	0	0	0	0	0	0	0	0	0	0	3	0	0	0	0	0
1209	7082	Q1CCM6|PCKA_YERPN	75.29	4	0	0	0	0	0	0	0	0	0	0	0	0	0	0	0	0	0	0	0	0	0	0	0	0	0	0	0	0	0	0	0	0	0	0	0	0	0	0	0	3	0	0	0	0	0
1209	7083	Q8ZJG9|PCKA_YERPE	75.29	4	0	0	0	0	0	0	0	0	0	0	0	0	0	0	0	0	0	0	0	0	0	0	0	0	0	0	0	0	0	0	0	0	0	0	0	0	0	0	0	3	0	0	0	0	0
1209	7084	B1JI04|PCKA_YERPY	75.29	4	0	0	0	0	0	0	0	0	0	0	0	0	0	0	0	0	0	0	0	0	0	0	0	0	0	0	0	0	0	0	0	0	0	0	0	0	0	0	0	3	0	0	0	0	0
1025	3513	Q97E05|HTPG_CLOAB	75.28	4	0	0	2	0	2	0	0	0	0	0	0	2	0	0	0	0	0	0	0	0	2	0	0	0	0	0	0	0	0	0	0	0	0	0	0	0	0	0	0	0	0	0	0	0	0
536	10624	O43653|PSCA_HUMAN	75.12	25	0	0	0	9	9	0	9	9	0	9	9	0	0	0	9	0	0	9	9	0	0	0	25	9	0	9	0	0	0	0	0	0	0	0	0	0	0	0	0	0	0	0	0	0	0
853	10631	Q9UGL9|CRCT1_HUMAN	74.94	23	10	0	0	0	0	0	0	0	10	10	0	0	0	0	0	0	0	23	0	0	13	0	10	0	0	0	0	0	0	0	0	0	0	0	0	0	0	0	0	0	0	0	0	0	0
1487	2302	P20674|COX5A_HUMAN	74.85	11	0	0	0	0	11	0	0	0	0	0	0	0	0	0	0	0	0	0	0	0	0	0	0	0	0	0	0	0	0	0	0	0	0	0	0	0	0	0	0	0	0	0	0	0	0
769	9195	Q969T9|WBP2_HUMAN	74.60	4	4	0	0	4	0	4	4	4	0	0	0	0	4	0	0	0	0	4	0	0	0	0	4	0	0	4	0	0	0	0	0	0	0	0	0	0	0	0	0	0	0	0	0	0	0
811	14812	Q86YL7|PDPN_HUMAN	74.60	7	7	0	0	7	0	0	7	0	7	0	0	0	0	0	0	7	0	7	0	0	0	0	7	0	0	7	0	0	0	0	0	0	0	0	0	0	0	0	0	0	0	0	0	0	0
1276	3601	P18428|LBP_HUMAN	74.59	4	0	0	0	0	0	0	0	0	0	0	0	0	4	0	0	0	0	0	0	0	0	0	0	0	0	0	0	0	0	0	0	0	0	0	0	0	0	0	0	0	0	0	0	0	0
1568	4806	P30046|DOPD_HUMAN	74.32	9	0	0	0	0	9	0	0	0	0	0	0	0	0	0	0	0	0	0	0	0	0	0	0	0	0	0	0	0	0	0	0	0	0	0	0	0	0	0	0	0	0	0	0	0	0
636	14815	Q16563|SYPL1_HUMAN	74.27	4	4	4	0	0	4	0	0	4	4	4	0	0	4	0	0	0	4	4	0	0	4	0	4	0	0	0	0	0	0	0	0	0	0	0	0	0	0	0	0	0	0	0	0	0	0
1101	1736	T2KMI3|PLH39_FORAG	74.23	1	0	0	0	0	0	0	0	0	0	0	0	0	0	0	0	0	0	0	0	0	0	0	0	0	0	0	0	0	0	0	0	0	0	0	0	0	0	0	0	0	0	1	0	0	0
1599	5025	Q15836|VAMP3_HUMAN	73.95	24	0	0	0	0	0	0	0	0	0	0	0	0	0	0	0	0	0	0	0	0	0	0	24	0	0	0	0	0	0	0	0	0	0	0	0	0	0	0	0	0	0	0	0	0	0
1599	13365	P63027|VAMP2_HUMAN	73.95	21	0	0	0	0	0	0	0	0	0	0	0	0	0	0	0	0	0	0	0	0	0	0	21	0	0	0	0	0	0	0	0	0	0	0	0	0	0	0	0	0	0	0	0	0	0
1330	2433	P13747|HLAE_HUMAN	73.93	6	0	0	0	0	6	0	0	0	0	0	0	0	0	0	0	0	0	0	0	0	0	0	0	0	0	0	0	0	0	0	0	0	0	0	0	0	0	0	0	0	0	0	0	0	0
935	1204	P48509|CD151_HUMAN	73.79	6	3	0	0	6	0	0	0	0	0	0	0	0	0	0	0	0	0	0	0	0	0	0	0	0	0	6	0	0	0	0	0	0	0	0	0	0	0	0	0	0	0	0	0	0	0
1657	14526	P37108|SRP14_HUMAN	73.62	10	0	0	0	0	10	0	0	0	0	0	0	0	0	0	0	0	0	0	0	0	0	0	0	0	0	0	0	0	0	0	0	0	0	0	0	0	0	0	0	0	0	0	0	0	0
1597	4329	P13224|GP1BB_HUMAN	73.61	5	0	0	0	0	0	0	0	0	0	0	0	0	5	0	0	0	0	0	0	0	0	0	0	0	0	0	0	0	0	0	0	0	0	0	0	0	0	0	0	0	0	0	0	0	0
440	1151	P06703|S10A6_HUMAN	73.05	17	9	0	0	17	17	8	8	9	17	9	0	9	0	0	0	9	0	17	17	0	8	0	17	8	0	17	0	0	0	0	0	0	0	0	0	0	0	0	0	0	0	0	0	0	0
1212	1269	Q6ZRV2|FA83H_HUMAN	73.05	2	0	0	0	0	1	0	0	0	0	0	0	0	0	0	0	0	0	0	0	0	0	0	0	0	0	0	0	0	0	0	0	0	0	0	0	0	0	0	0	1	0	0	0	0	0
1646	11826	O75964|ATP5L_HUMAN	72.95	13	0	0	0	0	13	0	0	0	0	0	0	0	0	0	0	0	0	0	0	0	0	0	0	0	0	0	0	0	0	0	0	0	0	0	0	0	0	0	0	0	0	0	0	0	0
1653	14101	P98179|RBM3_HUMAN	72.86	11	0	0	0	0	11	0	0	0	0	0	0	0	0	0	0	0	0	0	0	0	0	0	0	0	0	0	0	0	0	0	0	0	0	0	0	0	0	0	0	0	0	0	0	0	0
1340	14799	P06870|KLK1_HUMAN	72.86	5	0	0	0	0	0	0	0	0	0	0	0	0	0	0	0	0	0	0	0	0	5	0	5	0	0	0	0	0	0	0	0	0	0	0	0	0	0	0	0	0	0	0	0	0	0
1034	1764	Q14103|HNRPD_HUMAN	72.83	2	0	0	2	0	2	0	0	0	0	0	0	0	0	0	0	0	0	0	0	0	2	0	0	0	0	0	0	0	0	0	0	0	0	0	0	0	0	0	0	0	0	0	0	0	0
1034	2623	O14979|HNRDL_HUMAN	72.83	2	0	0	2	0	2	0	0	0	0	0	0	0	0	0	0	0	0	0	0	0	2	0	0	0	0	0	0	0	0	0	0	0	0	0	0	0	0	0	0	0	0	0	0	0	0
1230	1424	P52566|GDIR2_HUMAN	72.74	6	0	0	0	0	6	0	0	0	0	0	0	0	0	0	0	0	0	0	0	0	6	0	0	0	0	0	0	0	0	0	0	0	0	0	0	0	0	0	0	0	0	0	0	0	0
1596	3654	Q96LJ7|DHRS1_HUMAN	72.69	6	0	0	0	0	0	0	0	0	0	0	0	0	0	0	0	0	0	0	0	0	0	0	0	0	0	0	0	0	0	0	0	0	0	0	0	0	0	0	0	6	0	0	0	0	0
1655	14132	Q9UNS2|CSN3_HUMAN	72.68	3	0	3	0	0	0	0	0	0	0	0	0	0	0	0	0	0	0	0	0	0	0	0	0	0	0	0	0	0	0	0	0	0	0	0	0	0	0	0	0	0	0	0	0	0	0
1035	10696	O00487|PSDE_HUMAN	72.40	6	0	0	0	0	0	0	0	2	0	0	0	0	6	0	0	0	0	0	0	0	0	0	0	0	0	0	0	0	0	0	0	0	0	0	0	0	0	0	0	4	0	0	0	0	0
1528	6819	P32856|STX2_HUMAN	72.35	5	5	0	0	0	0	0	0	0	0	0	0	0	0	0	0	0	0	0	0	0	0	0	0	0	0	0	0	0	0	0	0	0	0	0	0	0	0	0	0	0	0	0	0	0	0
876	10664	P01709|LV208_HUMAN	72.27	14	0	0	0	0	0	14	0	7	0	0	0	0	14	0	0	0	0	0	0	0	0	0	0	0	0	0	0	0	0	0	0	0	0	0	0	0	0	0	0	0	0	0	0	0	0
1231	1536	Q96PL1|SG3A2_HUMAN	72.18	26	8	0	0	0	0	0	0	0	0	0	0	0	0	0	0	0	0	18	0	0	0	0	0	0	0	0	0	0	0	0	0	0	0	0	0	0	0	0	0	0	0	0	0	0	0
1283	1265	P62330|ARF6_HUMAN	72.01	13	6	0	0	0	6	0	0	0	0	0	0	0	0	0	0	0	0	0	0	0	0	0	0	0	0	0	0	0	0	0	0	0	0	0	0	0	0	0	0	0	0	0	0	0	0
1640	10717	P63173|RL38_HUMAN	71.91	19	0	0	0	0	19	0	0	0	0	0	0	0	0	0	0	0	0	0	0	0	0	0	0	0	0	0	0	0	0	0	0	0	0	0	0	0	0	0	0	0	0	0	0	0	0
1306	5483	Q56826|FLIC_XENNE	71.86	3	0	0	0	0	0	0	0	0	0	0	0	0	0	0	0	0	0	0	0	0	0	0	0	0	0	0	0	3	0	0	0	0	0	0	0	0	0	0	0	0	0	0	0	0	0
1306	8746	B7USU2|FLIC_ECO27	71.86	2	0	0	0	0	0	0	0	0	0	0	0	0	0	0	0	0	0	0	0	0	0	0	0	0	0	0	0	2	0	0	0	0	0	0	0	0	0	0	0	0	0	0	0	0	0
1306	9865	P04949|FLIC_ECOLI	71.86	2	0	0	0	0	0	0	0	0	0	0	0	0	0	0	0	0	0	0	0	0	0	0	0	0	0	0	0	2	0	0	0	0	0	0	0	0	0	0	0	0	0	0	0	0	0
1306	12927	Q08860|FLIC_SHIFL	71.86	2	0	0	0	0	0	0	0	0	0	0	0	0	0	0	0	0	0	0	0	0	0	0	0	0	0	0	0	2	0	0	0	0	0	0	0	0	0	0	0	0	0	0	0	0	0
1306	13191	P13713|FLIC_SERMA	71.86	3	0	0	0	0	0	0	0	0	0	0	0	0	0	0	0	0	0	0	0	0	0	0	0	0	0	0	0	3	0	0	0	0	0	0	0	0	0	0	0	0	0	0	0	0	0
1342	14822	Q9BYT5|KRA22_HUMAN	71.76	8	0	0	0	0	0	0	0	0	0	0	0	0	0	0	0	0	0	0	0	8	0	0	0	0	0	0	8	0	0	0	0	0	0	0	0	0	0	0	0	0	0	0	0	0	0
1342	14823	Q9BYU5|KRA21_HUMAN	71.76	8	0	0	0	0	0	0	0	0	0	0	0	0	0	0	0	0	0	0	0	8	0	0	0	0	0	0	8	0	0	0	0	0	0	0	0	0	0	0	0	0	0	0	0	0	0
1342	14824	P0C7H8|KRA23_HUMAN	71.76	8	0	0	0	0	0	0	0	0	0	0	0	0	0	0	0	0	0	0	0	8	0	0	0	0	0	0	8	0	0	0	0	0	0	0	0	0	0	0	0	0	0	0	0	0	0
1342	14825	Q9BYR9|KRA24_HUMAN	71.76	8	0	0	0	0	0	0	0	0	0	0	0	0	0	0	0	0	0	0	0	8	0	0	0	0	0	0	8	0	0	0	0	0	0	0	0	0	0	0	0	0	0	0	0	0	0
973	14816	P48304|REG1B_HUMAN	71.68	7	0	0	0	0	0	0	0	0	0	0	0	0	0	0	0	0	0	0	0	0	0	0	0	0	0	0	0	0	7	7	0	0	0	0	0	0	0	0	0	0	0	7	0	7	0
973	14817	P05451|REG1A_HUMAN	71.68	7	0	0	0	0	0	0	0	0	0	0	0	0	0	0	0	0	0	0	0	0	0	0	0	0	0	0	0	0	7	7	0	0	0	0	0	0	0	0	0	0	0	7	0	7	0
1451	1189	Q13621|S12A1_HUMAN	71.57	1	1	0	0	0	0	0	0	0	0	0	0	0	0	0	0	0	0	0	0	0	0	0	0	0	0	0	0	0	0	0	0	0	0	0	0	0	0	0	0	0	0	0	0	0	0
1135	3184	P31206|NANH_BACFR	71.42	4	0	0	0	0	0	0	0	0	0	0	0	0	0	0	0	0	0	0	0	0	0	0	0	0	0	0	0	0	0	0	0	0	0	0	0	0	0	2	2	0	0	0	0	0	0
1496	5853	A3CK77|RS8_STRSV	71.27	9	0	0	0	0	0	0	0	0	0	0	0	0	0	0	0	0	0	0	0	0	9	0	0	0	0	0	0	0	0	0	0	0	0	0	0	0	0	0	0	0	0	0	0	0	0
1496	5904	C1CC20|RS8_STRZJ	71.27	9	0	0	0	0	0	0	0	0	0	0	0	0	0	0	0	0	0	0	0	0	9	0	0	0	0	0	0	0	0	0	0	0	0	0	0	0	0	0	0	0	0	0	0	0	0
1496	5905	B1I8L2|RS8_STRPI	71.27	9	0	0	0	0	0	0	0	0	0	0	0	0	0	0	0	0	0	0	0	0	9	0	0	0	0	0	0	0	0	0	0	0	0	0	0	0	0	0	0	0	0	0	0	0	0
1496	5906	P66633|RS8_STRR6	71.27	9	0	0	0	0	0	0	0	0	0	0	0	0	0	0	0	0	0	0	0	0	9	0	0	0	0	0	0	0	0	0	0	0	0	0	0	0	0	0	0	0	0	0	0	0	0
1496	5907	P66632|RS8_STRPN	71.27	9	0	0	0	0	0	0	0	0	0	0	0	0	0	0	0	0	0	0	0	0	9	0	0	0	0	0	0	0	0	0	0	0	0	0	0	0	0	0	0	0	0	0	0	0	0
1496	5908	C1CPA2|RS8_STRZT	71.27	9	0	0	0	0	0	0	0	0	0	0	0	0	0	0	0	0	0	0	0	0	9	0	0	0	0	0	0	0	0	0	0	0	0	0	0	0	0	0	0	0	0	0	0	0	0
1496	5909	B2IS54|RS8_STRPS	71.27	9	0	0	0	0	0	0	0	0	0	0	0	0	0	0	0	0	0	0	0	0	9	0	0	0	0	0	0	0	0	0	0	0	0	0	0	0	0	0	0	0	0	0	0	0	0
1496	5910	C1CAM6|RS8_STRP7	71.27	9	0	0	0	0	0	0	0	0	0	0	0	0	0	0	0	0	0	0	0	0	9	0	0	0	0	0	0	0	0	0	0	0	0	0	0	0	0	0	0	0	0	0	0	0	0
1496	5911	C1CIB1|RS8_STRZP	71.27	9	0	0	0	0	0	0	0	0	0	0	0	0	0	0	0	0	0	0	0	0	9	0	0	0	0	0	0	0	0	0	0	0	0	0	0	0	0	0	0	0	0	0	0	0	0
1496	5912	Q04MM2|RS8_STRP2	71.27	9	0	0	0	0	0	0	0	0	0	0	0	0	0	0	0	0	0	0	0	0	9	0	0	0	0	0	0	0	0	0	0	0	0	0	0	0	0	0	0	0	0	0	0	0	0
1496	5913	B8ZKP4|RS8_STRPJ	71.27	9	0	0	0	0	0	0	0	0	0	0	0	0	0	0	0	0	0	0	0	0	9	0	0	0	0	0	0	0	0	0	0	0	0	0	0	0	0	0	0	0	0	0	0	0	0
1496	6017	B5E6G9|RS8_STRP4	71.27	9	0	0	0	0	0	0	0	0	0	0	0	0	0	0	0	0	0	0	0	0	9	0	0	0	0	0	0	0	0	0	0	0	0	0	0	0	0	0	0	0	0	0	0	0	0
1496	7911	B5XJ50|RS8_STRPZ	71.27	9	0	0	0	0	0	0	0	0	0	0	0	0	0	0	0	0	0	0	0	0	9	0	0	0	0	0	0	0	0	0	0	0	0	0	0	0	0	0	0	0	0	0	0	0	0
1496	10015	Q03IG5|RS8_STRTD	71.27	9	0	0	0	0	0	0	0	0	0	0	0	0	0	0	0	0	0	0	0	0	9	0	0	0	0	0	0	0	0	0	0	0	0	0	0	0	0	0	0	0	0	0	0	0	0
1496	10016	Q5M2C7|RS8_STRT2	71.27	9	0	0	0	0	0	0	0	0	0	0	0	0	0	0	0	0	0	0	0	0	9	0	0	0	0	0	0	0	0	0	0	0	0	0	0	0	0	0	0	0	0	0	0	0	0
1496	10017	Q5LXS5|RS8_STRT1	71.27	9	0	0	0	0	0	0	0	0	0	0	0	0	0	0	0	0	0	0	0	0	9	0	0	0	0	0	0	0	0	0	0	0	0	0	0	0	0	0	0	0	0	0	0	0	0
1496	10328	Q1JJ48|RS8_STRPD	71.27	9	0	0	0	0	0	0	0	0	0	0	0	0	0	0	0	0	0	0	0	0	9	0	0	0	0	0	0	0	0	0	0	0	0	0	0	0	0	0	0	0	0	0	0	0	0
1496	10329	Q1JE45|RS8_STRPB	71.27	9	0	0	0	0	0	0	0	0	0	0	0	0	0	0	0	0	0	0	0	0	9	0	0	0	0	0	0	0	0	0	0	0	0	0	0	0	0	0	0	0	0	0	0	0	0
1496	10330	A2RC28|RS8_STRPG	71.27	9	0	0	0	0	0	0	0	0	0	0	0	0	0	0	0	0	0	0	0	0	9	0	0	0	0	0	0	0	0	0	0	0	0	0	0	0	0	0	0	0	0	0	0	0	0
1496	10331	Q48VT5|RS8_STRPM	71.27	9	0	0	0	0	0	0	0	0	0	0	0	0	0	0	0	0	0	0	0	0	9	0	0	0	0	0	0	0	0	0	0	0	0	0	0	0	0	0	0	0	0	0	0	0	0
1496	10332	P66636|RS8_STRP8	71.27	9	0	0	0	0	0	0	0	0	0	0	0	0	0	0	0	0	0	0	0	0	9	0	0	0	0	0	0	0	0	0	0	0	0	0	0	0	0	0	0	0	0	0	0	0	0
1496	10333	Q1JP03|RS8_STRPC	71.27	9	0	0	0	0	0	0	0	0	0	0	0	0	0	0	0	0	0	0	0	0	9	0	0	0	0	0	0	0	0	0	0	0	0	0	0	0	0	0	0	0	0	0	0	0	0
1496	10334	Q5XEC1|RS8_STRP6	71.27	9	0	0	0	0	0	0	0	0	0	0	0	0	0	0	0	0	0	0	0	0	9	0	0	0	0	0	0	0	0	0	0	0	0	0	0	0	0	0	0	0	0	0	0	0	0
1496	10335	P0DF00|RS8_STRP3	71.27	9	0	0	0	0	0	0	0	0	0	0	0	0	0	0	0	0	0	0	0	0	9	0	0	0	0	0	0	0	0	0	0	0	0	0	0	0	0	0	0	0	0	0	0	0	0
1496	10336	Q1J8Z9|RS8_STRPF	71.27	9	0	0	0	0	0	0	0	0	0	0	0	0	0	0	0	0	0	0	0	0	9	0	0	0	0	0	0	0	0	0	0	0	0	0	0	0	0	0	0	0	0	0	0	0	0
1496	10337	P0DF01|RS8_STRPQ	71.27	9	0	0	0	0	0	0	0	0	0	0	0	0	0	0	0	0	0	0	0	0	9	0	0	0	0	0	0	0	0	0	0	0	0	0	0	0	0	0	0	0	0	0	0	0	0
1496	10338	B9DSW4|RS8_STRU0	71.27	9	0	0	0	0	0	0	0	0	0	0	0	0	0	0	0	0	0	0	0	0	9	0	0	0	0	0	0	0	0	0	0	0	0	0	0	0	0	0	0	0	0	0	0	0	0
1496	11080	A4VSG7|RS8_STRSY	71.27	9	0	0	0	0	0	0	0	0	0	0	0	0	0	0	0	0	0	0	0	0	9	0	0	0	0	0	0	0	0	0	0	0	0	0	0	0	0	0	0	0	0	0	0	0	0
1496	11081	A4VYQ6|RS8_STRS2	71.27	9	0	0	0	0	0	0	0	0	0	0	0	0	0	0	0	0	0	0	0	0	9	0	0	0	0	0	0	0	0	0	0	0	0	0	0	0	0	0	0	0	0	0	0	0	0
1496	13585	C0MCC4|RS8_STRS7	71.27	9	0	0	0	0	0	0	0	0	0	0	0	0	0	0	0	0	0	0	0	0	9	0	0	0	0	0	0	0	0	0	0	0	0	0	0	0	0	0	0	0	0	0	0	0	0
1263	1534	Q99798|ACON_HUMAN	71.23	3	0	0	0	0	3	0	0	0	0	0	0	0	0	0	0	0	0	0	0	0	0	0	0	0	0	0	0	0	0	0	0	0	0	0	0	0	0	0	0	0	0	0	0	0	0
1266	2974	B2S044|ENO_BORHD	70.80	4	0	2	0	0	0	0	0	0	0	0	0	0	0	0	0	0	0	0	0	0	0	0	0	0	0	0	0	0	0	0	0	0	0	0	0	0	0	0	0	0	0	0	0	0	0
988	4127	P50402|EMD_HUMAN	70.77	4	0	0	0	0	4	0	0	0	4	0	0	4	0	0	0	0	0	0	0	0	4	0	0	0	0	0	0	0	0	0	0	0	0	0	0	0	0	0	0	0	0	0	0	0	0
1553	8677	Q9UNL2|SSRG_HUMAN	70.66	8	0	0	0	0	8	0	0	0	0	0	0	0	0	0	0	0	0	0	0	0	0	0	0	0	0	0	0	0	0	0	0	0	0	0	0	0	0	0	0	0	0	0	0	0	0
1401	1561	P01042|KNG1_HUMAN	70.64	2	0	0	0	0	0	0	0	2	0	0	0	0	0	0	0	0	0	0	0	0	0	0	0	0	0	0	0	0	0	0	0	0	0	0	0	0	0	0	0	0	0	0	0	0	0
1264	1608	O95865|DDAH2_HUMAN	70.31	4	0	0	0	0	4	0	0	0	0	0	0	0	0	0	0	0	0	0	0	0	0	0	0	0	0	0	0	0	0	0	0	0	0	0	0	0	0	0	0	4	0	0	0	0	0
1308	5917	P62837|UB2D2_HUMAN	70.14	7	0	0	0	0	7	0	0	0	0	0	0	0	0	0	0	0	0	0	0	0	0	0	0	0	0	0	0	0	0	0	0	0	0	0	0	0	0	0	0	7	0	0	0	0	0
1308	9549	P61077|UB2D3_HUMAN	70.14	7	0	0	0	0	7	0	0	0	0	0	0	0	0	0	0	0	0	0	0	0	0	0	0	0	0	0	0	0	0	0	0	0	0	0	0	0	0	0	0	7	0	0	0	0	0
1606	9894	Q16769|QPCT_HUMAN	70.12	4	0	0	0	0	4	0	0	0	0	0	0	0	0	0	0	0	0	0	0	0	0	0	0	0	0	0	0	0	0	0	0	0	0	0	0	0	0	0	0	0	0	0	0	0	0
1023	2117	C4Z8N0|RISB_AGARV	70.11	5	0	0	0	0	0	0	0	0	0	0	0	0	0	0	0	0	0	0	0	0	0	0	0	0	0	0	0	0	0	0	0	0	0	0	0	0	0	0	0	0	0	0	0	0	0
1023	3226	Q6HE53|RISB_BACHK	70.11	5	0	0	0	0	0	0	0	0	0	0	0	0	0	0	0	0	0	0	0	0	0	0	0	0	0	0	0	0	0	0	0	0	0	0	0	0	0	0	0	0	0	0	0	0	0
1023	3227	A0RIB4|RISB_BACAH	70.11	5	0	0	0	0	0	0	0	0	0	0	0	0	0	0	0	0	0	0	0	0	0	0	0	0	0	0	0	0	0	0	0	0	0	0	0	0	0	0	0	0	0	0	0	0	0
1023	3228	C1EQY6|RISB_BACC3	70.11	5	0	0	0	0	0	0	0	0	0	0	0	0	0	0	0	0	0	0	0	0	0	0	0	0	0	0	0	0	0	0	0	0	0	0	0	0	0	0	0	0	0	0	0	0	0
1023	3229	A9VG51|RISB_BACMK	70.11	5	0	0	0	0	0	0	0	0	0	0	0	0	0	0	0	0	0	0	0	0	0	0	0	0	0	0	0	0	0	0	0	0	0	0	0	0	0	0	0	0	0	0	0	0	0
1023	3230	Q635G9|RISB_BACCZ	70.11	5	0	0	0	0	0	0	0	0	0	0	0	0	0	0	0	0	0	0	0	0	0	0	0	0	0	0	0	0	0	0	0	0	0	0	0	0	0	0	0	0	0	0	0	0	0
1023	3274	C3LIX8|RISB_BACAC	70.11	5	0	0	0	0	0	0	0	0	0	0	0	0	0	0	0	0	0	0	0	0	0	0	0	0	0	0	0	0	0	0	0	0	0	0	0	0	0	0	0	0	0	0	0	0	0
1023	3275	Q81MB5|RISB_BACAN	70.11	5	0	0	0	0	0	0	0	0	0	0	0	0	0	0	0	0	0	0	0	0	0	0	0	0	0	0	0	0	0	0	0	0	0	0	0	0	0	0	0	0	0	0	0	0	0
1023	3276	B7JLW7|RISB_BACC0	70.11	5	0	0	0	0	0	0	0	0	0	0	0	0	0	0	0	0	0	0	0	0	0	0	0	0	0	0	0	0	0	0	0	0	0	0	0	0	0	0	0	0	0	0	0	0	0
1023	3277	C3P7P8|RISB_BACAA	70.11	5	0	0	0	0	0	0	0	0	0	0	0	0	0	0	0	0	0	0	0	0	0	0	0	0	0	0	0	0	0	0	0	0	0	0	0	0	0	0	0	0	0	0	0	0	0
1023	3350	Q818X5|RISB_BACCR	70.11	5	0	0	0	0	0	0	0	0	0	0	0	0	0	0	0	0	0	0	0	0	0	0	0	0	0	0	0	0	0	0	0	0	0	0	0	0	0	0	0	0	0	0	0	0	0
1023	3351	B7IWM6|RISB_BACC2	70.11	5	0	0	0	0	0	0	0	0	0	0	0	0	0	0	0	0	0	0	0	0	0	0	0	0	0	0	0	0	0	0	0	0	0	0	0	0	0	0	0	0	0	0	0	0	0
1023	3516	B7HNM9|RISB_BACC7	70.11	5	0	0	0	0	0	0	0	0	0	0	0	0	0	0	0	0	0	0	0	0	0	0	0	0	0	0	0	0	0	0	0	0	0	0	0	0	0	0	0	0	0	0	0	0	0
1023	3517	P61719|RISB_BACC1	70.11	5	0	0	0	0	0	0	0	0	0	0	0	0	0	0	0	0	0	0	0	0	0	0	0	0	0	0	0	0	0	0	0	0	0	0	0	0	0	0	0	0	0	0	0	0	0
1023	3518	B9IWX5|RISB_BACCQ	70.11	5	0	0	0	0	0	0	0	0	0	0	0	0	0	0	0	0	0	0	0	0	0	0	0	0	0	0	0	0	0	0	0	0	0	0	0	0	0	0	0	0	0	0	0	0	0
1023	3981	B7HAY5|RISB_BACC4	70.11	5	0	0	0	0	0	0	0	0	0	0	0	0	0	0	0	0	0	0	0	0	0	0	0	0	0	0	0	0	0	0	0	0	0	0	0	0	0	0	0	0	0	0	0	0	0
1023	7155	Q8RIR4|RISB_FUSNN	70.11	5	0	0	0	0	0	0	0	0	0	0	0	0	0	0	0	0	0	0	0	0	0	0	0	0	0	0	0	0	0	0	0	0	0	0	0	0	0	0	0	0	0	0	0	0	0
1023	12012	C5D3M9|RISB_GEOSW	70.11	5	0	0	0	0	0	0	0	0	0	0	0	0	0	0	0	0	0	0	0	0	0	0	0	0	0	0	0	0	0	0	0	0	0	0	0	0	0	0	0	0	0	0	0	0	0
1023	14507	A4IQG7|RISB_GEOTN	70.11	5	0	0	0	0	0	0	0	0	0	0	0	0	0	0	0	0	0	0	0	0	0	0	0	0	0	0	0	0	0	0	0	0	0	0	0	0	0	0	0	0	0	0	0	0	0
1023	14875	B5E6C6|RISB_STRP4	70.11	5	0	0	0	0	0	0	0	0	0	0	0	0	0	0	0	0	0	0	0	0	0	0	0	0	0	0	0	0	0	0	0	0	0	0	0	0	0	0	0	0	0	0	0	0	0
1023	14876	B2IS11|RISB_STRPS	70.11	5	0	0	0	0	0	0	0	0	0	0	0	0	0	0	0	0	0	0	0	0	0	0	0	0	0	0	0	0	0	0	0	0	0	0	0	0	0	0	0	0	0	0	0	0	0
1023	14877	P66040|RISB_STRPN	70.11	5	0	0	0	0	0	0	0	0	0	0	0	0	0	0	0	0	0	0	0	0	0	0	0	0	0	0	0	0	0	0	0	0	0	0	0	0	0	0	0	0	0	0	0	0	0
1023	14878	Q3ZY85|RISB_DEHMC	70.11	5	0	0	0	0	0	0	0	0	0	0	0	0	0	0	0	0	0	0	0	0	0	0	0	0	0	0	0	0	0	0	0	0	0	0	0	0	0	0	0	0	0	0	0	0	0
1023	14879	C1CI69|RISB_STRZP	70.11	5	0	0	0	0	0	0	0	0	0	0	0	0	0	0	0	0	0	0	0	0	0	0	0	0	0	0	0	0	0	0	0	0	0	0	0	0	0	0	0	0	0	0	0	0	0
1023	14880	C1CBX9|RISB_STRZJ	70.11	5	0	0	0	0	0	0	0	0	0	0	0	0	0	0	0	0	0	0	0	0	0	0	0	0	0	0	0	0	0	0	0	0	0	0	0	0	0	0	0	0	0	0	0	0	0
1023	14881	B8ZKD0|RISB_STRPJ	70.11	5	0	0	0	0	0	0	0	0	0	0	0	0	0	0	0	0	0	0	0	0	0	0	0	0	0	0	0	0	0	0	0	0	0	0	0	0	0	0	0	0	0	0	0	0	0
1023	14882	Q04MR3|RISB_STRP2	70.11	5	0	0	0	0	0	0	0	0	0	0	0	0	0	0	0	0	0	0	0	0	0	0	0	0	0	0	0	0	0	0	0	0	0	0	0	0	0	0	0	0	0	0	0	0	0
1023	14883	B1I8F3|RISB_STRPI	70.11	5	0	0	0	0	0	0	0	0	0	0	0	0	0	0	0	0	0	0	0	0	0	0	0	0	0	0	0	0	0	0	0	0	0	0	0	0	0	0	0	0	0	0	0	0	0
1023	14884	C1CP44|RISB_STRZT	70.11	5	0	0	0	0	0	0	0	0	0	0	0	0	0	0	0	0	0	0	0	0	0	0	0	0	0	0	0	0	0	0	0	0	0	0	0	0	0	0	0	0	0	0	0	0	0
1023	14885	P66041|RISB_STRR6	70.11	5	0	0	0	0	0	0	0	0	0	0	0	0	0	0	0	0	0	0	0	0	0	0	0	0	0	0	0	0	0	0	0	0	0	0	0	0	0	0	0	0	0	0	0	0	0
1023	14886	C1CAI5|RISB_STRP7	70.11	5	0	0	0	0	0	0	0	0	0	0	0	0	0	0	0	0	0	0	0	0	0	0	0	0	0	0	0	0	0	0	0	0	0	0	0	0	0	0	0	0	0	0	0	0	0
1543	4585	P07357|CO8A_HUMAN	70.08	3	0	0	0	0	0	0	0	3	0	0	0	0	0	0	0	0	0	0	0	0	0	0	0	0	0	0	0	0	0	0	0	0	0	0	0	0	0	0	0	0	0	0	0	0	0
954	2819	Q16348|S15A2_HUMAN	70.03	3	2	0	0	2	0	0	0	0	0	0	0	0	0	0	0	0	0	0	0	0	0	0	2	0	0	3	0	0	0	0	0	0	0	0	0	0	0	0	0	0	0	0	0	0	0
1183	1630	Q0C0R3|ENO_HYPNA	69.85	7	0	2	0	0	0	0	0	0	0	0	0	0	0	0	0	0	0	0	0	0	0	0	0	0	0	0	0	0	0	0	0	0	0	0	0	0	0	0	0	0	0	0	0	0	0
1667	14804	A0A0C4DH67|KV108_HUMAN	69.83	13	0	0	0	0	0	0	0	0	0	0	0	0	13	0	0	0	0	0	0	0	0	0	0	0	0	0	0	0	0	0	0	0	0	0	0	0	0	0	0	0	0	0	0	0	0
854	10858	Q6UWW0|LCN15_HUMAN	69.82	5	0	0	0	0	0	0	5	5	0	0	0	0	0	5	0	0	0	0	0	0	0	0	0	5	5	0	0	5	0	0	0	0	0	0	0	0	0	0	0	0	0	0	0	0	0
1294	5157	P07288|KLK3_HUMAN	69.78	5	0	0	0	0	0	0	0	0	0	0	0	0	0	0	0	0	0	5	0	0	0	0	0	0	0	0	0	0	0	0	0	0	0	0	0	0	0	0	0	0	0	0	0	0	0
1419	1869	P53634|CATC_HUMAN	69.72	3	0	0	0	0	0	0	0	0	0	0	0	0	0	0	0	0	0	0	0	0	3	0	0	0	0	0	0	0	0	0	0	0	0	0	0	0	0	0	0	0	0	0	0	0	0
903	3509	P30043|BLVRB_HUMAN	69.68	7	7	0	7	0	7	0	0	7	0	0	0	0	0	0	0	0	0	0	7	0	0	0	7	0	0	0	0	0	0	0	0	0	0	0	0	0	0	0	0	0	0	0	0	0	0
1155	1789	P14406|CX7A2_HUMAN	69.59	28	0	0	16	0	12	0	0	0	0	0	0	0	0	0	0	0	0	0	0	0	0	0	16	0	0	0	0	0	0	0	0	0	0	0	0	0	0	0	0	0	0	0	0	0	0
1426	5396	P60468|SC61B_HUMAN	69.47	16	0	16	0	0	0	0	0	0	0	0	0	0	0	0	0	0	0	0	0	0	0	0	0	0	0	0	0	0	0	0	0	0	0	0	0	0	0	0	0	0	0	0	0	0	0
1673	14831	Q04118|PRB3_HUMAN	69.28	3	0	0	0	0	0	3	0	0	0	0	0	0	0	0	0	0	0	0	0	0	0	0	0	0	0	0	0	0	0	0	0	0	0	0	0	0	0	0	0	0	0	0	0	0	0
1639	14800	P0DP57|SLUR2_HUMAN	69.24	13	0	0	0	0	0	0	0	0	0	0	0	0	0	0	0	0	0	0	0	0	0	0	0	0	0	0	0	0	0	0	0	0	0	0	0	0	0	0	0	13	0	0	0	0	0
1392	2669	Q9Y285|SYFA_HUMAN	69.06	2	0	0	0	0	2	0	0	0	0	0	0	0	0	0	0	0	0	0	0	0	0	0	0	0	0	0	0	0	0	0	0	0	0	0	0	0	0	0	0	0	0	0	0	0	0
1666	14802	B2RUZ4|SMIM1_HUMAN	68.78	21	0	0	0	0	0	0	0	21	0	0	0	0	0	0	0	0	0	0	0	0	0	0	0	0	0	0	0	0	0	0	0	0	0	0	0	0	0	0	0	0	0	0	0	0	0
955	14865	Q13296|SG2A2_HUMAN	68.71	9	0	0	0	0	0	0	0	0	0	0	0	0	9	0	0	0	0	0	0	0	0	0	0	0	0	0	0	9	0	0	0	0	0	9	0	0	0	0	0	0	0	0	0	0	0
1333	11948	Q187N0|EUTM_CLOD6	68.52	13	0	0	0	0	0	0	0	0	0	0	0	0	0	0	0	0	0	0	0	0	0	0	0	0	0	0	0	0	0	0	0	0	0	0	0	0	0	0	0	0	0	0	0	0	13
1464	4628	Q12874|SF3A3_HUMAN	68.35	2	0	0	0	0	2	0	0	0	0	0	0	0	0	0	0	0	0	0	0	0	0	0	0	0	0	0	0	0	0	0	0	0	0	0	0	0	0	0	0	0	0	0	0	0	0
1535	2143	P14324|FPPS_HUMAN	68.34	3	0	0	0	0	3	0	0	0	0	0	0	0	0	0	0	0	0	0	0	0	0	0	0	0	0	0	0	0	0	0	0	0	0	0	0	0	0	0	0	0	0	0	0	0	0
1524	4687	Q8G075|EFG_BRUSU	68.31	2	0	0	0	0	0	0	0	0	0	0	0	0	0	0	0	0	0	0	0	0	0	0	0	0	0	0	0	0	0	0	0	0	0	0	0	0	0	0	0	0	0	0	0	0	0
1524	8414	Q1GP96|EFG_SPHAL	68.31	2	0	0	0	0	0	0	0	0	0	0	0	0	0	0	0	0	0	0	0	0	0	0	0	0	0	0	0	0	0	0	0	0	0	0	0	0	0	0	0	0	0	0	0	0	0
1524	11911	Q5NQ66|EFG_ZYMMO	68.31	2	0	0	0	0	0	0	0	0	0	0	0	0	0	0	0	0	0	0	0	0	0	0	0	0	0	0	0	0	0	0	0	0	0	0	0	0	0	0	0	0	0	0	0	0	0
1271	1511	P01111|RASN_HUMAN	68.18	6	6	0	0	0	0	0	0	0	0	0	0	0	0	0	0	0	0	0	0	0	0	0	0	0	0	6	0	0	0	0	0	0	0	0	0	0	0	0	0	0	0	0	0	0	0
1271	4365	P01112|RASH_HUMAN	68.18	6	6	0	0	0	0	0	0	0	0	0	0	0	0	0	0	0	0	0	0	0	0	0	0	0	0	6	0	0	0	0	0	0	0	0	0	0	0	0	0	0	0	0	0	0	0
1211	1210	Q16181|SEPT7_HUMAN	68.09	4	0	0	0	0	2	0	0	0	2	0	0	0	0	0	0	0	0	0	0	0	0	0	0	0	0	0	0	0	0	0	0	0	0	0	0	0	0	0	0	0	0	0	0	0	0
1243	2086	Q16851|UGPA_HUMAN	68.03	4	0	0	0	0	4	0	0	0	0	0	0	0	0	0	0	0	0	0	0	0	0	0	0	0	0	0	0	0	0	0	0	0	0	0	0	0	0	0	0	0	0	0	0	0	0
1420	2501	Q96IY4|CBPB2_HUMAN	67.98	3	0	0	0	0	0	0	0	3	0	0	0	0	0	0	0	0	0	0	0	0	0	0	0	0	0	0	0	0	0	0	0	0	0	0	0	0	0	0	0	0	0	0	0	0	0
1668	14805	Q9NRP0|OSTC_HUMAN	67.93	8	0	0	0	0	0	0	0	0	0	0	0	0	0	0	0	0	0	0	0	0	8	0	0	0	0	0	0	0	0	0	0	0	0	0	0	0	0	0	0	0	0	0	0	0	0
923	3806	P54108|CRIS3_HUMAN	67.92	4	0	0	0	0	0	0	4	0	0	0	0	0	0	0	0	0	0	0	0	0	4	0	4	4	0	0	0	0	0	0	0	0	0	0	0	0	0	0	0	0	0	0	0	0	0
1608	11021	P84090|ERH_HUMAN	67.60	11	0	0	0	0	11	0	0	0	0	0	0	0	0	0	0	0	0	0	0	0	0	0	0	0	0	0	0	0	0	0	0	0	0	0	0	0	0	0	0	0	0	0	0	0	0
1161	2008	Q96PI1|SPRR4_HUMAN	67.20	11	0	0	0	0	0	0	0	0	0	0	0	0	0	0	0	0	11	0	0	0	0	0	0	11	0	0	0	0	0	0	0	0	0	0	0	0	0	0	0	0	0	0	0	0	0
1265	2220	P23381|SYWC_HUMAN	67.02	3	0	3	0	0	3	0	0	0	0	0	0	0	0	0	0	0	0	0	0	0	0	0	0	0	0	0	0	0	0	0	0	0	0	0	0	0	0	0	0	0	0	0	0	0	0
1573	5981	Q1ILZ3|ILVC_KORVE	66.91	4	0	0	0	0	0	0	0	0	0	0	0	0	0	0	0	0	0	0	0	0	0	0	0	0	0	0	0	0	0	0	0	0	0	0	0	0	0	0	0	0	0	0	0	0	0
1288	11158	P02745|C1QA_HUMAN	66.86	4	0	0	0	0	0	0	0	0	0	0	0	0	4	0	0	0	0	0	4	0	0	0	0	0	0	0	0	0	0	0	0	0	0	0	0	0	0	0	0	0	0	0	0	0	0
1303	1670	Q54970|POXB_STRPN	66.81	3	0	0	0	0	0	0	0	0	0	0	0	0	0	0	0	0	0	0	0	0	0	0	3	0	0	0	0	0	0	0	0	0	0	0	0	0	0	0	0	0	0	0	0	0	0
1332	11359	P11684|UTER_HUMAN	66.75	12	0	0	0	0	0	0	0	0	0	0	0	0	0	0	0	0	0	12	0	0	0	0	0	0	0	0	0	0	0	0	0	0	0	0	0	0	0	0	0	0	0	0	0	0	0
1670	14810	A0A0A0MT36|KVD21_HUMAN	66.74	11	0	0	0	0	0	0	0	0	0	0	0	0	11	0	0	0	0	0	0	0	0	0	0	0	0	0	0	0	0	0	0	0	0	0	0	0	0	0	0	0	0	0	0	0	0
1670	14811	A0A0C4DH26|KVD41_HUMAN	66.74	10	0	0	0	0	0	0	0	0	0	0	0	0	10	0	0	0	0	0	0	0	0	0	0	0	0	0	0	0	0	0	0	0	0	0	0	0	0	0	0	0	0	0	0	0	0
1577	8249	Q16186|ADRM1_HUMAN	66.67	4	0	4	0	0	0	0	0	0	0	0	0	0	0	0	0	0	0	0	0	0	0	0	0	0	0	0	0	0	0	0	0	0	0	0	0	0	0	0	0	0	0	0	0	0	0
1436	2323	B8ER20|CH60_METSB	66.59	3	0	0	0	0	0	0	0	0	0	0	0	0	0	0	0	0	0	0	0	0	0	0	0	0	0	0	0	0	0	0	0	0	0	0	0	0	0	0	0	0	0	0	0	0	0
1436	2417	B2I7D4|CH60_XYLF2	66.59	3	0	0	0	0	0	0	0	0	0	0	0	0	0	0	0	0	0	0	0	0	0	0	0	0	0	0	0	0	0	0	0	0	0	0	0	0	0	0	0	0	0	0	0	0	0
1436	2418	B0U418|CH60_XYLFM	66.59	3	0	0	0	0	0	0	0	0	0	0	0	0	0	0	0	0	0	0	0	0	0	0	0	0	0	0	0	0	0	0	0	0	0	0	0	0	0	0	0	0	0	0	0	0	0
1436	2419	Q9PFP2|CH60_XYLFA	66.59	3	0	0	0	0	0	0	0	0	0	0	0	0	0	0	0	0	0	0	0	0	0	0	0	0	0	0	0	0	0	0	0	0	0	0	0	0	0	0	0	0	0	0	0	0	0
1436	2420	Q87BC0|CH60_XYLFT	66.59	3	0	0	0	0	0	0	0	0	0	0	0	0	0	0	0	0	0	0	0	0	0	0	0	0	0	0	0	0	0	0	0	0	0	0	0	0	0	0	0	0	0	0	0	0	0
1436	4236	Q98IH9|CH602_RHILO	66.59	3	0	0	0	0	0	0	0	0	0	0	0	0	0	0	0	0	0	0	0	0	0	0	0	0	0	0	0	0	0	0	0	0	0	0	0	0	0	0	0	0	0	0	0	0	0
1436	4238	Q6W163|CH601_SINFN	66.59	3	0	0	0	0	0	0	0	0	0	0	0	0	0	0	0	0	0	0	0	0	0	0	0	0	0	0	0	0	0	0	0	0	0	0	0	0	0	0	0	0	0	0	0	0	0
1436	4655	Q6W1D5|CH602_SINFN	66.59	3	0	0	0	0	0	0	0	0	0	0	0	0	0	0	0	0	0	0	0	0	0	0	0	0	0	0	0	0	0	0	0	0	0	0	0	0	0	0	0	0	0	0	0	0	0
1669	14806	Q8TF09|DLRB2_HUMAN	66.55	12	0	0	0	0	12	0	0	0	0	0	0	0	0	0	0	0	0	0	0	0	0	0	0	0	0	0	0	0	0	0	0	0	0	0	0	0	0	0	0	0	0	0	0	0	0
1669	14807	Q9NP97|DLRB1_HUMAN	66.55	12	0	0	0	0	12	0	0	0	0	0	0	0	0	0	0	0	0	0	0	0	0	0	0	0	0	0	0	0	0	0	0	0	0	0	0	0	0	0	0	0	0	0	0	0	0
1095	1116	Q9P265|DIP2B_HUMAN	65.89	1	0	0	0	0	0	0	0	0	0	0	0	0	0	0	0	0	0	0	0	0	0	0	1	0	0	1	0	0	0	0	0	0	0	0	0	0	0	0	0	0	0	0	0	0	0
1341	14813	A0A075B6I4|LVX54_HUMAN	65.86	9	0	0	0	0	0	9	0	9	0	0	0	0	0	0	0	0	0	0	0	0	0	0	0	0	0	0	0	0	0	0	0	0	0	0	0	0	0	0	0	0	0	0	0	0	0
1191	737	Q7KZF4|SND1_HUMAN	65.84	1	0	1	1	0	0	0	0	0	0	0	0	0	0	0	0	0	0	0	0	0	0	0	0	0	0	0	0	0	0	0	0	0	0	0	0	0	0	0	0	0	0	0	0	0	0
1277	4312	B3EWG5|FM25C_HUMAN	65.83	37	0	21	0	0	16	0	0	0	0	0	0	0	0	0	0	0	0	0	0	0	0	0	0	0	0	0	0	0	0	0	0	0	0	0	0	0	0	0	0	0	0	0	0	0	0
1277	4313	B3EWG3|FM25A_HUMAN	65.83	37	0	21	0	0	16	0	0	0	0	0	0	0	0	0	0	0	0	0	0	0	0	0	0	0	0	0	0	0	0	0	0	0	0	0	0	0	0	0	0	0	0	0	0	0	0
1277	4314	B3EWG6|FM25G_HUMAN	65.83	37	0	21	0	0	16	0	0	0	0	0	0	0	0	0	0	0	0	0	0	0	0	0	0	0	0	0	0	0	0	0	0	0	0	0	0	0	0	0	0	0	0	0	0	0	0
1642	10855	Q5T753|LCE1E_HUMAN	65.45	7	0	0	0	0	0	0	0	0	0	0	0	0	0	0	0	0	7	0	0	0	0	0	0	0	0	0	0	0	0	0	0	0	0	0	0	0	0	0	0	0	0	0	0	0	0
1642	14869	Q5TA79|LCE2A_HUMAN	65.45	8	0	0	0	0	0	0	0	0	0	0	0	0	0	0	0	0	8	0	0	0	0	0	0	0	0	0	0	0	0	0	0	0	0	0	0	0	0	0	0	0	0	0	0	0	0
1642	14871	Q5TA81|LCE2C_HUMAN	65.45	7	0	0	0	0	0	0	0	0	0	0	0	0	0	0	0	0	7	0	0	0	0	0	0	0	0	0	0	0	0	0	0	0	0	0	0	0	0	0	0	0	0	0	0	0	0
1413	4602	Q86W26|NAL10_HUMAN	65.30	2	0	2	0	0	0	0	0	0	0	0	0	0	0	0	0	0	0	0	0	0	0	0	0	0	0	0	0	0	0	0	0	0	0	0	0	0	0	0	0	0	0	0	0	0	0
1500	1897	Q9UI12|VATH_HUMAN	65.15	3	0	0	0	0	0	0	0	0	0	0	0	0	0	0	0	0	0	0	0	0	0	0	0	0	0	0	0	0	0	0	0	0	0	0	0	0	0	0	0	3	0	0	0	0	0
1590	1650	Q15019|SEPT2_HUMAN	65.09	3	0	0	0	0	3	0	0	0	0	0	0	0	0	0	0	0	0	0	0	0	0	0	0	0	0	0	0	0	0	0	0	0	0	0	0	0	0	0	0	0	0	0	0	0	0
1656	14517	Q8XU72|ATPF_RALSO	65.09	6	0	0	0	0	0	0	0	0	0	0	0	0	0	0	0	0	0	0	0	0	0	0	0	0	0	0	0	0	0	0	0	0	0	0	0	0	0	0	0	0	0	0	0	0	0
1542	3994	O75533|SF3B1_HUMAN	64.85	1	0	0	0	0	1	0	0	0	0	0	0	0	0	0	0	0	0	0	0	0	0	0	0	0	0	0	0	0	0	0	0	0	0	0	0	0	0	0	0	0	0	0	0	0	0
1043	1879	P62318|SMD3_HUMAN	64.84	15	0	0	0	0	7	0	0	0	0	8	0	0	0	0	0	0	0	0	0	0	0	0	0	0	0	0	0	0	0	0	0	0	0	0	0	0	0	0	0	7	0	0	0	0	0
1110	1809	O95630|STABP_HUMAN	64.81	3	0	0	0	0	0	0	0	0	0	0	0	0	0	0	0	0	0	3	0	0	0	0	3	0	0	3	0	0	0	0	0	0	0	0	0	0	0	0	0	0	0	0	0	0	0
1683	14943	P0DOX3|IGD_HUMAN	64.74	2	0	0	0	0	0	0	0	0	0	0	0	0	2	0	0	0	0	0	0	0	0	0	0	0	0	0	0	0	0	0	0	0	0	0	0	0	0	0	0	0	0	0	0	0	0
1129	2951	Q7L9L4|MOB1B_HUMAN	64.71	5	5	0	0	0	0	0	0	0	5	0	0	0	0	0	0	0	0	0	0	0	0	0	5	0	0	0	0	0	0	0	0	0	0	0	0	0	0	0	0	0	0	0	0	0	0
1129	3273	Q9H8S9|MOB1A_HUMAN	64.71	5	5	0	0	0	0	0	0	0	5	0	0	0	0	0	0	0	0	0	0	0	0	0	5	0	0	0	0	0	0	0	0	0	0	0	0	0	0	0	0	0	0	0	0	0	0
1325	4949	P08697|A2AP_HUMAN	64.62	4	0	0	0	0	0	0	0	2	0	0	0	0	2	0	0	0	0	0	0	0	0	0	0	0	0	0	0	0	0	0	0	0	0	0	0	0	0	0	0	0	0	0	0	0	0
1672	14820	Q10588|BST1_HUMAN	64.47	3	3	0	0	0	0	0	0	0	0	0	0	0	0	0	0	0	0	0	0	0	0	0	0	0	0	0	0	0	0	0	0	0	0	0	0	0	0	0	0	0	0	0	0	0	0
1240	2694	P23229|ITA6_HUMAN	64.42	2	0	0	0	0	0	0	0	0	0	0	0	0	2	0	0	0	0	0	0	0	0	0	0	0	0	0	0	0	0	0	0	0	0	0	0	0	0	0	0	0	0	0	0	0	0
1612	12004	Q9BTE1|DCTN5_HUMAN	64.39	5	0	0	0	0	5	0	0	0	0	0	0	0	0	0	0	0	0	0	0	0	0	0	0	0	0	0	0	0	0	0	0	0	0	0	0	0	0	0	0	0	0	0	0	0	0
1453	1323	Q08AI8|MB214_HUMAN	64.38	2	0	0	0	0	2	0	0	0	0	0	0	0	0	0	0	0	0	0	0	0	0	0	0	0	0	0	0	0	0	0	0	0	0	0	0	0	0	0	0	0	0	0	0	0	0
1492	4584	Q9Y265|RUVB1_HUMAN	64.19	2	0	0	0	0	0	0	0	0	0	0	0	0	0	0	0	0	0	0	0	0	2	0	0	0	0	0	0	0	0	0	0	0	0	0	0	0	0	0	0	0	0	0	0	0	0
1334	13451	O00217|NDUS8_HUMAN	64.16	4	0	0	0	0	4	0	0	0	0	0	0	0	0	0	0	0	0	0	0	0	0	0	0	0	0	0	0	0	0	0	0	0	0	0	0	0	0	0	0	4	0	0	0	0	0
1456	2467	P42229|STA5A_HUMAN	64.13	2	0	0	0	0	2	0	0	0	0	0	0	0	0	0	0	0	0	0	0	0	0	0	0	0	0	0	0	0	0	0	0	0	0	0	0	0	0	0	0	0	0	0	0	0	0
1502	2094	P21184|FLICA_PSEAI	64.11	2	0	0	0	0	0	0	0	0	0	0	0	0	0	0	0	0	0	0	0	0	0	0	0	0	0	0	0	0	0	2	0	0	0	0	0	0	0	0	0	0	0	0	0	0	0
1447	5170	P49006|MRP_HUMAN	64.05	7	0	0	0	0	7	0	0	0	0	0	0	0	0	0	0	0	0	0	0	0	0	0	0	0	0	0	0	0	0	0	0	0	0	0	0	0	0	0	0	0	0	0	0	0	0
1593	2687	P09455|RET1_HUMAN	64.03	9	0	0	0	0	9	0	0	0	0	0	0	0	0	0	0	0	0	0	0	0	0	0	0	0	0	0	0	0	0	0	0	0	0	0	0	0	0	0	0	0	0	0	0	0	0
1302	1644	P24539|AT5F1_HUMAN	64.03	8	0	0	0	0	8	0	0	0	0	0	0	0	0	0	0	0	0	0	0	0	0	0	0	0	0	0	0	0	0	0	0	0	0	0	0	0	0	0	0	0	0	0	0	0	0
1312	2557	P30048|PRDX3_HUMAN	64.00	10	0	0	0	0	4	0	0	0	0	0	0	0	0	0	0	0	0	0	0	0	5	0	0	0	0	0	0	0	0	0	0	0	0	0	0	0	0	0	0	0	0	0	0	0	0
1644	11629	O75631|UPK3A_HUMAN	63.81	4	4	0	0	0	0	0	0	0	0	0	0	0	0	0	0	0	0	0	0	0	0	0	0	0	0	0	0	0	0	0	0	0	0	0	0	0	0	0	0	0	0	0	0	0	0
1049	3168	Q9Y342|PLLP_HUMAN	63.79	4	4	0	0	4	0	0	0	0	0	0	0	0	0	0	0	0	0	0	0	0	0	0	4	0	0	4	0	0	0	0	0	0	0	0	0	0	0	0	0	0	0	0	0	0	0
1414	10956	P50443|S26A2_HUMAN	63.57	1	0	0	0	0	0	0	0	0	0	0	0	0	0	0	0	0	0	0	0	0	0	0	0	0	0	0	0	0	0	0	0	0	0	0	0	0	0	0	0	0	0	0	0	0	0
930	6679	Q3SHS3|SYI_THIDA	63.42	2	0	0	0	0	0	0	0	0	0	0	0	0	0	0	0	0	0	0	0	0	0	0	0	0	0	0	0	0	0	1	0	0	0	0	1	0	1	0	0	0	0	0	0	0	0
1390	1723	Q00169|PIPNA_HUMAN	63.41	9	0	0	0	0	9	0	0	0	0	0	0	0	0	0	0	0	0	0	0	0	0	0	0	0	0	0	0	0	0	0	0	0	0	0	0	0	0	0	0	0	0	0	0	0	0
1222	872	P54136|SYRC_HUMAN	63.08	2	0	2	2	0	0	0	0	0	0	0	0	0	0	0	0	0	0	0	0	0	0	0	0	0	0	0	0	0	0	0	0	0	0	0	0	0	0	0	0	0	0	0	0	0	0
1093	3989	A0A0B4J1U7|HV601_HUMAN	62.95	7	0	0	0	0	0	7	0	7	0	0	0	0	7	0	0	0	0	0	0	0	0	0	0	0	0	0	0	0	0	0	0	0	0	0	0	0	0	0	0	0	0	0	0	0	0
1512	9823	P43307|SSRA_HUMAN	62.94	4	0	0	0	0	0	0	0	0	0	0	0	4	0	0	0	0	0	0	0	0	0	0	0	0	0	0	0	0	0	0	0	0	0	0	0	0	0	0	0	0	0	0	0	0	0
1600	5228	P61803|DAD1_HUMAN	62.85	11	0	0	0	0	11	0	0	0	0	0	0	0	0	0	0	0	0	0	0	0	0	0	0	0	0	0	0	0	0	0	0	0	0	0	0	0	0	0	0	0	0	0	0	0	0
1671	14818	Q9Y2Q3|GSTK1_HUMAN	62.59	5	0	0	0	0	5	0	0	0	0	0	0	0	0	0	0	0	0	0	0	0	0	0	0	0	0	0	0	0	0	0	0	0	0	0	0	0	0	0	0	0	0	0	0	0	0
1140	2946	Q9NY12|GAR1_HUMAN	62.54	5	0	0	0	5	0	0	0	0	0	0	0	0	0	0	0	0	5	0	0	0	0	0	0	0	5	0	0	0	0	0	0	0	0	0	0	0	0	0	0	0	0	0	0	0	0
1485	1574	P36542|ATPG_HUMAN	62.31	4	0	0	0	0	4	0	0	0	0	0	0	0	0	0	0	0	0	0	0	0	0	0	0	0	0	0	0	0	0	0	0	0	0	0	0	0	0	0	0	0	0	0	0	0	0
1326	9598	P05543|THBG_HUMAN	62.25	2	2	0	0	0	0	0	0	2	0	0	0	0	0	0	0	0	0	0	0	0	0	0	0	0	0	0	0	0	0	0	0	0	0	0	0	0	0	0	0	0	0	0	0	0	0
1571	5252	P43304|GPDM_HUMAN	62.24	1	0	0	0	0	1	0	0	0	0	0	0	0	0	0	0	0	0	0	0	0	0	0	0	0	0	0	0	0	0	0	0	0	0	0	0	0	0	0	0	0	0	0	0	0	0
1322	1580	Q00796|DHSO_HUMAN	62.06	9	0	0	0	0	9	0	0	0	0	0	0	0	0	0	0	0	0	0	0	0	0	0	0	0	0	0	0	0	0	0	0	0	0	0	0	0	0	0	0	0	0	0	0	0	0
1216	2158	Q83FV7|FTSH_TROWT	61.83	3	0	0	0	0	0	0	0	2	0	0	0	0	0	0	0	0	0	0	0	0	0	0	0	0	0	0	0	0	0	0	0	0	0	0	0	0	0	0	0	0	0	0	0	0	0
1421	2869	P17612|KAPCA_HUMAN	61.79	3	3	0	0	0	0	0	0	0	0	0	0	0	0	0	0	0	0	0	0	0	0	0	0	0	0	0	0	0	0	0	0	0	0	0	0	0	0	0	0	0	0	0	0	0	0
1442	2510	Q9NNX1|TUFT1_HUMAN	61.29	3	0	0	0	0	3	0	0	0	0	0	0	0	0	0	0	0	0	0	0	0	0	0	0	0	0	0	0	0	0	0	0	0	0	0	0	0	0	0	0	0	0	0	0	0	0
1462	3948	Q98QY7|DNAK_MYCPU	61.23	3	0	0	0	0	0	0	0	0	0	0	0	0	0	0	0	0	0	0	0	0	3	0	0	0	0	0	0	0	0	0	0	0	0	0	0	0	0	0	0	0	0	0	0	0	0
1522	3901	O43511|S26A4_HUMAN	61.19	1	0	0	0	0	1	0	0	0	0	0	0	0	0	0	0	0	0	0	0	0	0	0	0	0	0	0	0	0	0	0	0	0	0	0	0	0	0	0	0	0	0	0	0	0	0
1251	2404	Q6ZTQ4|CDHR3_HUMAN	61.16	1	1	0	0	0	0	0	0	0	0	0	0	0	0	0	0	0	0	0	0	0	0	0	0	0	0	0	0	0	0	0	0	0	0	0	0	0	0	0	0	0	0	0	0	0	0
1649	12815	Q16795|NDUA9_HUMAN	60.77	3	0	0	0	0	3	0	0	0	0	0	0	0	0	0	0	0	0	0	0	0	0	0	0	0	0	0	0	0	0	0	0	0	0	0	0	0	0	0	0	0	0	0	0	0	0
1466	8634	P53004|BIEA_HUMAN	60.70	4	0	0	0	0	0	0	0	0	0	0	0	0	0	0	0	0	0	0	0	0	4	0	0	0	0	0	0	0	0	0	0	0	0	0	0	0	0	0	0	0	0	0	0	0	0
1185	1304	Q05755|GLTB_AZOBR	60.64	2	0	0	0	0	0	0	0	0	0	0	0	0	0	0	0	0	0	0	1	0	0	0	0	0	0	0	0	0	0	0	0	0	0	0	0	0	0	0	0	0	0	0	0	0	0
1252	3266	Q96HC4|PDLI5_HUMAN	60.32	2	0	0	0	0	2	0	0	0	0	0	0	0	0	0	0	0	0	0	0	0	0	0	0	0	0	0	0	0	0	0	0	0	0	0	0	0	0	0	0	2	0	0	0	0	0
1169	12574	P10606|COX5B_HUMAN	60.32	9	0	0	0	0	9	0	0	0	0	0	0	0	0	0	0	0	0	0	0	0	0	0	0	0	0	0	0	0	0	0	0	0	0	0	0	0	0	0	0	0	0	0	0	0	0
1478	3389	O95433|AHSA1_HUMAN	60.15	7	0	0	0	0	7	0	0	0	0	0	0	0	0	0	0	0	0	0	0	0	0	0	0	0	0	0	0	0	0	0	0	0	0	0	0	0	0	0	0	0	0	0	0	0	0
1529	8748	P08579|RU2B_HUMAN	60.01	5	0	0	0	0	5	0	0	0	0	0	0	0	0	0	0	0	0	0	0	0	0	0	0	0	0	0	0	0	0	0	0	0	0	0	0	0	0	0	0	0	0	0	0	0	0
1598	4696	O15254|ACOX3_HUMAN	59.55	2	0	2	0	0	0	0	0	0	0	0	0	0	0	0	0	0	0	0	0	0	0	0	0	0	0	0	0	0	0	0	0	0	0	0	0	0	0	0	0	0	0	0	0	0	0
1566	4198	Q7Z7D3|VTCN1_HUMAN	59.44	4	4	0	0	0	0	0	0	0	0	0	0	0	0	0	0	0	0	0	0	0	0	0	0	0	0	0	0	0	0	0	0	0	0	0	0	0	0	0	0	0	0	0	0	0	0
1540	3386	Q8IZP0|ABI1_HUMAN	59.15	2	0	0	0	0	2	0	0	0	0	0	0	0	0	0	0	0	0	0	0	0	0	0	0	0	0	0	0	0	0	0	0	0	0	0	0	0	0	0	0	0	0	0	0	0	0
1418	1569	Q14203|DCTN1_HUMAN	59.11	1	0	0	0	0	1	0	0	0	0	0	0	0	0	0	0	0	0	0	0	0	0	0	0	0	0	0	0	0	0	0	0	0	0	0	0	0	0	0	0	0	0	0	0	0	0
1523	4263	Q9Y6B6|SAR1B_HUMAN	58.65	6	0	0	0	0	6	0	0	0	0	0	0	0	0	0	0	0	0	0	0	0	0	0	0	0	0	0	0	0	0	0	0	0	0	0	0	0	0	0	0	0	0	0	0	0	0
1523	5863	Q9NR31|SAR1A_HUMAN	58.65	6	0	0	0	0	6	0	0	0	0	0	0	0	0	0	0	0	0	0	0	0	0	0	0	0	0	0	0	0	0	0	0	0	0	0	0	0	0	0	0	0	0	0	0	0	0
808	7352	Q9NZA1|CLIC5_HUMAN	58.53	2	2	0	0	2	0	0	2	0	2	0	0	2	0	0	0	0	0	2	0	0	0	0	2	0	0	2	0	0	0	0	0	0	0	0	0	0	0	0	0	0	0	0	0	0	0
832	10779	Q71RC9|SMIM5_HUMAN	58.31	13	13	0	0	13	0	0	0	0	13	0	0	13	0	0	0	0	0	13	0	0	0	0	13	0	0	13	0	0	0	0	0	0	0	0	0	0	0	0	0	0	0	0	0	0	0
1609	11159	Q11Q98|EFTU_CYTH3	58.15	3	0	0	0	0	0	0	0	0	0	0	0	0	0	0	0	0	0	0	0	0	0	0	0	0	0	0	0	0	0	0	0	0	0	0	0	0	0	0	0	0	0	0	0	0	0
1443	2786	P02654|APOC1_HUMAN	58.11	13	13	0	0	0	0	0	0	0	0	0	0	0	0	0	0	0	0	0	0	0	0	0	0	0	0	0	0	0	0	0	0	0	0	0	0	0	0	0	0	0	0	0	0	0	0
861	4248	A5MZ76|LEU1_CLOK5	58.10	2	0	0	0	0	0	0	0	0	2	2	0	0	0	0	0	0	0	2	0	0	0	0	0	2	0	0	0	0	0	0	0	0	0	0	0	0	0	0	0	0	0	0	0	0	0
861	4249	B9E371|LEU1_CLOK1	58.10	2	0	0	0	0	0	0	0	0	2	2	0	0	0	0	0	0	0	2	0	0	0	0	0	2	0	0	0	0	0	0	0	0	0	0	0	0	0	0	0	0	0	0	0	0	0
1574	6367	P55854|SUMO3_HUMAN	58.03	12	0	0	0	0	12	0	0	0	0	0	0	0	0	0	0	0	0	0	0	0	0	0	0	0	0	0	0	0	0	0	0	0	0	0	0	0	0	0	0	0	0	0	0	0	0
1574	12545	P61956|SUMO2_HUMAN	58.03	13	0	0	0	0	13	0	0	0	0	0	0	0	0	0	0	0	0	0	0	0	0	0	0	0	0	0	0	0	0	0	0	0	0	0	0	0	0	0	0	0	0	0	0	0	0
1574	13894	Q6EEV6|SUMO4_HUMAN	58.03	13	0	0	0	0	13	0	0	0	0	0	0	0	0	0	0	0	0	0	0	0	0	0	0	0	0	0	0	0	0	0	0	0	0	0	0	0	0	0	0	0	0	0	0	0	0
1508	4037	O43813|LANC1_HUMAN	58.01	3	0	0	0	0	3	0	0	0	0	0	0	0	0	0	0	0	0	0	0	0	0	0	0	0	0	0	0	0	0	0	0	0	0	0	0	0	0	0	0	0	0	0	0	0	0
1354	1647	Q14573|ITPR3_HUMAN	57.79	0	0	0	0	0	0	0	0	0	0	0	0	0	0	0	0	0	0	0	0	0	0	0	0	0	0	0	0	0	0	0	0	0	0	0	0	0	0	0	0	0	0	0	0	0	0
1258	2480	Q9NZH6|IL37_HUMAN	57.77	5	0	0	0	0	0	0	0	0	5	5	0	0	0	0	0	0	0	0	0	0	0	0	0	0	0	0	0	0	0	0	0	0	0	0	0	0	0	0	0	0	0	0	0	0	0
1509	4254	O52959|FLIC_SALNA	57.71	2	0	0	0	0	0	0	0	0	0	0	0	0	0	0	0	0	0	0	0	0	0	0	0	0	0	0	0	2	0	0	0	0	0	0	0	0	0	0	0	0	0	0	0	0	0
1509	6576	Q06970|FLIC_SALDE	57.71	2	0	0	0	0	0	0	0	0	0	0	0	0	0	0	0	0	0	0	0	0	0	0	0	0	0	0	0	2	0	0	0	0	0	0	0	0	0	0	0	0	0	0	0	0	0
1509	6700	Q06969|FLIC_SALBU	57.71	2	0	0	0	0	0	0	0	0	0	0	0	0	0	0	0	0	0	0	0	0	0	0	0	0	0	0	0	2	0	0	0	0	0	0	0	0	0	0	0	0	0	0	0	0	0
1509	6701	Q06983|FLIC_SALSE	57.71	2	0	0	0	0	0	0	0	0	0	0	0	0	0	0	0	0	0	0	0	0	0	0	0	0	0	0	0	2	0	0	0	0	0	0	0	0	0	0	0	0	0	0	0	0	0
1509	6934	Q06972|FLIC_SALEN	57.71	2	0	0	0	0	0	0	0	0	0	0	0	0	0	0	0	0	0	0	0	0	0	0	0	0	0	0	0	2	0	0	0	0	0	0	0	0	0	0	0	0	0	0	0	0	0
1509	6935	Q06981|FLIC_SALMC	57.71	2	0	0	0	0	0	0	0	0	0	0	0	0	0	0	0	0	0	0	0	0	0	0	0	0	0	0	0	2	0	0	0	0	0	0	0	0	0	0	0	0	0	0	0	0	0
1509	6936	Q06982|FLIC_SALRO	57.71	2	0	0	0	0	0	0	0	0	0	0	0	0	0	0	0	0	0	0	0	0	0	0	0	0	0	0	0	2	0	0	0	0	0	0	0	0	0	0	0	0	0	0	0	0	0
1509	6937	Q06971|FLIC_SALDU	57.71	2	0	0	0	0	0	0	0	0	0	0	0	0	0	0	0	0	0	0	0	0	0	0	0	0	0	0	0	2	0	0	0	0	0	0	0	0	0	0	0	0	0	0	0	0	0
1509	10073	Q06973|FLIC_SALMO	57.71	2	0	0	0	0	0	0	0	0	0	0	0	0	0	0	0	0	0	0	0	0	0	0	0	0	0	0	0	2	0	0	0	0	0	0	0	0	0	0	0	0	0	0	0	0	0
1509	10074	Q06968|FLIC_SALBE	57.71	2	0	0	0	0	0	0	0	0	0	0	0	0	0	0	0	0	0	0	0	0	0	0	0	0	0	0	0	2	0	0	0	0	0	0	0	0	0	0	0	0	0	0	0	0	0
1509	10317	Q06974|FLIC_SALON	57.71	2	0	0	0	0	0	0	0	0	0	0	0	0	0	0	0	0	0	0	0	0	0	0	0	0	0	0	0	2	0	0	0	0	0	0	0	0	0	0	0	0	0	0	0	0	0
1509	14870	Q06064|FLAA_BORBR	57.71	2	0	0	0	0	0	0	0	0	0	0	0	0	0	0	0	0	0	0	0	0	0	0	0	0	0	0	0	2	0	0	0	0	0	0	0	0	0	0	0	0	0	0	0	0	0
950	14841	A0A0C4DH34|HV428_HUMAN	57.49	8	8	0	0	0	0	8	0	0	0	0	0	0	8	0	0	0	0	0	0	0	0	0	8	0	0	0	0	0	0	0	0	0	0	0	0	0	0	0	0	0	0	0	0	0	0
548	14839	P21219|NHA1_RHORH	57.46	5	5	0	0	0	0	0	0	0	5	0	0	0	0	0	0	0	0	0	0	0	0	5	0	0	0	0	0	0	5	5	5	5	0	5	0	0	0	0	0	0	0	5	5	0	5
1595	3398	P55209|NP1L1_HUMAN	57.40	3	0	0	0	0	3	0	0	0	0	0	0	0	0	0	0	0	0	0	0	0	0	0	0	0	0	0	0	0	0	0	0	0	0	0	0	0	0	0	0	0	0	0	0	0	0
1660	14844	A8ZTU7|RISB_DESOH	57.21	8	0	0	0	0	0	0	0	0	0	0	0	0	0	0	0	0	0	0	0	0	0	0	0	0	0	0	0	0	0	0	0	0	0	0	0	0	0	0	0	0	0	0	0	0	0
1659	14832	P01703|LV140_HUMAN	57.19	14	0	0	0	0	0	0	0	0	0	0	0	0	14	0	0	0	0	0	0	0	0	0	0	0	0	0	0	0	0	0	0	0	0	0	0	0	0	0	0	0	0	0	0	0	0
1530	8769	P14314|GLU2B_HUMAN	57.05	5	0	0	0	0	5	0	0	0	0	0	0	0	0	0	0	0	0	0	0	0	0	0	0	0	0	0	0	0	0	0	0	0	0	0	0	0	0	0	0	0	0	0	0	0	0
1561	2544	P31639|SC5A2_HUMAN	57.03	3	0	0	0	3	0	0	0	0	0	0	0	0	0	0	0	0	0	0	0	0	0	0	0	0	0	0	0	0	0	0	0	0	0	0	0	0	0	0	0	0	0	0	0	0	0
1627	10719	Q15121|PEA15_HUMAN	56.87	13	0	0	0	0	13	0	0	0	0	0	0	0	0	0	0	0	0	0	0	0	0	0	0	0	0	0	0	0	0	0	0	0	0	0	0	0	0	0	0	0	0	0	0	0	0
1518	2773	P09622|DLDH_HUMAN	56.81	2	0	0	0	0	2	0	0	0	0	0	0	0	0	0	0	0	0	0	0	0	0	0	0	0	0	0	0	0	0	0	0	0	0	0	0	0	0	0	0	0	0	0	0	0	0
1360	2251	Q12923|PTN13_HUMAN	56.70	1	1	0	0	0	0	0	0	0	0	0	0	0	0	0	0	0	0	0	0	0	0	0	0	0	0	0	0	0	0	0	0	0	0	0	0	0	0	0	0	0	0	0	0	0	0
1547	5263	P47989|XDH_HUMAN	56.49	1	0	0	0	0	0	0	0	0	1	0	0	0	0	0	0	0	0	0	0	0	0	0	0	0	0	0	0	0	0	0	0	0	0	0	0	0	0	0	0	0	0	0	0	0	0
1399	1166	Q9UKM9|RALY_HUMAN	56.46	4	0	0	0	0	4	0	0	0	0	0	0	0	0	0	0	0	0	0	0	0	0	0	0	0	0	0	0	0	0	0	0	0	0	0	0	0	0	0	0	0	0	0	0	0	0
1399	1512	Q86SE5|RALYL_HUMAN	56.46	4	0	0	0	0	4	0	0	0	0	0	0	0	0	0	0	0	0	0	0	0	0	0	0	0	0	0	0	0	0	0	0	0	0	0	0	0	0	0	0	0	0	0	0	0	0
1428	1290	Q00577|PURA_HUMAN	56.40	3	0	0	0	0	3	0	0	0	0	0	0	0	0	0	0	0	0	0	0	0	0	0	0	0	0	0	0	0	0	0	0	0	0	0	0	0	0	0	0	0	0	0	0	0	0
1416	1391	Q6P1N0|C2D1A_HUMAN	56.39	1	0	0	0	0	0	0	0	0	0	0	0	0	0	0	0	0	0	0	0	0	0	0	1	0	0	0	0	0	0	0	0	0	0	0	0	0	0	0	0	0	0	0	0	0	0
1377	2114	Q9EY76|CH60_SCAIO	56.37	2	0	0	0	0	0	0	0	0	0	0	0	0	0	0	0	0	0	0	0	0	0	0	0	0	0	0	0	0	0	0	2	0	0	0	0	0	0	0	0	0	0	0	0	0	0
1377	2806	Q9KI57|CH60_GARVA	56.37	2	0	0	0	0	0	0	0	0	0	0	0	0	0	0	0	0	0	0	0	0	0	0	0	0	0	0	0	0	0	0	2	0	0	0	0	0	0	0	0	0	0	0	0	0	0
1377	2938	Q9REU4|CH60_BIFAA	56.37	2	0	0	0	0	0	0	0	0	0	0	0	0	0	0	0	0	0	0	0	0	0	0	0	0	0	0	0	0	0	0	2	0	0	0	0	0	0	0	0	0	0	0	0	0	0
1377	2941	Q9KI71|CH60_PARDN	56.37	2	0	0	0	0	0	0	0	0	0	0	0	0	0	0	0	0	0	0	0	0	0	0	0	0	0	0	0	0	0	0	2	0	0	0	0	0	0	0	0	0	0	0	0	0	0
1377	2955	Q8G879|CH60_BIFLO	56.37	2	0	0	0	0	0	0	0	0	0	0	0	0	0	0	0	0	0	0	0	0	0	0	0	0	0	0	0	0	0	0	2	0	0	0	0	0	0	0	0	0	0	0	0	0	0
1377	2956	B7GPR8|CH60_BIFLS	56.37	2	0	0	0	0	0	0	0	0	0	0	0	0	0	0	0	0	0	0	0	0	0	0	0	0	0	0	0	0	0	0	2	0	0	0	0	0	0	0	0	0	0	0	0	0	0
1377	2957	B3DPK4|CH60_BIFLD	56.37	2	0	0	0	0	0	0	0	0	0	0	0	0	0	0	0	0	0	0	0	0	0	0	0	0	0	0	0	0	0	0	2	0	0	0	0	0	0	0	0	0	0	0	0	0	0
1377	3036	B8DTZ2|CH60_BIFA0	56.37	2	0	0	0	0	0	0	0	0	0	0	0	0	0	0	0	0	0	0	0	0	0	0	0	0	0	0	0	0	0	0	2	0	0	0	0	0	0	0	0	0	0	0	0	0	0
1377	3037	Q93M78|CH60_BIFAS	56.37	2	0	0	0	0	0	0	0	0	0	0	0	0	0	0	0	0	0	0	0	0	0	0	0	0	0	0	0	0	0	0	2	0	0	0	0	0	0	0	0	0	0	0	0	0	0
1491	4120	Q9H7P6|MB12B_HUMAN	56.18	3	3	0	0	0	0	0	0	0	0	0	0	0	0	0	0	0	0	0	0	0	0	0	0	0	0	0	0	0	0	0	0	0	0	0	0	0	0	0	0	0	0	0	0	0	0
1407	2720	Q9UKK3|PARP4_HUMAN	56.03	1	0	0	0	0	1	0	0	0	0	0	0	0	0	0	0	0	0	0	0	0	0	0	0	0	0	0	0	0	0	0	0	0	0	0	0	0	0	0	0	0	0	0	0	0	0
1661	14856	Q8A0B5|KDUI2_BACTN	56.01	4	0	0	0	0	0	0	0	0	0	0	0	0	0	0	0	0	0	0	0	0	0	0	0	0	0	0	0	0	0	0	0	0	0	0	0	0	0	0	0	0	0	0	0	0	0
1016	7200	Q9Y5F7|PCDGL_HUMAN	55.90	2	0	0	0	0	0	0	0	0	0	0	0	0	0	0	2	0	0	0	0	2	0	0	0	0	2	0	0	0	0	0	0	0	0	0	0	2	0	0	0	0	0	0	0	0	0
1319	10403	P62495|ERF1_HUMAN	55.63	2	0	0	2	0	2	0	0	0	0	0	0	0	0	0	0	0	0	0	0	0	0	0	0	0	0	0	0	0	0	0	0	0	0	0	0	0	0	0	0	0	0	0	0	0	0
1563	3686	Q13409|DC1I2_HUMAN	55.62	2	0	0	0	0	2	0	0	0	0	0	0	0	0	0	0	0	0	0	0	0	0	0	0	0	0	0	0	0	0	0	0	0	0	0	0	0	0	0	0	0	0	0	0	0	0
1614	12690	Q14956|GPNMB_HUMAN	55.50	2	0	0	0	0	2	0	0	0	0	0	0	0	0	0	0	0	0	0	0	0	0	0	0	0	0	0	0	0	0	0	0	0	0	0	0	0	0	0	0	0	0	0	0	0	0
1408	3987	O96005|CLPT1_HUMAN	55.47	1	0	0	1	0	0	0	0	0	0	0	0	0	0	0	0	0	0	0	0	0	0	0	0	0	0	0	0	0	0	0	0	0	0	0	0	0	0	0	0	0	0	0	0	0	0
1475	1240	O95336|6PGL_HUMAN	55.45	6	0	0	0	0	6	0	0	0	0	0	0	0	0	0	0	0	0	0	0	0	0	0	0	0	0	0	0	0	0	0	0	0	0	0	0	0	0	0	0	0	0	0	0	0	0
1437	2597	P55453|Y4FO_SINFN	55.42	4	0	0	0	0	0	0	0	0	0	0	0	0	0	0	0	0	0	0	0	0	0	0	0	0	0	0	0	0	0	0	0	0	0	0	0	0	0	0	0	0	0	0	0	0	0
1549	6776	Q9H201|EPN3_HUMAN	55.31	2	0	0	0	0	2	0	0	0	0	0	0	0	0	0	0	0	0	0	0	0	0	0	0	0	0	0	0	0	0	0	0	0	0	0	0	0	0	0	0	0	0	0	0	0	0
1549	8886	O95208|EPN2_HUMAN	55.31	2	0	0	0	0	2	0	0	0	0	0	0	0	0	0	0	0	0	0	0	0	0	0	0	0	0	0	0	0	0	0	0	0	0	0	0	0	0	0	0	0	0	0	0	0	0
1218	3484	P55058|PLTP_HUMAN	55.25	2	2	0	0	0	0	0	0	2	0	0	0	0	0	0	0	0	0	0	0	0	0	0	0	0	0	0	0	0	0	0	0	0	0	0	0	0	0	0	0	0	0	0	0	0	0
621	6060	Q5HHP5|G3P1_STAAC	55.02	2	2	0	2	0	2	2	0	0	2	2	0	0	2	0	0	0	0	2	0	0	2	0	2	2	0	0	0	0	0	0	0	0	2	0	0	0	0	0	0	0	0	0	0	0	0
621	6061	P0A037|G3P1_STAAW	55.02	2	2	0	2	0	2	2	0	0	2	2	0	0	2	0	0	0	0	2	0	0	2	0	2	2	0	0	0	0	0	0	0	0	2	0	0	0	0	0	0	0	0	0	0	0	0
621	6062	P99136|G3P1_STAAN	55.02	2	2	0	2	0	2	2	0	0	2	2	0	0	2	0	0	0	0	2	0	0	2	0	2	2	0	0	0	0	0	0	0	0	2	0	0	0	0	0	0	0	0	0	0	0	0
621	6063	P0A036|G3P1_STAAM	55.02	2	2	0	2	0	2	2	0	0	2	2	0	0	2	0	0	0	0	2	0	0	2	0	2	2	0	0	0	0	0	0	0	0	2	0	0	0	0	0	0	0	0	0	0	0	0
621	6064	P0A038|G3P_STAAU	55.02	2	2	0	2	0	2	2	0	0	2	2	0	0	2	0	0	0	0	2	0	0	2	0	2	2	0	0	0	0	0	0	0	0	2	0	0	0	0	0	0	0	0	0	0	0	0
621	6065	Q6GB58|G3P1_STAAS	55.02	2	2	0	2	0	2	2	0	0	2	2	0	0	2	0	0	0	0	2	0	0	2	0	2	2	0	0	0	0	0	0	0	0	2	0	0	0	0	0	0	0	0	0	0	0	0
621	6066	Q6GIL8|G3P1_STAAR	55.02	2	2	0	2	0	2	2	0	0	2	2	0	0	2	0	0	0	0	2	0	0	2	0	2	2	0	0	0	0	0	0	0	0	2	0	0	0	0	0	0	0	0	0	0	0	0
1123	3903	Q15773|MLF2_HUMAN	55.00	4	0	0	0	0	0	0	0	0	4	0	0	0	0	0	0	0	0	0	0	0	0	0	4	0	0	0	0	0	0	0	0	0	0	0	0	0	0	0	0	4	0	0	0	0	0
1675	14854	Q9NSY2|STAR5_HUMAN	54.77	4	0	0	0	0	0	0	0	0	4	0	0	0	0	0	0	0	0	0	0	0	0	0	0	0	0	0	0	0	0	0	0	0	0	0	0	0	0	0	0	0	0	0	0	0	0
1569	5089	Q9NT62|ATG3_HUMAN	54.61	4	0	0	0	0	4	0	0	0	0	0	0	0	0	0	0	0	0	0	0	0	0	0	0	0	0	0	0	0	0	0	0	0	0	0	0	0	0	0	0	0	0	0	0	0	0
1313	2830	Q1AVY9|CARB_RUBXD	54.59	1	0	0	0	0	0	0	0	0	0	0	0	0	0	0	0	0	0	0	0	0	0	0	0	0	0	0	0	0	0	0	0	0	0	0	0	0	0	0	0	1	0	0	0	0	0
1557	10808	Q13011|ECH1_HUMAN	54.54	3	0	0	0	0	0	0	0	0	0	0	0	3	0	0	0	0	0	0	0	0	0	0	0	0	0	0	0	0	0	0	0	0	0	0	0	0	0	0	0	0	0	0	0	0	0
1380	2798	Q99729|ROAA_HUMAN	54.52	2	0	0	0	0	2	0	0	0	0	0	0	0	0	0	0	0	0	0	0	0	0	0	0	0	0	0	0	0	0	0	0	0	0	0	0	0	0	0	0	0	0	0	0	0	0
1499	1473	P10768|ESTD_HUMAN	54.38	7	0	0	0	0	7	0	0	0	0	0	0	0	0	0	0	0	0	0	0	0	0	0	0	0	0	0	0	0	0	0	0	0	0	0	0	0	0	0	0	0	0	0	0	0	0
1124	11769	P61769|B2MG_HUMAN	54.28	8	0	0	0	0	0	0	8	0	0	0	0	0	0	0	0	0	0	0	0	0	0	0	0	0	0	0	0	8	0	0	0	0	0	0	0	0	0	0	0	0	0	0	0	0	0
1611	11281	Q65HJ2|DXS_BACLD	54.01	1	0	0	0	0	0	0	0	0	0	0	0	0	0	0	0	0	0	0	0	0	0	0	0	0	0	0	0	0	0	1	0	0	0	0	0	0	0	0	0	0	0	0	0	0	0
494	2066	Q8TD57|DYH3_HUMAN	53.98	0	0	0	0	0	0	0	0	0	0	0	0	0	0	0	0	0	0	0	0	0	0	0	0	0	0	0	0	0	0	0	0	0	0	0	0	0	0	0	0	0	0	0	0	0	0
1533	10503	P59826|BPIB3_HUMAN	53.62	2	0	0	0	0	0	0	0	2	0	0	0	0	0	0	0	0	0	0	0	0	0	0	0	0	0	0	0	0	0	0	0	0	0	0	0	0	0	0	0	0	0	0	0	0	0
1632	11889	P63313|TYB10_HUMAN	53.49	32	0	0	0	0	32	0	0	0	0	0	0	0	0	0	0	0	0	0	0	0	0	0	0	0	0	0	0	0	0	0	0	0	0	0	0	0	0	0	0	0	0	0	0	0	0
1455	1688	P51178|PLCD1_HUMAN	53.46	1	0	0	0	0	1	0	0	0	0	0	0	0	0	0	0	0	0	0	0	0	0	0	0	0	0	0	0	0	0	0	0	0	0	0	0	0	0	0	0	0	0	0	0	0	0
218	1438	Q8TF72|SHRM3_HUMAN	53.40	0	0	0	0	0	0	0	0	0	0	0	0	0	0	0	0	0	0	0	0	0	0	0	0	0	0	0	0	0	0	0	0	0	0	0	0	0	0	0	0	0	0	0	0	0	0
1374	2883	Q6XPR3|RPTN_HUMAN	53.10	2	0	0	0	0	0	0	0	0	0	0	0	0	0	0	0	0	0	0	0	0	2	0	0	0	0	0	0	0	0	0	0	0	0	0	0	0	0	0	0	0	0	0	0	0	0
1307	5517	Q07982|GFO_ZYMMO	53.08	2	0	0	0	0	0	0	0	0	0	0	0	0	0	0	0	0	0	0	0	0	0	0	0	0	0	0	0	0	0	0	0	0	0	2	0	0	0	0	0	0	0	0	0	0	0
1256	1012	Q15366|PCBP2_HUMAN	53.00	4	0	0	0	0	4	0	0	0	0	0	0	0	0	0	0	0	0	0	0	0	0	0	0	0	0	0	0	0	0	0	0	0	0	0	0	0	0	0	0	0	0	0	0	0	0
1287	2315	O75436|VP26A_HUMAN	52.84	2	0	0	0	0	2	0	0	0	0	0	0	0	0	0	0	0	0	0	0	0	0	0	0	0	0	0	0	0	0	0	0	0	0	0	0	0	0	0	0	2	0	0	0	0	0
1633	12036	P61916|NPC2_HUMAN	52.81	7	0	0	0	0	0	0	0	0	0	0	0	0	0	0	0	0	0	0	0	0	0	0	0	0	0	0	0	0	0	0	0	0	0	0	0	0	0	0	0	0	0	0	0	0	0
1100	1486	Q00765|REEP5_HUMAN	52.71	5	0	0	0	0	5	0	0	0	0	0	0	0	0	0	0	0	0	0	0	0	5	0	0	0	0	0	0	0	0	0	0	0	0	0	0	0	0	0	0	0	0	0	0	0	0
1439	3161	O00429|DNM1L_HUMAN	52.58	2	0	0	0	0	2	0	0	0	0	0	0	0	0	0	0	0	0	0	0	0	0	0	0	0	0	0	0	0	0	0	0	0	0	0	0	0	0	0	0	0	0	0	0	0	0
1055	14855	P30408|T4S1_HUMAN	52.53	4	4	0	0	4	0	0	0	0	0	0	0	0	0	0	0	0	0	0	0	0	0	0	0	0	0	4	0	0	0	0	0	0	0	0	0	0	0	0	0	0	0	0	0	0	0
715	13815	Q13V90|ADE_PARXL	52.52	2	0	0	0	0	0	0	0	0	0	0	0	0	0	0	0	0	0	0	0	0	0	0	0	0	0	0	0	2	2	2	2	2	0	0	2	0	0	0	0	0	0	2	0	0	0
1141	2981	Q9Y696|CLIC4_HUMAN	52.36	3	3	0	0	0	3	0	0	0	0	0	0	0	0	0	0	0	0	0	0	0	0	0	3	0	0	0	0	0	0	0	0	0	0	0	0	0	0	0	0	0	0	0	0	0	0
[truncated: 119 more columns]
