# Supplementary material for: Maternal microbiota communicates with the fetus through microbiota-derived extracellular vesicles
Source: Microbiome. 2023 Nov 13;11:249. doi: 10.1186/s40168-023-01694-9 (PMC10642029; doi:10.1186/s40168-023-01694-9)
Supplement: Supplementary file 7 — Additional file 6. Proteins_trEMBL. [file 40168_2023_1694_MOESM6_ESM.xlsx]

## Sheet: proteins_trEMBL
Protein Group	Protein ID	Accession	-10lgP	Coverage (%)	Coverage (%) Sample 1	Coverage (%) Sample 2	Coverage (%) Sample 3	Coverage (%) Sample 4	Coverage (%) Sample 5	Coverage (%) Sample 6	Coverage (%) Sample 7	Coverage (%) Sample 8	Coverage (%) Sample 9	Coverage (%) Sample 10	Coverage (%) Sample 11	Coverage (%) Sample 12	Coverage (%) Sample 13	Coverage (%) Sample 14	Coverage (%) Sample 15	Coverage (%) Sample 16	Coverage (%) Sample 17	Coverage (%) Sample 18	Coverage (%) Sample 19	Coverage (%) Sample 20	Coverage (%) Sample 21	Coverage (%) Sample 22	Coverage (%) Sample 23	Coverage (%) Sample 24	Coverage (%) Sample 25	Coverage (%) Sample 26	Coverage (%) Sample 27	Coverage (%) Sample 28	Coverage (%) Sample 29	Coverage (%) Sample 30	Coverage (%) Sample 31	Coverage (%) Sample 32	Coverage (%) Sample 33	Coverage (%) Sample 34	Coverage (%) Sample 35	Coverage (%) Sample 36	Coverage (%) Sample 37	Coverage (%) Sample 38	Coverage (%) Sample 39	Coverage (%) Sample 40	Coverage (%) Sample 41	Coverage (%) Sample 42	Coverage (%) Sample 43	Coverage (%) Sample 44	Coverage (%) Sample 45
1	26072	H6VRG0|H6VRG0_HUMAN	531.91	84	62	75	69	48	68	55	45	45	60	52	50	50	50	45	69	43	75	71	47	46	66	61	66	51	50	50	47	75	69	45	45	38	39	43	39	45	39	40	41	70	54	47	54	44	42
1	26074	H6VRG1|H6VRG1_HUMAN	531.91	84	62	74	69	48	68	55	45	45	60	51	50	50	50	45	69	43	74	71	47	46	66	61	66	51	50	50	47	75	69	45	45	38	39	43	39	45	39	40	41	70	54	47	54	44	42
1	26079	H6VRF8|H6VRF8_HUMAN	531.91	84	62	75	69	48	68	55	45	45	60	52	50	50	50	45	69	43	75	71	47	46	66	61	66	51	50	50	47	75	69	45	45	38	39	43	39	45	39	40	41	70	54	47	54	44	42
15	26096	Q4LE79|Q4LE79_HUMAN	524.58	75	5	35	33	5	50	9	5	2	20	16	3	4	0	5	18	3	37	19	2	6	39	7	11	11	5	3	8	7	4	6	10	3	4	8	7	7	5	2	2	63	4	3	4	3	2
39	26245	I0B0K8|I0B0K8_HUMAN	514.01	40	1	27	14	2	4	1	1	1	4	4	1	1	1	1	1	1	30	3	1	1	10	1	1	1	1	4	2	1	1	0	1	1	1	1	1	0	2	0	1	15	0	0	0	1	0
3	26124	A0A1B0GVI3|A0A1B0GVI3_HUMAN	503.59	73	45	65	57	39	71	56	42	40	54	39	42	40	37	40	54	31	69	53	35	42	56	50	49	44	40	39	45	62	59	35	33	32	32	31	31	30	35	30	28	65	32	31	45	28	32
10	26453	K7EQQ3|K7EQQ3_HUMAN	487.09	83	47	48	43	32	69	41	32	27	42	42	46	38	40	32	53	28	81	60	26	32	55	59	54	28	32	38	32	77	72	22	31	20	25	26	25	22	22	22	22	77	44	28	36	27	27
4	26066	A0A0S2Z428|A0A0S2Z428_HUMAN	476.69	84	51	72	58	44	68	55	46	51	44	51	44	45	38	42	60	45	68	65	27	40	67	52	59	49	43	48	48	57	25	22	43	19	17	41	39	41	46	25	21	82	49	38	39	14	16
8	26080	B4DKV4|B4DKV4_HUMAN	451.78	80	40	63	50	37	63	50	38	45	32	45	36	36	29	33	56	32	59	60	19	37	60	47	52	43	38	38	42	50	17	15	39	13	13	35	36	35	39	19	19	77	43	31	33	13	10
5	26143	B4E1T1|B4E1T1_HUMAN	435.10	70	44	61	55	46	66	46	46	50	44	48	40	40	31	42	57	34	68	54	37	44	59	49	53	46	45	41	46	47	41	35	40	33	35	39	38	38	35	32	34	62	41	32	34	23	25
154	26168	A0A024R1N1|A0A024R1N1_HUMAN	433.46	52	1	16	10	0	41	0	0	0	6	1	0	1	0	0	0	0	0	1	0	0	16	0	4	0	0	0	0	0	0	0	0	0	0	0	0	0	0	0	0	21	0	0	0	0	0
16	26282	A0A024R1X6|A0A024R1X6_HUMAN	420.70	94	54	72	65	49	87	57	49	57	61	54	47	26	25	33	66	33	87	77	34	37	75	56	52	45	40	52	40	77	55	37	38	29	34	40	38	41	39	38	25	82	44	33	38	29	30
171	26275	A0A075B730|A0A075B730_HUMAN	417.31	17	0	7	5	0	12	0	0	0	1	1	0	0	0	0	0	0	0	0	0	0	2	0	0	0	0	0	0	0	0	0	0	0	0	0	0	0	0	0	0	8	0	0	0	0	0
26	26113	A0A024R1X8|A0A024R1X8_HUMAN	411.36	74	17	43	38	8	54	25	14	10	34	29	8	3	0	7	33	16	58	34	7	20	43	18	26	25	15	16	15	19	14	13	19	5	11	21	16	17	18	5	6	67	8	11	7	9	3
26	26114	A0A0S2Z487|A0A0S2Z487_HUMAN	411.36	74	17	43	38	8	54	25	14	10	34	29	8	3	0	7	33	16	58	34	7	20	43	18	26	25	15	16	15	19	14	13	19	5	11	21	16	17	18	5	6	67	8	11	7	9	3
211	26242	H0YDN1|H0YDN1_HUMAN	407.97	34	0	1	2	0	33	0	0	0	1	1	0	0	0	0	0	0	0	0	0	0	1	0	0	0	0	0	0	0	0	0	0	0	0	0	0	0	0	0	0	3	0	0	0	0	0
66	26069	Q5K684|Q5K684_HUMAN	407.31	83	11	50	38	13	81	11	12	4	26	26	11	27	4	11	9	7	47	32	13	11	53	6	18	11	6	14	14	2	0	0	5	13	11	16	7	4	26	0	0	26	0	3	0	2	2
60	26067	Q5K634|Q5K634_HUMAN	404.43	81	13	60	37	21	79	15	12	4	28	25	14	26	4	11	11	7	48	18	15	11	51	6	18	14	9	11	19	2	0	0	5	16	11	23	7	4	23	0	0	21	0	3	0	2	2
19	26064	F5GWP8|F5GWP8_HUMAN	399.98	88	25	54	46	36	72	33	33	46	38	37	35	20	19	24	45	22	65	49	25	25	42	29	25	34	27	36	37	42	23	22	30	22	20	39	30	34	35	23	15	69	21	17	22	17	19
33	26087	B4DRW1|B4DRW1_HUMAN	397.24	76	8	7	9	5	12	9	7	5	5	8	3	5	5	7	9	5	10	70	5	5	73	51	71	47	7	7	5	8	8	3	7	5	8	9	5	9	5	5	3	12	3	12	5	3	3
157	26280	A7Y9J9|A7Y9J9_HUMAN	388.06	10	9	0	0	0	0	0	0	0	0	0	0	0	1	0	0	0	0	2	0	2	9	0	9	0	0	1	0	0	0	0	0	0	0	0	0	0	0	0	0	0	0	0	0	0	0
170	26160	K7EKI8|K7EKI8_HUMAN	382.74	46	3	18	18	2	31	0	0	0	6	0	0	1	0	0	0	0	0	1	0	0	24	0	15	1	0	0	0	0	0	0	0	0	0	0	0	0	0	0	0	2	0	0	0	0	0
9	26281	B4DL32|B4DL32_HUMAN	382.11	100	65	80	70	65	94	69	64	64	64	68	65	54	43	54	79	53	94	68	47	55	76	64	68	60	59	64	64	75	58	49	51	43	53	53	53	49	54	47	46	82	59	47	59	39	42
30	26110	A1A4E9|A1A4E9_HUMAN	375.17	74	19	8	8	7	8	7	7	8	11	8	7	11	12	11	13	7	11	63	9	24	74	57	64	47	33	11	9	8	8	7	7	7	3	17	7	8	9	7	5	8	7	45	7	7	5
27	26125	E7ER44|E7ER44_HUMAN	373.42	71	35	3	27	11	11	38	27	37	20	23	16	22	25	20	8	9	15	34	38	44	52	37	47	48	43	38	22	29	4	2	6	7	6	6	6	11	6	0	17	0	3	2	9	6	18
27	26127	V9HWI4|V9HWI4_HUMAN	373.42	70	35	3	27	11	11	38	27	37	20	23	16	22	25	20	8	9	15	34	38	44	52	36	47	48	43	38	22	29	4	2	6	7	5	6	6	11	6	0	17	0	3	2	9	6	18
27	26129	A0A161I202|A0A161I202_HUMAN	373.42	70	35	3	27	11	11	38	27	37	20	23	16	22	25	20	8	9	14	34	38	44	51	36	47	48	43	38	22	29	4	2	6	7	5	6	6	11	6	0	17	0	3	2	9	6	18
28	26145	W8QEY1|W8QEY1_HUMAN	370.08	68	35	3	27	11	11	38	27	37	20	23	16	22	25	20	8	9	14	32	38	44	53	36	49	46	43	38	22	29	4	2	6	7	5	6	6	11	6	0	17	0	3	2	9	6	18
50	26061	A0A024R5Z7|A0A024R5Z7_HUMAN	368.51	87	54	45	39	47	73	33	21	9	45	45	12	24	6	12	14	18	50	54	6	19	56	6	55	32	15	34	15	9	6	9	9	9	9	9	9	12	9	9	9	62	6	6	8	6	3
61	26091	Q5TZZ9|Q5TZZ9_HUMAN	366.23	75	58	28	27	46	73	26	30	24	45	33	3	29	12	0	3	18	0	66	13	20	66	25	59	34	14	30	3	0	0	0	0	0	0	3	0	0	0	0	0	34	0	6	0	0	0
138	26084	A0A024R4F1|A0A024R4F1_HUMAN	359.99	76	24	20	28	15	64	10	5	6	33	18	0	3	3	0	5	5	14	18	3	0	33	0	33	22	2	12	0	0	0	0	0	0	0	0	0	0	0	0	0	66	0	0	0	0	0
218	26199	B4DU44|B4DU44_HUMAN	359.33	56	0	36	35	0	46	0	0	0	0	0	0	0	0	0	0	0	2	2	0	0	37	0	5	0	0	0	0	0	0	0	0	0	0	0	0	0	0	0	0	32	0	0	0	0	0
133	26188	D1KAI6|D1KAI6_9BACE	359.15	58	0	0	0	0	0	0	0	0	0	0	0	0	0	0	0	0	0	0	0	0	0	0	0	0	0	0	0	33	0	10	1	0	0	1	1	0	8	0	0	3	0	0	11	15	0
133	26198	C3RGP5|C3RGP5_9BACT	359.15	56	0	0	0	0	0	0	0	0	0	0	0	0	0	0	0	0	0	0	0	0	0	0	0	0	0	0	0	31	0	10	1	0	0	1	1	0	8	0	0	2	0	0	11	14	0
98	26148	V9HWC0|V9HWC0_HUMAN	358.92	64	47	9	8	30	46	5	17	10	23	7	2	11	8	0	0	10	0	37	7	8	8	0	41	10	7	26	0	0	0	0	0	0	0	0	0	0	0	0	0	9	0	0	0	0	0
241	26238	A0A024R8L8|A0A024R8L8_HUMAN	358.90	33	0	5	10	0	25	0	0	0	1	0	0	0	0	0	0	0	0	0	0	0	17	0	7	0	0	0	0	0	0	0	0	0	0	0	0	0	0	0	0	5	0	0	0	0	0
149	26101	A0A384MQX1|A0A384MQX1_HUMAN	356.66	70	0	39	37	6	59	0	0	0	39	5	0	20	0	0	0	0	3	1	0	0	32	0	11	2	0	0	0	0	0	0	0	0	0	0	0	0	0	0	0	32	0	0	0	0	0
149	26139	A0A6Q8PFJ0|A0A6Q8PFJ0_HUMAN	356.66	64	0	36	34	5	54	0	0	0	35	4	0	19	0	0	0	0	3	1	0	0	29	0	10	2	0	0	0	0	0	0	0	0	0	0	0	0	0	0	0	29	0	0	0	0	0
44	26287	I3L4N8|I3L4N8_HUMAN	353.21	81	50	55	42	34	75	38	32	29	47	26	14	25	23	17	19	14	38	50	26	25	67	25	62	34	23	39	26	6	6	3	6	9	6	18	12	9	3	0	14	63	3	3	6	11	16
210	26150	A0A0S2Z3G9|A0A0S2Z3G9_HUMAN	352.79	63	3	8	20	0	55	0	0	0	10	0	0	0	0	0	0	0	0	2	0	0	31	0	3	0	0	0	0	0	0	0	0	0	0	0	0	0	0	0	0	35	0	0	0	0	0
195	26090	V9HWB8|V9HWB8_HUMAN	352.59	81	2	18	16	5	67	2	2	2	16	9	0	2	2	0	0	0	5	6	0	0	30	2	8	2	0	0	2	0	0	4	4	0	0	0	2	0	0	0	0	52	0	0	0	0	0
43	26291	Q53GK6|Q53GK6_HUMAN	351.95	76	47	51	39	32	71	35	34	32	44	29	13	28	21	16	18	13	35	46	24	23	63	23	58	32	21	37	24	5	5	3	6	8	5	17	11	8	3	0	13	55	3	3	6	10	15
43	26292	Q1KLZ0|Q1KLZ0_HUMAN	351.95	76	47	51	39	32	71	35	34	32	44	29	13	28	21	16	18	13	35	46	24	23	63	23	58	32	21	37	24	5	5	3	6	8	5	17	11	8	3	0	13	55	3	3	6	10	15
43	26293	Q53G76|Q53G76_HUMAN	351.95	76	47	51	39	32	71	35	34	32	44	29	13	28	21	16	18	13	35	46	24	23	63	23	58	32	21	37	24	5	5	3	6	8	5	17	11	8	3	0	13	55	3	3	6	10	15
135	26203	E5UNJ2|E5UNJ2_9BACE	351.85	55	0	0	0	0	0	0	0	0	0	0	0	0	0	0	0	0	0	0	0	0	0	0	0	0	0	0	0	40	0	15	1	0	0	1	1	0	5	0	0	1	0	0	15	8	0
135	26204	C6YZF4|C6YZF4_9BACE	351.85	55	0	0	0	0	0	0	0	0	0	0	0	0	0	0	0	0	0	0	0	0	0	0	0	0	0	0	0	40	0	15	1	0	0	1	1	0	5	0	0	1	0	0	15	8	0
135	26206	A6KZW2|A6KZW2_BACV8	351.85	55	0	0	0	0	0	0	0	0	0	0	0	0	0	0	0	0	0	0	0	0	0	0	0	0	0	0	0	40	0	15	1	0	0	1	1	0	5	0	0	1	0	0	15	8	0
135	26210	A0A1Q6IKB3|A0A1Q6IKB3_PHOVU	351.85	55	0	0	0	0	0	0	0	0	0	0	0	0	0	0	0	0	0	0	0	0	0	0	0	0	0	0	0	40	0	15	1	0	0	1	1	0	5	0	0	1	0	0	15	8	0
135	26211	A0A174WCM1|A0A174WCM1_PHOVU	351.85	55	0	0	0	0	0	0	0	0	0	0	0	0	0	0	0	0	0	0	0	0	0	0	0	0	0	0	0	40	0	15	1	0	0	1	1	0	5	0	0	1	0	0	15	8	0
349	26228	A0A024RC65|A0A024RC65_HUMAN	351.51	38	3	1	1	1	37	0	0	0	1	1	0	1	0	0	0	0	0	0	0	0	4	0	3	0	0	0	0	0	0	0	0	0	0	0	0	0	0	0	0	7	0	0	0	0	0
349	26229	A4QPB0|A4QPB0_HUMAN	351.51	38	3	1	1	1	37	0	0	0	1	1	0	1	0	0	0	0	0	0	0	0	4	0	3	0	0	0	0	0	0	0	0	0	0	0	0	0	0	0	0	7	0	0	0	0	0
136	26205	A0A6I1BLN8|A0A6I1BLN8_PHOVU	351.33	55	0	0	0	0	0	0	0	0	0	0	0	0	0	0	0	0	0	0	0	0	0	0	0	0	0	0	0	39	0	15	1	0	0	1	1	0	5	0	0	1	0	0	17	8	0
136	26207	A0A380ZH54|A0A380ZH54_PHOVU	351.33	55	0	0	0	0	0	0	0	0	0	0	0	0	0	0	0	0	0	0	0	0	0	0	0	0	0	0	0	39	0	15	1	0	0	1	1	0	5	0	0	1	0	0	17	8	0
136	26208	A0A6I1AUT7|A0A6I1AUT7_PHOVU	351.33	55	0	0	0	0	0	0	0	0	0	0	0	0	0	0	0	0	0	0	0	0	0	0	0	0	0	0	0	39	0	15	1	0	0	1	1	0	5	0	0	1	0	0	17	8	0
136	26209	A0A069SF95|A0A069SF95_PHOVU	351.33	55	0	0	0	0	0	0	0	0	0	0	0	0	0	0	0	0	0	0	0	0	0	0	0	0	0	0	0	39	0	15	1	0	0	1	1	0	5	0	0	1	0	0	17	8	0
23	26133	B4DE59|B4DE59_HUMAN	351.29	62	18	29	28	17	32	19	17	13	26	20	14	9	4	13	23	18	34	28	11	15	42	15	28	22	15	18	16	19	15	15	20	9	13	20	20	20	20	13	11	49	15	17	13	10	11
71	26702	V9HVZ4|V9HVZ4_HUMAN	347.83	83	34	53	40	30	67	30	16	25	34	26	25	19	23	19	32	19	42	34	16	19	44	15	33	27	16	19	21	11	9	4	7	7	4	12	7	4	16	4	4	66	4	4	4	4	7
31	28442	Q16195|Q16195_HUMAN	346.95	77	41	54	46	36	54	44	36	41	40	39	35	14	32	48	44	36	41	57	14	32	49	41	34	36	36	36	41	66	13	16	27	16	5	28	41	24	28	20	5	61	36	28	22	9	5
142	26151	A0A024R952|A0A024R952_HUMAN	346.49	59	2	19	23	0	32	7	0	0	2	8	0	0	0	0	6	0	6	9	0	3	23	2	10	8	4	3	2	0	4	4	9	0	0	8	8	5	3	0	0	54	2	5	0	0	0
174	26265	V9HWA9|V9HWA9_HUMAN	343.93	31	7	1	0	0	18	7	0	16	1	5	0	1	21	0	1	0	0	8	8	0	3	0	8	0	0	6	0	0	0	0	0	0	0	0	0	0	0	0	0	3	0	0	0	0	0
428	26264	A0A024R321|A0A024R321_HUMAN	343.87	28	0	0	0	0	28	0	0	0	0	0	0	0	0	0	0	0	0	0	0	0	0	0	0	0	0	0	0	0	0	0	0	0	0	0	0	0	0	0	0	4	0	0	0	0	0
74	26272	Q59E93|Q59E93_HUMAN	342.73	31	26	0	5	19	1	17	15	14	22	13	6	16	9	0	0	6	0	22	9	12	0	1	17	6	0	16	0	0	0	0	0	0	0	0	1	0	25	3	0	0	0	0	0	3	0
74	26273	A0A024RC61|A0A024RC61_HUMAN	342.73	31	26	0	5	19	1	17	15	14	22	14	6	16	9	0	0	6	0	22	9	12	0	1	17	6	0	16	0	0	0	0	0	0	0	0	1	0	25	3	0	0	0	0	0	4	0
159	26190	Q53H26|Q53H26_HUMAN	342.52	55	44	1	0	0	20	35	1	19	11	17	0	0	20	0	5	0	0	13	29	2	9	1	20	7	0	2	4	0	0	0	0	0	0	0	0	0	0	0	0	20	0	0	0	0	0
73	26166	Q6NUR7|Q6NUR7_HUMAN	342.31	57	43	18	15	32	35	10	25	15	24	17	3	23	6	0	1	15	0	37	8	11	11	0	40	16	8	28	0	0	0	0	0	0	0	0	0	0	0	0	0	12	0	0	0	0	0
73	26173	E7EQR4|E7EQR4_HUMAN	342.31	57	43	18	15	32	35	10	25	15	24	17	3	23	6	0	1	15	0	37	8	11	11	0	40	16	8	28	0	0	0	0	0	0	0	0	0	0	0	0	0	12	0	0	0	0	0
237	26137	A0A7P0TAW3|A0A7P0TAW3_HUMAN	341.29	63	0	13	22	0	51	2	0	21	15	0	0	0	17	0	0	0	0	0	2	0	22	0	3	0	0	0	0	0	0	0	0	0	0	0	0	0	0	0	0	10	0	0	0	0	0
237	26154	V9HW80|V9HW80_HUMAN	341.29	61	0	13	21	0	49	2	0	20	14	0	0	0	17	0	0	0	0	0	2	0	21	0	3	0	0	0	0	0	0	0	0	0	0	0	0	0	0	0	0	9	0	0	0	0	0
183	26191	A0A384N6H1|A0A384N6H1_HUMAN	340.98	52	0	21	25	0	37	0	0	0	22	0	0	0	0	0	1	0	2	1	0	0	21	1	4	2	0	0	1	0	0	0	0	0	0	0	0	1	0	0	0	39	0	0	0	0	0
280	26303	B4DWR5|B4DWR5_HUMAN	339.47	64	0	48	39	0	47	0	0	0	0	0	0	0	0	0	0	0	2	2	0	0	38	0	4	0	0	0	0	0	0	0	0	0	0	0	0	0	0	0	0	35	0	0	0	0	0
126	26153	A8K5I0|A8K5I0_HUMAN	338.87	61	29	32	25	16	54	2	6	5	22	13	0	11	6	2	0	7	3	16	4	3	25	0	19	9	2	17	3	0	0	0	0	1	0	0	0	0	0	0	2	31	0	0	0	0	0
126	26155	A0A0G2JIW1|A0A0G2JIW1_HUMAN	338.87	61	29	32	25	16	54	2	6	5	22	13	0	11	6	2	0	7	3	16	4	3	25	0	19	9	2	17	3	0	0	0	0	1	0	0	0	0	0	0	2	31	0	0	0	0	0
83	26212	A0A494C0J7|A0A494C0J7_HUMAN	338.52	48	5	14	22	11	10	6	11	1	19	21	10	5	1	7	7	5	33	14	6	10	34	5	23	14	7	4	14	6	5	6	6	7	12	14	4	3	11	0	3	33	0	5	1	1	5
72	27619	B2CIS9|B2CIS9_HUMAN	338.04	79	19	38	61	20	74	23	20	19	32	23	23	19	14	23	20	19	53	25	19	20	50	23	19	25	23	20	23	12	14	9	9	12	18	9	12	0	18	0	12	35	0	7	14	4	14
155	31459	E7DVW5|E7DVW5_HUMAN	334.30	95	25	95	76	7	70	12	27	0	46	0	0	34	0	0	0	7	30	37	12	25	71	19	26	56	13	37	0	13	13	13	21	13	0	19	7	19	0	0	0	77	0	0	13	0	0
472	26267	E7EN95|E7EN95_HUMAN	333.91	29	0	0	0	0	29	0	0	0	0	0	0	0	0	0	0	0	0	0	0	0	0	0	0	0	0	0	0	0	0	0	0	0	0	0	0	0	0	0	0	4	0	0	0	0	0
472	26268	Q68CT4|Q68CT4_HUMAN	333.91	29	0	0	0	0	29	0	0	0	0	0	0	0	0	0	0	0	0	0	0	0	0	0	0	0	0	0	0	0	0	0	0	0	0	0	0	0	0	0	0	4	0	0	0	0	0
11	28119	F8W0C6|F8W0C6_HUMAN	332.23	74	56	72	63	52	66	54	58	53	43	44	43	51	39	56	63	43	73	65	46	50	63	60	61	51	47	48	53	47	48	48	47	42	44	43	43	39	39	43	39	66	39	33	38	31	33
115	26308	B4DQ50|B4DQ50_HUMAN	330.03	56	5	13	22	12	9	6	13	2	20	20	12	5	2	6	8	4	41	12	7	11	37	5	24	14	7	4	16	6	4	4	5	6	13	17	2	4	13	0	2	36	0	5	2	2	4
233	26302	A0A173UVT1|A0A173UVT1_9FIRM	328.11	55	0	0	0	0	0	0	0	0	0	0	0	0	0	0	0	0	0	0	0	0	0	0	0	0	0	0	0	0	46	0	0	0	0	0	0	0	0	0	0	0	0	0	1	0	0
236	26167	V9HWB4|V9HWB4_HUMAN	327.95	56	2	25	27	1	49	0	0	4	9	3	0	5	2	0	0	2	3	2	2	0	25	1	5	2	0	4	0	0	0	0	0	1	0	0	0	0	0	0	0	28	0	0	0	0	0
227	26474	A0A374HVE6|A0A374HVE6_9FIRM	326.94	52	0	0	0	0	0	0	0	0	0	0	0	0	0	0	0	0	0	0	0	0	0	0	0	0	0	0	0	0	41	0	0	0	0	0	0	0	0	0	0	0	0	0	1	0	0
122	26131	V9HW22|V9HW22_HUMAN	326.39	59	32	32	25	16	50	6	6	9	17	11	1	10	13	3	1	9	6	24	4	4	22	0	24	8	2	23	3	0	0	0	0	1	0	0	1	0	0	0	2	38	0	0	0	0	0
132	29372	V9HW43|V9HW43_HUMAN	324.11	94	26	68	60	13	91	10	10	10	33	20	0	15	5	0	10	0	12	18	10	10	67	10	37	10	10	5	13	0	0	0	0	8	0	0	0	0	0	0	0	91	0	0	0	0	0
37	29621	K7ENW6|K7ENW6_HUMAN	323.08	90	54	61	54	35	69	59	48	54	52	51	45	14	41	52	59	48	53	59	14	48	55	54	44	48	48	48	54	78	20	16	34	16	8	35	54	29	35	31	8	70	48	35	25	14	8
58	28711	A0A7X3K5H7|A0A7X3K5H7_9RHIZ	323.01	52	39	33	35	23	45	25	25	23	36	23	11	22	19	17	19	14	26	29	19	21	45	22	35	26	19	27	19	6	6	3	3	9	6	11	9	6	3	0	14	43	3	3	3	11	13
250	26284	V9HWN7|V9HWN7_HUMAN	322.80	76	11	35	20	8	71	0	0	0	23	14	0	4	4	0	0	4	0	11	0	4	54	0	11	11	0	4	4	0	0	0	0	0	0	0	0	0	0	0	0	23	0	0	0	0	0
221	26285	V9HWB9|V9HWB9_HUMAN	319.65	74	18	37	27	3	66	0	3	4	18	4	0	3	0	0	0	0	7	12	0	0	22	0	9	7	0	4	6	0	0	0	0	3	0	0	0	0	0	0	0	45	0	0	0	0	0
253	26331	A0A7U0VP26|A0A7U0VP26_PHOVU	319.62	46	0	0	0	0	0	0	0	0	0	0	0	0	0	0	0	0	0	0	0	0	0	0	0	0	0	0	0	31	3	36	1	0	0	0	9	0	1	1	0	0	1	0	1	0	0
253	26347	D4V9Z8|D4V9Z8_PHOVU	319.62	46	0	0	0	0	0	0	0	0	0	0	0	0	0	0	0	0	0	0	0	0	0	0	0	0	0	0	0	31	3	36	1	0	0	0	9	0	1	1	0	0	1	0	1	0	0
253	26348	R9HGE4|R9HGE4_PHOVU	319.62	46	0	0	0	0	0	0	0	0	0	0	0	0	0	0	0	0	0	0	0	0	0	0	0	0	0	0	0	31	3	36	1	0	0	0	9	0	1	1	0	0	1	0	1	0	0
131	26250	Q9HB00|Q9HB00_HUMAN	319.02	43	8	8	14	11	3	7	4	0	5	11	0	4	2	7	10	0	14	11	0	9	17	2	3	11	10	5	11	2	3	5	3	0	5	5	7	3	1	1	3	36	1	1	0	0	2
589	26248	A0A6V8GZM9|A0A6V8GZM9_CAMJU	316.61	40	0	0	0	0	0	0	0	0	0	0	0	0	0	0	0	0	0	0	0	0	0	0	0	0	0	0	0	0	0	0	0	0	0	0	0	0	0	0	0	0	0	0	0	0	0
589	26252	A0A3E4K8R6|A0A3E4K8R6_PHOVU	316.61	38	0	0	0	0	0	0	0	0	0	0	0	0	0	0	0	0	0	0	0	0	0	0	0	0	0	0	0	0	0	0	0	0	0	0	0	0	0	0	0	0	0	0	0	0	0
589	26253	A0A5C6L8H8|A0A5C6L8H8_9BACT	316.61	38	0	0	0	0	0	0	0	0	0	0	0	0	0	0	0	0	0	0	0	0	0	0	0	0	0	0	0	0	0	0	0	0	0	0	0	0	0	0	0	0	0	0	0	0	0
589	26254	A0A1Q6IGH5|A0A1Q6IGH5_BACUN	316.61	38	0	0	0	0	0	0	0	0	0	0	0	0	0	0	0	0	0	0	0	0	0	0	0	0	0	0	0	0	0	0	0	0	0	0	0	0	0	0	0	0	0	0	0	0	0
25	26239	Q0IIN1|Q0IIN1_HUMAN	316.23	46	5	7	11	11	37	14	10	13	19	12	5	8	5	12	7	7	40	36	5	10	7	7	5	30	19	7	21	9	13	5	5	10	30	12	10	7	5	5	7	5	5	5	6	5	5
62	29732	A0A7K1IKP6|A0A7K1IKP6_9ACTN	316.09	40	27	31	28	23	36	29	23	23	27	23	12	20	20	17	17	14	24	27	20	20	36	20	34	23	20	27	20	6	6	3	6	9	6	14	12	9	3	0	14	32	3	3	6	11	12
283	26259	A0A384MEF1|A0A384MEF1_HUMAN	314.19	36	6	4	4	1	36	0	1	5	6	4	0	1	1	0	0	0	1	3	0	0	15	0	7	2	1	2	1	0	0	0	0	0	0	0	0	0	0	0	0	21	0	0	1	0	0
53	28045	Q86TT1|Q86TT1_HUMAN	313.41	47	23	0	0	0	4	42	23	43	13	37	25	23	42	25	9	7	0	15	38	33	27	16	23	15	2	23	0	0	0	0	0	0	0	0	0	0	0	13	0	0	0	0	0	0	0
215	26387	A0A3A5Z178|A0A3A5Z178_9BACE	313.21	40	0	0	0	0	0	0	0	0	0	0	0	0	0	0	0	0	0	0	0	0	0	0	0	0	0	0	0	8	0	1	1	0	0	5	10	0	32	3	0	0	0	0	4	1	0
215	26388	B6VXY7|B6VXY7_9BACT	313.21	39	0	0	0	0	0	0	0	0	0	0	0	0	0	0	0	0	0	0	0	0	0	0	0	0	0	0	0	8	0	1	1	0	0	5	9	0	31	3	0	0	0	0	4	1	0
215	26390	A0A7M3E4K3|A0A7M3E4K3_9BACT	313.21	39	0	0	0	0	0	0	0	0	0	0	0	0	0	0	0	0	0	0	0	0	0	0	0	0	0	0	0	8	0	1	1	0	0	5	9	0	31	3	0	0	0	0	4	1	0
215	26394	A0A4R4HGR8|A0A4R4HGR8_9BACT	313.21	38	0	0	0	0	0	0	0	0	0	0	0	0	0	0	0	0	0	0	0	0	0	0	0	0	0	0	0	8	0	1	1	0	0	5	9	0	31	3	0	0	0	0	4	1	0
215	26395	A0A3E4JMJ8|A0A3E4JMJ8_PHOVU	313.21	38	0	0	0	0	0	0	0	0	0	0	0	0	0	0	0	0	0	0	0	0	0	0	0	0	0	0	0	8	0	1	1	0	0	5	9	0	31	3	0	0	0	0	4	1	0
215	26396	A0A5M5ZN80|A0A5M5ZN80_9BACT	313.21	38	0	0	0	0	0	0	0	0	0	0	0	0	0	0	0	0	0	0	0	0	0	0	0	0	0	0	0	8	0	1	1	0	0	5	9	0	31	3	0	0	0	0	4	1	0
215	26397	A0A4R4GLE1|A0A4R4GLE1_9BACT	313.21	38	0	0	0	0	0	0	0	0	0	0	0	0	0	0	0	0	0	0	0	0	0	0	0	0	0	0	0	8	0	1	1	0	0	5	9	0	31	3	0	0	0	0	4	1	0
215	26398	I9FRX6|I9FRX6_9BACT	313.21	38	0	0	0	0	0	0	0	0	0	0	0	0	0	0	0	0	0	0	0	0	0	0	0	0	0	0	0	8	0	1	1	0	0	5	9	0	31	3	0	0	0	0	4	1	0
215	26399	A0A1Y4P702|A0A1Y4P702_9BACT	313.21	38	0	0	0	0	0	0	0	0	0	0	0	0	0	0	0	0	0	0	0	0	0	0	0	0	0	0	0	8	0	1	1	0	0	5	9	0	31	3	0	0	0	0	4	1	0
215	26400	A0A0M1WAC8|A0A0M1WAC8_9BACE	313.21	38	0	0	0	0	0	0	0	0	0	0	0	0	0	0	0	0	0	0	0	0	0	0	0	0	0	0	0	8	0	1	1	0	0	5	9	0	31	3	0	0	0	0	4	1	0
215	26401	A0A372XTV0|A0A372XTV0_9BACE	313.21	38	0	0	0	0	0	0	0	0	0	0	0	0	0	0	0	0	0	0	0	0	0	0	0	0	0	0	0	8	0	1	1	0	0	5	9	0	31	3	0	0	0	0	4	1	0
215	26402	I9R3S7|I9R3S7_9BACT	313.21	38	0	0	0	0	0	0	0	0	0	0	0	0	0	0	0	0	0	0	0	0	0	0	0	0	0	0	0	7	0	1	1	0	0	5	9	0	31	3	0	0	0	0	4	1	0
185	27393	V9HWK1|V9HWK1_HUMAN	312.86	94	28	42	42	34	88	13	9	0	40	26	4	9	5	8	14	8	9	15	13	14	59	3	31	12	5	5	10	0	0	0	0	0	8	9	0	5	0	0	0	56	0	0	0	0	0
268	26545	B2R6L0|B2R6L0_HUMAN	312.77	50	0	24	27	0	45	0	0	2	6	0	0	2	2	0	0	0	0	4	0	0	20	0	10	0	0	0	0	0	0	0	0	0	0	0	0	0	0	0	0	42	0	0	0	0	0
69	29613	A0A7K1IKM0|A0A7K1IKM0_9ACTN	311.97	46	31	25	26	19	44	24	19	18	29	18	8	16	15	13	15	10	23	23	13	15	39	15	35	18	15	23	13	3	3	0	3	6	3	7	6	3	0	0	10	38	3	3	0	7	8
190	26195	Q4W4Y1|Q4W4Y1_HUMAN	311.86	41	23	0	3	24	11	1	4	0	6	11	0	3	2	0	0	6	0	17	0	0	0	0	31	1	0	27	0	0	0	0	0	0	0	0	0	0	0	0	0	4	0	0	0	0	0
518	26271	A0A087WVQ6|A0A087WVQ6_HUMAN	311.86	28	0	4	6	0	22	0	0	0	0	0	0	0	0	0	0	0	0	0	0	0	1	0	0	0	0	0	0	0	0	0	0	0	0	0	0	0	0	0	0	6	0	0	0	0	0
322	26301	A0A024R8S5|A0A024R8S5_HUMAN	311.37	59	2	13	24	0	58	0	0	2	3	0	0	1	2	0	0	0	0	0	0	0	19	0	11	0	0	0	0	0	0	0	0	0	0	0	0	0	0	0	0	9	0	0	0	0	0
322	26304	A0A7P0TB26|A0A7P0TB26_HUMAN	311.37	56	2	12	23	0	55	0	0	2	3	0	0	1	2	0	0	0	0	0	0	0	19	0	11	0	0	0	0	0	0	0	0	0	0	0	0	0	0	0	0	8	0	0	0	0	0
322	26325	A0A7P0TA35|A0A7P0TA35_HUMAN	311.37	55	1	12	23	0	54	0	0	1	3	0	0	1	1	0	0	0	0	0	0	0	18	0	11	0	0	0	0	0	0	0	0	0	0	0	0	0	0	0	0	8	0	0	0	0	0
322	26326	A0A7P0TA71|A0A7P0TA71_HUMAN	311.37	54	1	12	22	0	53	0	0	1	3	0	0	1	1	0	0	0	0	0	0	0	18	0	10	0	0	0	0	0	0	0	0	0	0	0	0	0	0	0	0	8	0	0	0	0	0
293	26240	B7Z992|B7Z992_HUMAN	310.72	40	7	4	5	2	39	0	2	4	6	4	0	2	2	0	0	0	2	4	0	0	17	0	8	3	1	3	2	0	0	0	0	0	0	0	0	0	0	0	0	22	0	0	2	0	0
271	26547	A0A384MEE3|A0A384MEE3_HUMAN	309.07	49	0	20	27	0	45	0	0	2	6	0	0	2	2	0	0	0	0	4	0	0	20	0	10	0	0	0	0	0	0	0	0	0	0	0	0	0	0	0	0	42	0	0	0	0	0
319	26553	A0A0M6WQN5|A0A0M6WQN5_9FIRM	308.91	47	0	0	0	0	0	0	0	0	0	0	0	0	0	0	0	0	0	0	0	0	0	0	0	0	0	0	0	0	0	0	0	0	0	3	0	0	0	0	0	0	0	0	47	0	0
261	26841	A0A384NYT8|A0A384NYT8_HUMAN	308.79	51	0	21	30	0	50	0	0	2	6	0	0	2	2	0	0	0	0	4	0	0	21	0	10	0	0	0	0	0	0	0	0	0	0	0	0	0	0	0	0	38	0	0	0	0	0
261	26842	Q5SU16|Q5SU16_HUMAN	308.79	51	0	20	30	0	50	0	0	2	6	0	0	2	2	0	0	0	0	4	0	0	21	0	10	0	0	0	0	0	0	0	0	0	0	0	0	0	0	0	0	38	0	0	0	0	0
187	26329	A0A384P5Q0|A0A384P5Q0_HUMAN	308.43	46	6	0	4	2	7	20	4	23	8	18	9	4	19	5	6	5	14	12	19	11	5	2	2	8	6	6	2	0	6	0	0	2	5	6	5	0	2	0	5	29	2	0	2	2	0
146	27621	D0PNI1|D0PNI1_HUMAN	307.77	74	53	37	43	29	67	8	16	12	37	12	0	19	8	0	6	8	6	32	11	11	45	11	48	3	6	29	6	0	0	0	0	0	0	0	0	3	0	0	0	56	0	0	0	0	0
125	26386	A0A7I2V2R5|A0A7I2V2R5_HUMAN	307.29	33	30	0	3	28	0	15	15	13	21	14	0	9	8	0	0	14	0	15	11	9	0	0	28	8	0	27	0	0	0	0	0	0	0	0	0	0	0	0	0	0	0	0	0	0	0
125	26406	A0A7I2V2X8|A0A7I2V2X8_HUMAN	307.29	32	29	0	2	27	0	14	14	12	20	13	0	9	8	0	0	13	0	15	11	9	0	0	27	8	0	26	0	0	0	0	0	0	0	0	0	0	0	0	0	0	0	0	0	0	0
326	26247	K9JA46|K9JA46_HUMAN	306.99	38	8	13	19	0	36	0	0	0	9	2	0	3	0	0	0	0	0	1	0	0	9	0	8	0	0	4	0	0	0	0	0	0	0	0	0	0	0	0	0	11	0	0	0	0	0
305	26276	A0A384MR03|A0A384MR03_HUMAN	306.38	16	13	0	0	0	0	1	0	10	0	1	0	0	9	0	0	0	0	3	5	1	0	0	3	0	0	1	0	0	0	0	0	0	0	0	0	0	0	0	0	0	0	0	0	0	0
305	26277	B7ZLE5|B7ZLE5_HUMAN	306.38	15	12	0	0	0	0	1	0	10	0	1	0	0	9	0	0	0	0	3	5	1	0	0	3	0	0	1	0	0	0	0	0	0	0	0	0	0	0	0	0	0	0	0	0	0	0
305	26278	A0A024R462|A0A024R462_HUMAN	306.38	15	12	0	0	0	0	1	0	9	0	1	0	0	8	0	0	0	0	3	4	1	0	0	2	0	0	1	0	0	0	0	0	0	0	0	0	0	0	0	0	0	0	0	0	0	0
163	26954	B4DN72|B4DN72_HUMAN	306.29	55	2	0	0	6	1	3	1	1	9	6	0	1	5	1	0	1	3	1	0	49	0	1	0	1	3	0	38	0	3	0	0	0	9	19	0	0	8	3	0	2	0	0	0	0	0
129	27013	B0YJ88|B0YJ88_HUMAN	305.72	38	32	11	8	12	13	5	9	9	11	5	2	8	6	0	0	7	0	22	7	7	8	0	29	8	7	13	0	0	0	0	0	0	0	0	0	0	0	0	0	6	0	0	0	0	0
129	27016	A0A2R8Y5S7|A0A2R8Y5S7_HUMAN	305.72	38	32	11	8	12	13	5	9	9	11	5	2	8	6	0	0	6	0	22	6	7	8	0	29	8	7	13	0	0	0	0	0	0	0	0	0	0	0	0	0	6	0	0	0	0	0
334	26835	A0A024R2B6|A0A024R2B6_HUMAN	305.28	67	0	12	29	0	51	0	0	0	16	0	0	0	0	0	0	0	0	0	0	0	25	0	5	0	0	0	2	0	0	0	0	0	0	0	0	0	0	0	0	61	0	0	0	0	0
373	26431	A0A7J5HGG0|A0A7J5HGG0_BACUN	304.74	33	0	0	0	0	0	0	0	0	0	0	0	0	0	0	0	0	0	0	0	0	0	0	0	0	0	0	0	0	0	16	1	0	0	0	0	0	29	3	0	0	0	0	0	0	0
383	26432	A0A414BF42|A0A414BF42_BACUN	304.29	30	0	0	0	0	0	0	0	0	0	0	0	0	0	0	0	0	0	0	0	0	0	0	0	0	0	0	0	0	0	0	0	0	0	30	0	0	15	0	0	0	0	0	0	0	0
396	26424	A0A174U204|A0A174U204_BACUN	303.91	31	0	0	0	0	0	0	0	0	0	0	0	0	0	0	0	0	0	0	0	0	0	0	0	0	0	0	0	0	0	0	0	0	0	24	0	0	23	1	0	0	0	0	0	0	0
396	26425	A0A3A5ZLX2|A0A3A5ZLX2_9BACE	303.91	31	0	0	0	0	0	0	0	0	0	0	0	0	0	0	0	0	0	0	0	0	0	0	0	0	0	0	0	0	0	0	0	0	0	24	0	0	23	1	0	0	0	0	0	0	0
396	26426	A0A3A5S3Z0|A0A3A5S3Z0_9BACE	303.91	31	0	0	0	0	0	0	0	0	0	0	0	0	0	0	0	0	0	0	0	0	0	0	0	0	0	0	0	0	0	0	0	0	0	24	0	0	23	1	0	0	0	0	0	0	0
396	26427	A0A3A5PJY3|A0A3A5PJY3_9BACE	303.91	31	0	0	0	0	0	0	0	0	0	0	0	0	0	0	0	0	0	0	0	0	0	0	0	0	0	0	0	0	0	0	0	0	0	24	0	0	23	1	0	0	0	0	0	0	0
489	27361	A8K5I6|A8K5I6_HUMAN	302.56	46	5	0	0	2	0	0	0	0	2	2	0	0	0	0	0	0	0	23	0	0	44	2	24	5	0	0	0	0	0	0	0	0	0	0	0	0	0	0	0	0	0	0	0	0	0
209	26251	A8K5N5|A8K5N5_HUMAN	301.25	35	2	11	12	3	24	3	0	0	1	3	0	2	0	2	2	2	21	10	0	3	13	0	9	8	3	4	4	0	0	1	0	0	1	6	0	0	2	0	0	14	0	0	0	0	0
311	26249	Q6ZQN2|Q6ZQN2_HUMAN	299.93	24	9	3	2	0	18	0	0	0	2	0	0	0	0	0	0	0	1	3	0	0	10	1	5	0	0	1	0	0	0	0	0	0	0	1	0	0	0	0	0	1	0	0	0	0	0
116	26555	Q6GMX6|Q6GMX6_HUMAN	299.71	54	32	12	22	4	39	17	11	13	8	9	3	14	25	7	20	6	4	17	13	12	28	6	33	8	12	11	10	3	0	0	0	0	0	3	0	0	0	0	5	31	0	0	0	0	0
63	30365	A0A6B2NVA5|A0A6B2NVA5_9RHOB	299.68	36	29	32	29	21	33	21	21	21	26	21	10	18	18	16	18	13	23	26	16	18	30	18	26	21	18	26	16	5	5	3	3	8	5	10	8	5	3	0	13	29	3	3	3	10	10
219	26274	B3KVV6|B3KVV6_HUMAN	299.55	25	1	8	9	0	10	0	0	0	6	3	0	11	0	0	0	0	6	5	0	0	17	1	10	6	0	0	0	0	0	0	0	0	0	2	0	0	2	0	0	0	0	0	0	0	0
252	26328	A0A7I2V2P6|A0A7I2V2P6_HUMAN	299.28	45	0	12	17	0	16	0	0	0	16	4	0	1	0	0	0	0	0	1	0	0	25	0	0	1	0	0	0	0	0	0	0	0	0	0	0	0	0	0	0	23	0	0	0	0	0
252	26332	A0A3B3ISG5|A0A3B3ISG5_HUMAN	299.28	43	0	12	17	0	15	0	0	0	15	4	0	1	0	0	0	0	0	1	0	0	24	0	0	1	0	0	0	0	0	0	0	0	0	0	0	0	0	0	0	22	0	0	0	0	0
355	26233	A0A024RD80|A0A024RD80_HUMAN	296.93	39	3	15	20	0	29	0	0	0	6	2	0	2	0	0	0	0	0	0	0	0	7	0	6	0	0	4	0	0	0	0	0	0	0	0	0	0	0	0	0	18	0	0	0	0	0
300	26420	A0A7U0VI85|A0A7U0VI85_PHOVU	296.66	33	0	0	0	0	0	0	0	0	0	0	0	0	0	0	0	0	0	0	0	0	0	0	0	0	0	0	0	0	0	8	0	0	0	0	0	0	2	0	0	0	0	0	0	0	0
300	26421	A6L059|A6L059_BACV8	296.66	33	0	0	0	0	0	0	0	0	0	0	0	0	0	0	0	0	0	0	0	0	0	0	0	0	0	0	0	0	0	8	0	0	0	0	0	0	2	0	0	0	0	0	0	0	0
402	26236	A0A024R694|A0A024R694_HUMAN	296.63	41	0	3	8	0	40	0	0	0	3	0	0	0	0	0	0	0	0	0	0	0	11	0	0	0	0	0	0	0	0	0	0	0	0	0	0	0	0	0	0	10	0	0	0	0	0
327	26068	V9HWF4|V9HWF4_HUMAN	296.01	64	12	19	15	0	53	0	0	2	20	2	0	2	0	0	0	0	0	12	0	0	29	0	16	0	0	5	0	0	0	0	0	0	0	0	0	0	0	0	0	23	0	0	0	0	0
455	26483	A0A139JX59|A0A139JX59_BACUN	295.91	28	0	0	0	0	0	0	0	0	0	0	0	0	0	0	0	0	0	0	0	0	0	0	0	0	0	0	0	0	0	0	0	0	0	28	0	0	13	0	0	0	0	0	0	0	0
176	27595	B4DPH5|B4DPH5_HUMAN	292.70	32	23	0	5	15	0	15	11	11	19	9	6	13	8	0	0	2	0	23	7	11	0	0	18	4	0	12	0	0	0	0	0	0	0	0	0	0	23	2	0	0	0	0	0	4	0
143	28256	A0A140VK00|A0A140VK00_HUMAN	292.67	60	21	17	15	13	32	21	22	17	23	15	11	11	11	3	28	7	44	20	20	20	30	18	30	20	15	12	20	14	3	7	7	3	11	17	7	11	7	3	8	16	0	7	7	4	10
581	26609	A0A380ZI22|A0A380ZI22_PHOVU	292.64	32	0	0	0	0	0	0	0	0	0	0	0	0	0	0	0	0	0	0	0	0	0	0	0	0	0	0	0	0	0	13	0	0	0	0	0	0	0	0	0	0	0	0	0	0	0
581	26619	A0A1Q6JRK7|A0A1Q6JRK7_PHOVU	292.64	32	0	0	0	0	0	0	0	0	0	0	0	0	0	0	0	0	0	0	0	0	0	0	0	0	0	0	0	0	0	13	0	0	0	0	0	0	0	0	0	0	0	0	0	0	0
192	26286	A0A024R1X9|A0A024R1X9_HUMAN	292.19	60	5	14	7	5	42	2	2	2	13	5	2	4	2	4	2	2	25	7	5	4	11	4	2	7	4	2	4	2	0	5	2	2	11	5	5	2	2	2	2	27	2	2	2	2	2
247	33028	Q53H37|Q53H37_HUMAN	291.65	76	0	53	59	22	75	10	0	0	6	10	9	9	0	0	0	0	10	10	0	0	27	0	0	0	9	0	15	0	0	0	0	12	0	0	10	0	0	0	10	76	0	0	0	0	0
386	26232	B4DTV0|B4DTV0_HUMAN	291.59	36	2	4	7	0	28	0	0	0	0	0	0	1	0	0	0	0	1	4	0	0	14	0	5	2	0	0	0	0	0	0	0	0	0	0	0	0	0	0	0	4	0	0	0	0	0
243	26673	B3KNF4|B3KNF4_HUMAN	290.22	26	21	0	0	8	0	3	3	4	7	9	0	6	2	0	0	1	0	14	3	4	0	0	19	4	0	18	0	0	0	0	0	0	0	0	0	0	0	0	0	0	0	0	0	0	0
243	26674	A0A0A0N0M1|A0A0A0N0M1_HUMAN	290.22	26	21	0	0	8	0	3	3	4	7	9	0	6	2	0	0	1	0	14	3	4	0	0	19	4	0	18	0	0	0	0	0	0	0	0	0	0	0	0	0	0	0	0	0	0	0
243	26675	B3KQS1|B3KQS1_HUMAN	290.22	26	21	0	0	8	0	3	3	4	7	9	0	6	2	0	0	1	0	14	3	4	0	0	19	4	0	18	0	0	0	0	0	0	0	0	0	0	0	0	0	0	0	0	0	0	0
245	26721	A0A140TA69|A0A140TA69_HUMAN	289.15	43	0	0	0	0	0	0	0	0	6	2	0	2	4	2	0	0	0	3	0	36	2	2	2	2	2	0	24	0	0	0	0	0	2	20	0	0	0	0	0	0	0	0	0	0	0
312	26564	A0A372Y1J2|A0A372Y1J2_9BACE	288.14	30	0	0	0	0	0	0	0	0	0	0	0	0	0	0	0	0	0	0	0	0	0	0	0	0	0	0	0	0	0	8	0	0	0	0	0	0	2	0	0	0	0	0	0	0	0
312	26565	A0A6L3ITC2|A0A6L3ITC2_9BACT	288.14	30	0	0	0	0	0	0	0	0	0	0	0	0	0	0	0	0	0	0	0	0	0	0	0	0	0	0	0	0	0	8	0	0	0	0	0	0	2	0	0	0	0	0	0	0	0
87	28101	Q6ZW64|Q6ZW64_HUMAN	287.85	49	14	12	4	7	9	22	15	15	14	9	6	11	18	10	14	6	28	28	15	16	42	16	33	22	17	15	14	28	9	0	0	6	14	12	4	8	9	11	11	0	0	2	3	3	6
533	26560	A0A3A5R3E8|A0A3A5R3E8_9BACE	287.75	32	0	0	0	0	0	0	0	0	0	0	0	0	0	0	0	0	0	0	0	0	0	0	0	0	0	0	0	0	0	0	0	0	0	0	0	0	0	0	0	0	0	0	0	0	0
533	26561	A0A3A5S5T0|A0A3A5S5T0_9BACE	287.75	32	0	0	0	0	0	0	0	0	0	0	0	0	0	0	0	0	0	0	0	0	0	0	0	0	0	0	0	0	0	0	0	0	0	0	0	0	0	0	0	0	0	0	0	0	0
533	26562	A0A3A5PBS3|A0A3A5PBS3_9BACE	287.75	32	0	0	0	0	0	0	0	0	0	0	0	0	0	0	0	0	0	0	0	0	0	0	0	0	0	0	0	0	0	0	0	0	0	0	0	0	0	0	0	0	0	0	0	0	0
533	26563	A0A374N2Z9|A0A374N2Z9_BACUN	287.75	32	0	0	0	0	0	0	0	0	0	0	0	0	0	0	0	0	0	0	0	0	0	0	0	0	0	0	0	0	0	0	0	0	0	0	0	0	0	0	0	0	0	0	0	0	0
609	26640	A0A415BVI8|A0A415BVI8_PHOVU	287.65	29	0	0	0	0	0	0	0	0	0	0	0	0	0	0	0	0	0	0	0	0	0	0	0	0	0	0	0	0	0	14	0	0	0	0	0	0	0	0	0	0	0	0	0	0	0
234	26836	A0A4D5RAC7|A0A4D5RAC7_HUMAN	287.12	58	0	30	13	0	44	0	0	0	12	4	0	0	0	0	0	0	7	7	0	3	34	2	12	4	0	0	7	0	0	0	0	0	0	3	0	0	0	0	0	50	0	0	0	0	0
234	26837	Q6IPT9|Q6IPT9_HUMAN	287.12	54	0	28	12	0	40	0	0	0	11	4	0	0	0	0	0	0	6	7	0	2	32	2	11	4	0	0	6	0	0	0	0	0	0	2	0	0	0	0	0	46	0	0	0	0	0
234	26838	Q53HQ7|Q53HQ7_HUMAN	287.12	54	0	28	12	0	40	0	0	0	11	4	0	0	0	0	0	0	6	7	0	2	32	2	11	4	0	0	6	0	0	0	0	0	0	2	0	0	0	0	0	46	0	0	0	0	0
234	26839	Q53HM9|Q53HM9_HUMAN	287.12	54	0	28	12	0	40	0	0	0	11	4	0	0	0	0	0	0	6	7	0	2	32	2	11	4	0	0	6	0	0	0	0	0	0	2	0	0	0	0	0	46	0	0	0	0	0
234	26840	Q6IPN6|Q6IPN6_HUMAN	287.12	54	0	28	12	0	40	0	0	0	11	4	0	0	0	0	0	0	6	7	0	2	32	2	11	4	0	0	6	0	0	0	0	0	0	2	0	0	0	0	0	46	0	0	0	0	0
234	27274	Q53HR5|Q53HR5_HUMAN	287.12	54	0	28	12	0	40	0	0	0	11	4	0	0	0	0	0	0	6	7	0	2	32	2	11	4	0	0	6	0	0	0	0	0	0	2	0	0	0	0	0	46	0	0	0	0	0
96	28043	B4DQ49|B4DQ49_HUMAN	287.10	60	9	14	29	16	38	18	12	10	20	32	6	6	6	12	22	9	39	27	9	12	49	13	27	23	16	15	20	15	12	9	12	6	18	14	9	16	24	6	13	57	16	10	3	6	6
120	28390	Q7Z351|Q7Z351_HUMAN	286.33	41	29	11	21	4	33	16	11	12	7	9	2	14	18	7	20	5	4	16	12	11	27	6	27	8	11	11	10	3	0	0	0	0	0	2	0	0	0	0	5	29	0	0	0	0	0
323	28069	Q5NKV8|Q5NKV8_HUMAN	285.17	31	26	0	0	22	0	0	10	0	10	2	0	9	0	0	0	7	0	26	0	7	0	0	29	5	0	20	0	0	0	0	0	0	0	0	0	0	0	0	0	0	0	0	0	0	0
172	27437	A0JNT2|A0JNT2_HUMAN	284.67	45	2	0	0	6	2	4	2	2	10	6	0	2	5	2	0	2	3	2	0	38	0	2	0	2	4	0	32	0	4	0	0	0	10	21	0	0	9	4	0	2	0	0	0	0	0
32	31736	B4DWU0|B4DWU0_HUMAN	283.83	76	52	61	52	38	71	52	38	43	38	38	52	27	33	38	62	38	71	65	27	38	70	52	52	38	38	38	38	66	33	33	33	33	19	33	33	38	33	33	27	66	52	27	33	12	19
80	28424	A0A590UJ76|A0A590UJ76_HUMAN	283.79	7	6	1	1	6	1	4	3	4	6	7	1	5	4	1	3	4	1	4	5	4	3	1	4	3	1	6	1	1	0	1	1	0	1	1	0	1	1	0	1	0	1	1	0	1	1
286	26661	A0A6I1AXL8|A0A6I1AXL8_PHOVU	283.19	30	0	0	0	0	0	0	0	0	0	0	0	0	0	0	0	0	0	0	0	0	0	0	0	0	0	0	0	25	1	1	1	0	0	1	0	3	2	5	0	0	0	19	28	0	1
286	26664	A0A174VWT5|A0A174VWT5_PHOVU	283.19	30	0	0	0	0	0	0	0	0	0	0	0	0	0	0	0	0	0	0	0	0	0	0	0	0	0	0	0	25	1	1	1	0	0	1	0	3	2	5	0	0	0	19	28	0	1
298	26662	A0A396AS91|A0A396AS91_PHOVU	283.09	30	0	0	0	0	0	0	0	0	0	0	0	0	0	0	0	0	0	0	0	0	0	0	0	0	0	0	0	26	1	1	1	0	0	1	0	3	2	4	0	0	0	18	27	0	1
298	26665	R9HEN1|R9HEN1_PHOVU	283.09	30	0	0	0	0	0	0	0	0	0	0	0	0	0	0	0	0	0	0	0	0	0	0	0	0	0	0	0	26	1	1	1	0	0	1	0	3	2	4	0	0	0	18	27	0	1
242	26405	A0A1Y4PIR4|A0A1Y4PIR4_9BACT	282.85	29	0	0	0	0	0	0	0	0	0	0	0	0	0	0	0	0	0	0	0	0	0	0	0	0	0	0	0	12	0	12	0	0	0	0	0	1	20	2	0	0	0	15	3	8	1
242	26413	A0A4R4HEC8|A0A4R4HEC8_9BACT	282.85	29	0	0	0	0	0	0	0	0	0	0	0	0	0	0	0	0	0	0	0	0	0	0	0	0	0	0	0	12	0	12	0	0	0	0	0	1	20	2	0	0	0	15	3	8	1
488	26617	A0A415RW69|A0A415RW69_9BACE	282.68	34	0	0	0	0	0	0	0	0	0	0	0	0	0	0	0	0	0	0	0	0	0	0	0	0	0	0	0	2	0	0	0	0	0	0	0	0	0	0	0	0	0	0	1	0	1
488	26618	R5K2C2|R5K2C2_9BACE	282.68	34	0	0	0	0	0	0	0	0	0	0	0	0	0	0	0	0	0	0	0	0	0	0	0	0	0	0	0	2	0	0	0	0	0	0	0	0	0	0	0	0	0	0	1	0	1
346	26499	A0A4R4HCT6|A0A4R4HCT6_9BACT	280.64	28	0	0	0	0	0	0	0	0	0	0	0	0	0	0	0	0	0	0	0	0	0	0	0	0	0	0	0	0	7	1	0	0	0	0	1	28	7	3	0	0	0	1	6	11	3
346	26503	A0A412ZJ63|A0A412ZJ63_9BACT	280.64	28	0	0	0	0	0	0	0	0	0	0	0	0	0	0	0	0	0	0	0	0	0	0	0	0	0	0	0	0	7	1	0	0	0	0	1	28	7	3	0	0	0	1	6	11	3
346	26504	A0A0M1W9G4|A0A0M1W9G4_9BACE	280.64	28	0	0	0	0	0	0	0	0	0	0	0	0	0	0	0	0	0	0	0	0	0	0	0	0	0	0	0	0	7	1	0	0	0	0	1	28	7	3	0	0	0	1	6	11	3
346	26505	A0A412VIF9|A0A412VIF9_PHOVU	280.64	28	0	0	0	0	0	0	0	0	0	0	0	0	0	0	0	0	0	0	0	0	0	0	0	0	0	0	0	0	7	1	0	0	0	0	1	28	7	3	0	0	0	1	6	11	3
346	26506	A0A372Y285|A0A372Y285_9BACE	280.64	28	0	0	0	0	0	0	0	0	0	0	0	0	0	0	0	0	0	0	0	0	0	0	0	0	0	0	0	0	7	1	0	0	0	0	1	28	7	3	0	0	0	1	6	11	3
45	29462	B4E2P9|B4E2P9_HUMAN	280.46	98	26	62	37	30	83	30	35	34	19	25	30	26	20	30	46	26	57	37	26	26	35	32	14	35	23	30	30	33	20	26	26	19	19	30	30	35	30	19	15	53	26	15	31	9	19
119	28742	Q6N095|Q6N095_HUMAN	280.29	37	31	12	21	4	28	19	11	13	8	9	3	14	18	7	20	5	4	16	15	12	28	6	29	8	12	11	10	3	0	0	0	0	0	3	0	0	0	0	5	27	0	0	0	0	0
151	28425	A0A024R882|A0A024R882_HUMAN	280.14	53	42	0	0	38	22	18	34	38	35	28	0	26	18	0	0	28	0	49	24	27	12	0	49	24	8	36	0	0	0	0	0	0	0	0	0	0	0	0	0	0	0	0	0	0	0
275	33045	V9HWE9|V9HWE9_HUMAN	279.29	61	30	31	27	13	57	5	10	5	23	10	0	10	0	0	5	5	10	30	5	10	36	0	40	10	5	10	5	0	0	0	0	0	0	0	0	0	0	0	0	56	0	0	0	0	0
324	26787	A0A412QIS5|A0A412QIS5_PHOVU	278.61	26	0	0	0	0	0	0	0	0	0	0	0	0	0	0	0	0	0	0	0	0	0	0	0	0	0	0	0	0	0	8	0	0	0	0	0	0	2	0	0	0	0	0	0	0	0
101	34487	B2R4M6|B2R4M6_HUMAN	278.36	73	32	43	56	43	73	43	19	19	19	56	8	19	19	19	43	26	48	39	26	8	56	32	53	26	30	26	43	43	0	0	8	0	11	19	0	11	26	0	11	43	0	8	8	19	7
331	31076	A0A7K1IKP8|A0A7K1IKP8_9ACTN	277.88	42	0	24	29	0	37	0	0	0	7	0	0	3	0	0	0	0	4	0	0	0	29	0	0	0	0	0	0	0	0	0	0	0	0	0	0	0	0	0	0	37	0	0	0	0	0
285	26756	A0A3A5R523|A0A3A5R523_9BACE	277.54	28	0	0	0	0	0	0	0	0	0	0	0	0	0	0	0	0	0	0	0	0	0	0	0	0	0	0	0	0	0	0	0	0	0	14	0	0	20	0	0	0	0	18	0	0	0
285	26757	A0A139K550|A0A139K550_BACUN	277.54	28	0	0	0	0	0	0	0	0	0	0	0	0	0	0	0	0	0	0	0	0	0	0	0	0	0	0	0	0	0	0	0	0	0	14	0	0	20	0	0	0	0	18	0	0	0
285	26758	A0A3A5UDH6|A0A3A5UDH6_9BACE	277.54	28	0	0	0	0	0	0	0	0	0	0	0	0	0	0	0	0	0	0	0	0	0	0	0	0	0	0	0	0	0	0	0	0	0	14	0	0	20	0	0	0	0	18	0	0	0
294	26389	Q8N274|Q8N274_HUMAN	277.23	35	9	13	5	0	31	0	0	0	4	0	0	0	0	0	0	0	1	6	0	0	18	1	13	1	0	1	0	0	0	0	0	0	0	1	0	0	0	0	0	2	0	0	0	0	0
113	31064	A0A5B1LKN6|A0A5B1LKN6_9ACTN	277.06	62	37	30	35	18	57	18	18	18	33	18	11	18	18	11	14	11	20	24	15	18	45	18	32	18	18	24	15	4	4	4	4	4	4	15	8	8	4	0	11	39	0	0	8	11	11
257	26310	A0A3A6A691|A0A3A6A691_9BACE	277.03	48	0	0	0	0	0	0	0	0	0	0	0	0	0	0	0	0	0	0	0	0	0	0	0	0	0	0	0	30	2	5	2	0	0	0	4	6	13	17	0	0	0	12	24	2	0
257	26311	A0A415BV31|A0A415BV31_PHOVU	277.03	48	0	0	0	0	0	0	0	0	0	0	0	0	0	0	0	0	0	0	0	0	0	0	0	0	0	0	0	30	2	5	2	0	0	0	4	6	13	17	0	0	0	12	24	2	0
257	26312	A0A0M1VZY4|A0A0M1VZY4_9BACE	277.03	48	0	0	0	0	0	0	0	0	0	0	0	0	0	0	0	0	0	0	0	0	0	0	0	0	0	0	0	30	2	5	2	0	0	0	4	6	13	17	0	0	0	12	24	2	0
257	26313	A0A372Y070|A0A372Y070_9BACE	277.03	48	0	0	0	0	0	0	0	0	0	0	0	0	0	0	0	0	0	0	0	0	0	0	0	0	0	0	0	30	2	5	2	0	0	0	4	6	13	17	0	0	0	12	24	2	0
257	26314	A0A0K2HH17|A0A0K2HH17_9BACT	277.03	48	0	0	0	0	0	0	0	0	0	0	0	0	0	0	0	0	0	0	0	0	0	0	0	0	0	0	0	30	2	5	2	0	0	0	4	6	13	17	0	0	0	12	24	2	0
257	26315	I8WBJ9|I8WBJ9_9BACT	277.03	48	0	0	0	0	0	0	0	0	0	0	0	0	0	0	0	0	0	0	0	0	0	0	0	0	0	0	0	30	2	5	2	0	0	0	4	6	13	17	0	0	0	12	24	2	0
257	26316	A0A7I0RTQ9|A0A7I0RTQ9_9BACT	277.03	48	0	0	0	0	0	0	0	0	0	0	0	0	0	0	0	0	0	0	0	0	0	0	0	0	0	0	0	30	2	5	2	0	0	0	4	6	13	17	0	0	0	12	24	2	0
257	26317	D1K3N4|D1K3N4_9BACE	277.03	48	0	0	0	0	0	0	0	0	0	0	0	0	0	0	0	0	0	0	0	0	0	0	0	0	0	0	0	30	2	5	2	0	0	0	4	6	13	17	0	0	0	12	24	2	0
257	26318	C3RA09|C3RA09_9BACT	277.03	48	0	0	0	0	0	0	0	0	0	0	0	0	0	0	0	0	0	0	0	0	0	0	0	0	0	0	0	30	2	5	2	0	0	0	4	6	13	17	0	0	0	12	24	2	0
257	26320	A0A3A6LZP1|A0A3A6LZP1_9BACE	277.03	48	0	0	0	0	0	0	0	0	0	0	0	0	0	0	0	0	0	0	0	0	0	0	0	0	0	0	0	30	2	5	2	0	0	0	4	6	13	17	0	0	0	12	24	2	0
257	26321	I8WDN5|I8WDN5_9BACT	277.03	48	0	0	0	0	0	0	0	0	0	0	0	0	0	0	0	0	0	0	0	0	0	0	0	0	0	0	0	30	2	5	2	0	0	0	4	6	13	17	0	0	0	12	24	2	0
257	26322	B6W5T6|B6W5T6_9BACT	277.03	48	0	0	0	0	0	0	0	0	0	0	0	0	0	0	0	0	0	0	0	0	0	0	0	0	0	0	0	30	2	5	2	0	0	0	4	6	13	17	0	0	0	12	24	2	0
388	26502	Q6ZWK7|Q6ZWK7_HUMAN	276.97	27	0	4	5	0	8	0	1	0	4	2	0	13	0	0	0	0	4	7	0	0	17	0	10	7	0	0	0	0	0	0	0	0	0	1	0	0	2	0	0	0	0	0	0	0	0
315	26667	D1KAH8|D1KAH8_9BACE	276.22	28	0	0	0	0	0	0	0	0	0	0	0	0	0	0	0	0	0	0	0	0	0	0	0	0	0	0	0	14	5	1	0	0	0	0	0	4	2	0	0	0	0	20	22	0	1
315	26668	A0A1Q6H9K7|A0A1Q6H9K7_9BACE	276.22	28	0	0	0	0	0	0	0	0	0	0	0	0	0	0	0	0	0	0	0	0	0	0	0	0	0	0	0	14	5	1	0	0	0	0	0	4	2	0	0	0	0	20	22	0	1
315	26669	I9QFV4|I9QFV4_9BACT	276.22	27	0	0	0	0	0	0	0	0	0	0	0	0	0	0	0	0	0	0	0	0	0	0	0	0	0	0	0	13	5	1	0	0	0	0	0	4	2	0	0	0	0	19	21	0	1
315	26670	A0A395UJT1|A0A395UJT1_PHOVU	276.22	28	0	0	0	0	0	0	0	0	0	0	0	0	0	0	0	0	0	0	0	0	0	0	0	0	0	0	0	13	5	1	0	0	0	0	0	4	2	0	0	0	0	20	22	0	1
315	26671	A0A3A5SXY5|A0A3A5SXY5_9BACE	276.22	28	0	0	0	0	0	0	0	0	0	0	0	0	0	0	0	0	0	0	0	0	0	0	0	0	0	0	0	13	5	1	0	0	0	0	0	4	2	0	0	0	0	20	22	0	1
315	26672	A0A6M4K612|A0A6M4K612_9BACT	276.22	27	0	0	0	0	0	0	0	0	0	0	0	0	0	0	0	0	0	0	0	0	0	0	0	0	0	0	0	13	5	1	0	0	0	0	0	4	2	0	0	0	0	19	21	0	1
315	26680	D4V8M2|D4V8M2_PHOVU	276.22	27	0	0	0	0	0	0	0	0	0	0	0	0	0	0	0	0	0	0	0	0	0	0	0	0	0	0	0	13	5	1	0	0	0	0	0	4	2	0	0	0	0	19	21	0	1
315	26681	A0A662ZUF3|A0A662ZUF3_PHOVU	276.22	27	0	0	0	0	0	0	0	0	0	0	0	0	0	0	0	0	0	0	0	0	0	0	0	0	0	0	0	13	5	1	0	0	0	0	0	4	2	0	0	0	0	19	21	0	1
315	26682	A0A4V1YW33|A0A4V1YW33_9BACT	276.22	27	0	0	0	0	0	0	0	0	0	0	0	0	0	0	0	0	0	0	0	0	0	0	0	0	0	0	0	13	5	1	0	0	0	0	0	4	2	0	0	0	0	19	21	0	1
315	26683	A0A412VN95|A0A412VN95_PHOVU	276.22	27	0	0	0	0	0	0	0	0	0	0	0	0	0	0	0	0	0	0	0	0	0	0	0	0	0	0	0	13	5	1	0	0	0	0	0	4	2	0	0	0	0	19	21	0	1
315	26684	A0A5C6L2L3|A0A5C6L2L3_9BACT	276.22	27	0	0	0	0	0	0	0	0	0	0	0	0	0	0	0	0	0	0	0	0	0	0	0	0	0	0	0	13	5	1	0	0	0	0	0	4	2	0	0	0	0	19	21	0	1
315	26685	A0A372XUC4|A0A372XUC4_9BACE	276.22	27	0	0	0	0	0	0	0	0	0	0	0	0	0	0	0	0	0	0	0	0	0	0	0	0	0	0	0	13	5	1	0	0	0	0	0	4	2	0	0	0	0	19	21	0	1
315	26686	E5UQ13|E5UQ13_9BACE	276.22	27	0	0	0	0	0	0	0	0	0	0	0	0	0	0	0	0	0	0	0	0	0	0	0	0	0	0	0	13	5	1	0	0	0	0	0	4	2	0	0	0	0	19	21	0	1
315	26687	A0A3A5XLI8|A0A3A5XLI8_9BACE	276.22	27	0	0	0	0	0	0	0	0	0	0	0	0	0	0	0	0	0	0	0	0	0	0	0	0	0	0	0	13	5	1	0	0	0	0	0	4	2	0	0	0	0	19	21	0	1
315	26688	A0A078QXC5|A0A078QXC5_PHOVU	276.22	27	0	0	0	0	0	0	0	0	0	0	0	0	0	0	0	0	0	0	0	0	0	0	0	0	0	0	0	13	5	1	0	0	0	0	0	4	2	0	0	0	0	19	21	0	1
315	26689	A0A0M1W9Q3|A0A0M1W9Q3_9BACE	276.22	27	0	0	0	0	0	0	0	0	0	0	0	0	0	0	0	0	0	0	0	0	0	0	0	0	0	0	0	13	5	1	0	0	0	0	0	4	2	0	0	0	0	19	21	0	1
315	26690	A0A1H7H4J8|A0A1H7H4J8_PHOVU	276.22	27	0	0	0	0	0	0	0	0	0	0	0	0	0	0	0	0	0	0	0	0	0	0	0	0	0	0	0	13	5	1	0	0	0	0	0	4	2	0	0	0	0	19	21	0	1
315	26691	A0A5C6JYU6|A0A5C6JYU6_9BACT	276.22	27	0	0	0	0	0	0	0	0	0	0	0	0	0	0	0	0	0	0	0	0	0	0	0	0	0	0	0	13	5	1	0	0	0	0	0	4	2	0	0	0	0	19	21	0	1
315	26692	A0A413LYH9|A0A413LYH9_PHOVU	276.22	27	0	0	0	0	0	0	0	0	0	0	0	0	0	0	0	0	0	0	0	0	0	0	0	0	0	0	0	13	5	1	0	0	0	0	0	4	2	0	0	0	0	19	21	0	1
315	26693	A0A174X278|A0A174X278_PHOVU	276.22	27	0	0	0	0	0	0	0	0	0	0	0	0	0	0	0	0	0	0	0	0	0	0	0	0	0	0	0	13	5	1	0	0	0	0	0	4	2	0	0	0	0	19	21	0	1
315	26694	C6Z3S7|C6Z3S7_9BACE	276.22	27	0	0	0	0	0	0	0	0	0	0	0	0	0	0	0	0	0	0	0	0	0	0	0	0	0	0	0	13	5	1	0	0	0	0	0	4	2	0	0	0	0	19	21	0	1
315	26695	A0A6L3IYB9|A0A6L3IYB9_9BACT	276.22	27	0	0	0	0	0	0	0	0	0	0	0	0	0	0	0	0	0	0	0	0	0	0	0	0	0	0	0	13	5	1	0	0	0	0	0	4	2	0	0	0	0	19	21	0	1
315	26696	R9H2F3|R9H2F3_PHOVU	276.22	27	0	0	0	0	0	0	0	0	0	0	0	0	0	0	0	0	0	0	0	0	0	0	0	0	0	0	0	13	5	1	0	0	0	0	0	4	2	0	0	0	0	19	21	0	1
855	26556	D3DPU2|D3DPU2_HUMAN	275.22	40	3	3	7	0	38	0	0	0	3	0	0	0	0	0	0	0	0	3	0	0	11	0	3	0	0	0	0	0	0	0	0	0	0	0	0	0	0	0	0	2	0	0	0	0	0
855	26557	B2RDY9|B2RDY9_HUMAN	275.22	40	3	3	7	0	38	0	0	0	3	0	0	0	0	0	0	0	0	3	0	0	11	0	3	0	0	0	0	0	0	0	0	0	0	0	0	0	0	0	0	2	0	0	0	0	0
204	28002	V9HW98|V9HW98_HUMAN	274.77	71	63	15	24	33	53	3	18	7	19	7	0	13	3	0	6	11	6	24	6	9	15	6	47	3	6	24	6	0	0	0	0	0	0	0	0	3	0	0	0	39	0	0	0	0	0
495	27795	B4DLV7|B4DLV7_HUMAN	274.63	42	6	8	10	2	24	0	0	0	12	0	0	0	0	0	0	0	2	6	0	0	22	0	10	0	0	0	0	0	0	0	0	0	0	0	0	0	0	0	0	18	0	0	0	0	0
495	27827	Q6IAT1|Q6IAT1_HUMAN	274.63	42	7	8	10	2	24	0	0	0	12	0	0	0	0	0	0	0	2	6	0	0	22	0	10	0	0	0	0	0	0	0	0	0	0	0	0	0	0	0	0	19	0	0	0	0	0
244	26566	A0A415BWE8|A0A415BWE8_PHOVU	273.08	35	0	0	0	0	0	0	0	0	0	0	0	0	0	0	0	0	0	0	0	0	0	0	0	0	0	0	0	3	10	12	1	0	0	2	3	6	12	5	0	0	0	1	1	1	2
198	28004	H0Y300|H0Y300_HUMAN	272.67	36	18	0	0	0	2	31	11	23	4	13	17	0	32	0	2	0	0	2	28	8	7	0	4	9	2	25	0	0	0	0	0	0	0	0	0	0	0	0	0	2	0	0	0	0	0
198	28177	A0A0C4DGL8|A0A0C4DGL8_HUMAN	272.67	46	23	0	0	0	3	39	14	29	5	17	21	0	41	0	2	0	0	3	35	10	9	0	5	12	2	31	0	0	0	0	0	0	0	0	0	0	0	0	0	3	0	0	0	0	0
198	28186	J3QR68|J3QR68_HUMAN	272.67	40	20	0	0	0	3	33	12	25	5	14	18	0	35	0	2	0	0	3	30	9	7	0	4	10	2	27	0	0	0	0	0	0	0	0	0	0	0	0	0	3	0	0	0	0	0
674	27383	A0A564WLR9|A0A564WLR9_9FIRM	272.04	18	0	0	0	0	0	0	0	0	0	0	0	0	0	0	0	0	0	0	0	0	0	0	0	0	0	0	0	0	0	18	0	0	0	0	0	0	0	0	0	0	0	0	0	0	0
289	26845	Q5T0G8|Q5T0G8_HUMAN	271.96	38	33	0	2	26	12	9	9	8	10	12	0	2	6	0	0	7	0	14	2	2	2	0	26	0	0	18	0	0	0	0	0	0	0	0	0	0	0	0	0	0	0	0	0	0	0
289	26847	B7Z6L0|B7Z6L0_HUMAN	271.96	32	28	0	2	21	10	7	7	7	8	10	0	2	5	0	0	5	0	12	1	1	2	0	22	0	0	15	0	0	0	0	0	0	0	0	0	0	0	0	0	0	0	0	0	0	0
580	27443	A0A417A328|A0A417A328_9FIRM	271.82	23	0	0	0	0	0	0	0	0	0	0	0	0	0	0	0	0	0	0	0	0	0	0	0	0	0	0	0	0	0	23	0	0	0	0	0	0	0	0	0	0	0	0	0	0	0
466	26822	A0A413NKK9|A0A413NKK9_BACUN	271.45	23	0	0	0	0	0	0	0	0	0	0	0	0	0	0	0	0	0	0	0	0	0	0	0	0	0	0	0	0	0	0	0	0	0	2	6	0	20	2	0	0	0	0	0	0	0
466	26829	A0A6I0J748|A0A6I0J748_BACUN	271.45	23	0	0	0	0	0	0	0	0	0	0	0	0	0	0	0	0	0	0	0	0	0	0	0	0	0	0	0	0	0	0	0	0	0	2	7	0	21	2	0	0	0	0	0	0	0
466	26831	A0A139K395|A0A139K395_BACUN	271.45	23	0	0	0	0	0	0	0	0	0	0	0	0	0	0	0	0	0	0	0	0	0	0	0	0	0	0	0	0	0	0	0	0	0	2	6	0	20	2	0	0	0	0	0	0	0
466	26832	A0A285SGL0|A0A285SGL0_9BACE	271.45	23	0	0	0	0	0	0	0	0	0	0	0	0	0	0	0	0	0	0	0	0	0	0	0	0	0	0	0	0	0	0	0	0	0	2	6	0	20	2	0	0	0	0	0	0	0
186	27271	A0A024R3E3|A0A024R3E3_HUMAN	271.08	64	55	0	0	0	4	35	0	51	4	16	0	3	48	3	16	0	0	13	52	23	12	0	12	0	0	24	0	0	0	0	0	0	0	0	0	0	0	0	0	18	0	0	0	0	0
449	27015	V9HWH1|V9HWH1_HUMAN	270.69	48	23	0	0	0	46	0	0	0	6	0	0	0	0	0	0	0	0	14	0	0	32	0	25	3	0	0	0	0	0	0	0	0	0	0	0	0	0	0	0	0	0	0	0	0	0
464	26678	A0A7J5HQD5|A0A7J5HQD5_BACUN	270.59	24	0	0	0	0	0	0	0	0	0	0	0	0	0	0	0	0	0	0	0	0	0	0	0	0	0	0	0	0	0	0	0	0	0	2	3	0	24	1	0	0	0	0	0	0	0
189	26766	A0A372XTL6|A0A372XTL6_9BACE	270.58	27	0	0	0	0	0	0	0	0	0	0	0	0	0	0	0	0	0	0	0	0	0	0	0	0	0	0	0	3	17	14	0	0	0	4	6	8	17	6	1	0	1	7	11	10	2
189	26768	A0A3A6L8X0|A0A3A6L8X0_9BACE	270.58	27	0	0	0	0	0	0	0	0	0	0	0	0	0	0	0	0	0	0	0	0	0	0	0	0	0	0	0	3	17	14	0	0	0	4	6	8	17	6	1	0	1	7	11	10	2
189	26770	A0A6A1I7Y8|A0A6A1I7Y8_9BACT	270.58	26	0	0	0	0	0	0	0	0	0	0	0	0	0	0	0	0	0	0	0	0	0	0	0	0	0	0	0	3	17	14	0	0	0	4	6	8	17	6	1	0	1	7	11	10	2
189	26771	A0A6L3JE22|A0A6L3JE22_9BACT	270.58	26	0	0	0	0	0	0	0	0	0	0	0	0	0	0	0	0	0	0	0	0	0	0	0	0	0	0	0	3	17	14	0	0	0	4	6	8	17	6	1	0	1	7	11	10	2
189	26772	A0A4Q5HPK9|A0A4Q5HPK9_9BACT	270.58	26	0	0	0	0	0	0	0	0	0	0	0	0	0	0	0	0	0	0	0	0	0	0	0	0	0	0	0	3	17	14	0	0	0	4	6	8	17	6	1	0	1	7	11	10	2
189	26773	A0A6L3IKH9|A0A6L3IKH9_9BACT	270.58	26	0	0	0	0	0	0	0	0	0	0	0	0	0	0	0	0	0	0	0	0	0	0	0	0	0	0	0	3	17	14	0	0	0	4	6	8	17	6	1	0	1	7	11	10	2
189	26774	A0A642PMH6|A0A642PMH6_9BACT	270.58	26	0	0	0	0	0	0	0	0	0	0	0	0	0	0	0	0	0	0	0	0	0	0	0	0	0	0	0	3	17	14	0	0	0	4	6	8	17	6	1	0	1	7	11	10	2
189	26777	A0A3A6AIT8|A0A3A6AIT8_9BACE	270.58	26	0	0	0	0	0	0	0	0	0	0	0	0	0	0	0	0	0	0	0	0	0	0	0	0	0	0	0	3	17	14	0	0	0	4	6	8	17	6	1	0	1	7	11	10	2
189	26778	B6VV88|B6VV88_9BACT	270.58	26	0	0	0	0	0	0	0	0	0	0	0	0	0	0	0	0	0	0	0	0	0	0	0	0	0	0	0	3	17	14	0	0	0	4	6	8	17	6	1	0	1	7	11	10	2
189	26780	A0A1Y4P755|A0A1Y4P755_9BACT	270.58	26	0	0	0	0	0	0	0	0	0	0	0	0	0	0	0	0	0	0	0	0	0	0	0	0	0	0	0	3	17	14	0	0	0	4	6	8	17	6	1	0	1	7	11	10	2
189	26782	C3RGV5|C3RGV5_9BACT	270.58	25	0	0	0	0	0	0	0	0	0	0	0	0	0	0	0	0	0	0	0	0	0	0	0	0	0	0	0	3	16	13	0	0	0	3	5	7	16	5	1	0	1	7	11	10	2
189	26783	I9QTZ0|I9QTZ0_9BACT	270.58	25	0	0	0	0	0	0	0	0	0	0	0	0	0	0	0	0	0	0	0	0	0	0	0	0	0	0	0	3	16	13	0	0	0	3	5	7	16	5	1	0	1	7	11	10	2
189	26784	A0A4R4HIU9|A0A4R4HIU9_9BACT	270.58	25	0	0	0	0	0	0	0	0	0	0	0	0	0	0	0	0	0	0	0	0	0	0	0	0	0	0	0	3	16	13	0	0	0	3	5	7	16	5	1	0	1	7	11	10	2
189	26785	A0A7I0RSV7|A0A7I0RSV7_9BACT	270.58	25	0	0	0	0	0	0	0	0	0	0	0	0	0	0	0	0	0	0	0	0	0	0	0	0	0	0	0	3	16	13	0	0	0	3	5	7	16	5	1	0	1	7	11	10	2
189	26786	A0A415BFT0|A0A415BFT0_PHOVU	270.58	25	0	0	0	0	0	0	0	0	0	0	0	0	0	0	0	0	0	0	0	0	0	0	0	0	0	0	0	3	16	13	0	0	0	3	5	7	16	5	1	0	1	7	11	10	2
148	31080	V9HVZ7|V9HVZ7_HUMAN	270.44	78	34	41	21	14	71	27	17	14	34	8	8	11	8	4	8	4	14	24	13	11	47	12	44	14	8	21	13	4	4	4	0	4	4	10	4	4	4	0	4	46	0	0	4	4	11
513	26610	A0A415RV55|A0A415RV55_9BACE	270.06	31	0	0	0	0	0	0	0	0	0	0	0	0	0	0	0	0	0	0	0	0	0	0	0	0	0	0	0	1	1	1	0	0	0	0	0	0	1	0	0	0	0	0	1	0	1
778	27163	B3KQT9|B3KQT9_HUMAN	269.90	44	0	5	12	0	44	0	0	0	3	0	0	0	0	0	0	0	0	0	0	0	8	0	4	0	0	0	0	0	0	0	0	0	0	0	0	0	0	0	0	0	0	0	0	0	0
778	27164	V9HVY3|V9HVY3_HUMAN	269.90	42	0	5	11	0	42	0	0	0	3	0	0	0	0	0	0	0	0	0	0	0	7	0	4	0	0	0	0	0	0	0	0	0	0	0	0	0	0	0	0	0	0	0	0	0	0
64	32603	L8B196|L8B196_HUMAN	269.40	17	15	14	7	13	14	7	5	7	9	7	7	7	2	0	7	5	12	7	7	5	7	3	13	5	7	13	0	0	0	0	0	0	2	0	0	0	0	0	0	9	0	0	0	0	0
333	27005	R7JNP4|R7JNP4_9BACT	268.82	24	0	0	0	0	0	0	0	0	0	0	0	0	0	0	0	0	0	0	0	0	0	0	0	0	0	0	0	0	6	0	10	0	0	0	0	2	9	0	0	0	0	7	5	0	1
333	27006	A0A3D1NRC3|A0A3D1NRC3_9BACT	268.82	24	0	0	0	0	0	0	0	0	0	0	0	0	0	0	0	0	0	0	0	0	0	0	0	0	0	0	0	0	6	0	10	0	0	0	0	2	9	0	0	0	0	7	5	0	1
692	26436	A0A4Y1VHC1|A0A4Y1VHC1_BACUN	268.80	28	0	0	0	0	0	0	0	0	0	0	0	0	0	0	0	0	0	0	0	0	0	0	0	0	0	0	0	0	0	0	0	0	0	0	0	4	0	0	0	0	0	0	0	0	0
692	26440	A0A3E4WAS6|A0A3E4WAS6_PHOVU	268.80	27	0	0	0	0	0	0	0	0	0	0	0	0	0	0	0	0	0	0	0	0	0	0	0	0	0	0	0	0	0	0	0	0	0	0	0	4	0	0	0	0	0	0	0	0	0
692	26441	A0A7J5ME93|A0A7J5ME93_PHOVU	268.80	27	0	0	0	0	0	0	0	0	0	0	0	0	0	0	0	0	0	0	0	0	0	0	0	0	0	0	0	0	0	0	0	0	0	0	0	4	0	0	0	0	0	0	0	0	0
692	26442	A0A3E5EZ45|A0A3E5EZ45_PHOVU	268.80	27	0	0	0	0	0	0	0	0	0	0	0	0	0	0	0	0	0	0	0	0	0	0	0	0	0	0	0	0	0	0	0	0	0	0	0	4	0	0	0	0	0	0	0	0	0
692	26443	A0A6I0LRM5|A0A6I0LRM5_BACUN	268.80	27	0	0	0	0	0	0	0	0	0	0	0	0	0	0	0	0	0	0	0	0	0	0	0	0	0	0	0	0	0	0	0	0	0	0	0	4	0	0	0	0	0	0	0	0	0
692	26444	A0A5C6LAX0|A0A5C6LAX0_9BACT	268.80	27	0	0	0	0	0	0	0	0	0	0	0	0	0	0	0	0	0	0	0	0	0	0	0	0	0	0	0	0	0	0	0	0	0	0	0	4	0	0	0	0	0	0	0	0	0
692	26445	U6RCI3|U6RCI3_9BACT	268.80	27	0	0	0	0	0	0	0	0	0	0	0	0	0	0	0	0	0	0	0	0	0	0	0	0	0	0	0	0	0	0	0	0	0	0	0	4	0	0	0	0	0	0	0	0	0
692	26446	A0A396EWH7|A0A396EWH7_PHOVU	268.80	27	0	0	0	0	0	0	0	0	0	0	0	0	0	0	0	0	0	0	0	0	0	0	0	0	0	0	0	0	0	0	0	0	0	0	0	4	0	0	0	0	0	0	0	0	0
692	26447	A0A373IU00|A0A373IU00_9BACE	268.80	27	0	0	0	0	0	0	0	0	0	0	0	0	0	0	0	0	0	0	0	0	0	0	0	0	0	0	0	0	0	0	0	0	0	0	0	4	0	0	0	0	0	0	0	0	0
692	26448	A0A415J6D2|A0A415J6D2_9BACT	268.80	27	0	0	0	0	0	0	0	0	0	0	0	0	0	0	0	0	0	0	0	0	0	0	0	0	0	0	0	0	0	0	0	0	0	0	0	4	0	0	0	0	0	0	0	0	0
692	26449	A0A3A5XGN1|A0A3A5XGN1_9BACE	268.80	27	0	0	0	0	0	0	0	0	0	0	0	0	0	0	0	0	0	0	0	0	0	0	0	0	0	0	0	0	0	0	0	0	0	0	0	4	0	0	0	0	0	0	0	0	0
692	26450	A0A6M4K9Y5|A0A6M4K9Y5_9BACT	268.80	27	0	0	0	0	0	0	0	0	0	0	0	0	0	0	0	0	0	0	0	0	0	0	0	0	0	0	0	0	0	0	0	0	0	0	0	4	0	0	0	0	0	0	0	0	0
692	26451	A0A1Q6H4F4|A0A1Q6H4F4_9BACE	268.80	27	0	0	0	0	0	0	0	0	0	0	0	0	0	0	0	0	0	0	0	0	0	0	0	0	0	0	0	0	0	0	0	0	0	0	0	4	0	0	0	0	0	0	0	0	0
111	28802	Q6MZX9|Q6MZX9_HUMAN	268.58	41	11	7	3	2	7	17	11	12	9	6	8	10	18	8	9	2	21	17	10	11	32	9	30	17	10	10	7	24	7	2	2	2	7	10	4	5	4	8	4	0	2	2	5	2	4
239	26567	D1K701|D1K701_9BACE	268.51	35	0	0	0	0	0	0	0	0	0	0	0	0	0	0	0	0	0	0	0	0	0	0	0	0	0	0	0	3	10	9	1	0	0	2	4	6	14	5	0	0	0	1	1	1	2
239	26568	A0A078RGU0|A0A078RGU0_PHOVU	268.51	35	0	0	0	0	0	0	0	0	0	0	0	0	0	0	0	0	0	0	0	0	0	0	0	0	0	0	0	3	10	9	1	0	0	2	3	6	14	5	0	0	0	1	1	1	2
239	26569	A0A069SNP6|A0A069SNP6_PHOVU	268.51	34	0	0	0	0	0	0	0	0	0	0	0	0	0	0	0	0	0	0	0	0	0	0	0	0	0	0	0	3	10	9	1	0	0	2	3	6	14	5	0	0	0	1	1	1	2
239	26570	E5UN75|E5UN75_9BACE	268.51	34	0	0	0	0	0	0	0	0	0	0	0	0	0	0	0	0	0	0	0	0	0	0	0	0	0	0	0	3	10	9	1	0	0	2	3	6	14	5	0	0	0	1	1	1	2
239	26571	A0A372Y1I5|A0A372Y1I5_9BACE	268.51	34	0	0	0	0	0	0	0	0	0	0	0	0	0	0	0	0	0	0	0	0	0	0	0	0	0	0	0	3	10	9	1	0	0	2	3	6	14	5	0	0	0	1	1	1	2
239	26572	A0A5M5ZWE1|A0A5M5ZWE1_9BACT	268.51	34	0	0	0	0	0	0	0	0	0	0	0	0	0	0	0	0	0	0	0	0	0	0	0	0	0	0	0	3	10	9	1	0	0	2	3	6	14	5	0	0	0	1	1	1	2
239	26573	A0A0M1W5S2|A0A0M1W5S2_9BACE	268.51	34	0	0	0	0	0	0	0	0	0	0	0	0	0	0	0	0	0	0	0	0	0	0	0	0	0	0	0	3	10	9	1	0	0	2	3	6	14	5	0	0	0	1	1	1	2
239	26574	A0A076IYP1|A0A076IYP1_9BACT	268.51	34	0	0	0	0	0	0	0	0	0	0	0	0	0	0	0	0	0	0	0	0	0	0	0	0	0	0	0	3	10	9	1	0	0	2	3	6	14	5	0	0	0	1	1	1	2
239	26575	A0A3A5ZKZ9|A0A3A5ZKZ9_9BACE	268.51	34	0	0	0	0	0	0	0	0	0	0	0	0	0	0	0	0	0	0	0	0	0	0	0	0	0	0	0	3	10	9	1	0	0	2	3	6	14	5	0	0	0	1	1	1	2
239	26576	A0A3A6LR80|A0A3A6LR80_9BACE	268.51	34	0	0	0	0	0	0	0	0	0	0	0	0	0	0	0	0	0	0	0	0	0	0	0	0	0	0	0	3	10	9	1	0	0	2	3	6	14	5	0	0	0	1	1	1	2
239	26577	D4V3Q1|D4V3Q1_PHOVU	268.51	34	0	0	0	0	0	0	0	0	0	0	0	0	0	0	0	0	0	0	0	0	0	0	0	0	0	0	0	3	10	9	1	0	0	2	3	6	14	5	0	0	0	1	1	1	2
239	26578	A0A0P0LNS1|A0A0P0LNS1_PHOVU	268.51	34	0	0	0	0	0	0	0	0	0	0	0	0	0	0	0	0	0	0	0	0	0	0	0	0	0	0	0	3	10	9	1	0	0	2	3	6	14	5	0	0	0	1	1	1	2
239	26579	A0A3A5SUP4|A0A3A5SUP4_9BACE	268.51	34	0	0	0	0	0	0	0	0	0	0	0	0	0	0	0	0	0	0	0	0	0	0	0	0	0	0	0	3	10	9	1	0	0	2	3	6	14	5	0	0	0	1	1	1	2
239	26580	C3RCI4|C3RCI4_9BACT	268.51	34	0	0	0	0	0	0	0	0	0	0	0	0	0	0	0	0	0	0	0	0	0	0	0	0	0	0	0	3	10	9	1	0	0	2	3	6	14	5	0	0	0	1	1	1	2
239	26581	A0A5C6L5R6|A0A5C6L5R6_9BACT	268.51	34	0	0	0	0	0	0	0	0	0	0	0	0	0	0	0	0	0	0	0	0	0	0	0	0	0	0	0	3	10	9	1	0	0	2	3	6	14	5	0	0	0	1	1	1	2
239	26582	A0A3A5XSE7|A0A3A5XSE7_9BACE	268.51	34	0	0	0	0	0	0	0	0	0	0	0	0	0	0	0	0	0	0	0	0	0	0	0	0	0	0	0	3	10	9	1	0	0	2	3	6	14	5	0	0	0	1	1	1	2
239	26583	A0A174NAQ2|A0A174NAQ2_PHOVU	268.51	34	0	0	0	0	0	0	0	0	0	0	0	0	0	0	0	0	0	0	0	0	0	0	0	0	0	0	0	3	10	9	1	0	0	2	3	6	14	5	0	0	0	1	1	1	2
239	26584	A0A7M3E7D1|A0A7M3E7D1_9BACT	268.51	34	0	0	0	0	0	0	0	0	0	0	0	0	0	0	0	0	0	0	0	0	0	0	0	0	0	0	0	3	10	9	1	0	0	2	3	6	14	5	0	0	0	1	1	1	2
239	26585	I8WE05|I8WE05_9BACT	268.51	34	0	0	0	0	0	0	0	0	0	0	0	0	0	0	0	0	0	0	0	0	0	0	0	0	0	0	0	3	10	9	1	0	0	2	3	6	14	5	0	0	0	1	1	1	2
239	26586	C6YZ40|C6YZ40_9BACE	268.51	34	0	0	0	0	0	0	0	0	0	0	0	0	0	0	0	0	0	0	0	0	0	0	0	0	0	0	0	3	10	9	1	0	0	2	3	6	14	5	0	0	0	1	1	1	2
239	26588	A0A6I0H8F8|A0A6I0H8F8_PHOVU	268.51	34	0	0	0	0	0	0	0	0	0	0	0	0	0	0	0	0	0	0	0	0	0	0	0	0	0	0	0	3	10	9	1	0	0	2	3	6	14	5	0	0	0	1	1	1	2
239	26602	A0A6L3J8D8|A0A6L3J8D8_9BACT	268.51	34	0	0	0	0	0	0	0	0	0	0	0	0	0	0	0	0	0	0	0	0	0	0	0	0	0	0	0	3	10	9	1	0	0	2	3	6	14	5	0	0	0	1	1	1	2
496	26739	R5JKB2|R5JKB2_9BACE	268.16	29	0	0	0	0	0	0	0	0	0	0	0	0	0	0	0	0	0	0	0	0	0	0	0	0	0	0	0	11	0	0	0	0	0	0	0	2	0	0	0	0	0	0	0	0	0
496	26740	A0A380YIU1|A0A380YIU1_9BACE	268.16	29	0	0	0	0	0	0	0	0	0	0	0	0	0	0	0	0	0	0	0	0	0	0	0	0	0	0	0	11	0	0	0	0	0	0	0	2	0	0	0	0	0	0	0	0	0
496	26741	A0A4Q5GY50|A0A4Q5GY50_9BACE	268.16	29	0	0	0	0	0	0	0	0	0	0	0	0	0	0	0	0	0	0	0	0	0	0	0	0	0	0	0	11	0	0	0	0	0	0	0	2	0	0	0	0	0	0	0	0	0
496	26742	E5WZR7|E5WZR7_9BACE	268.16	29	0	0	0	0	0	0	0	0	0	0	0	0	0	0	0	0	0	0	0	0	0	0	0	0	0	0	0	11	0	0	0	0	0	0	0	2	0	0	0	0	0	0	0	0	0
201	28996	V9HWD6|V9HWD6_HUMAN	267.91	57	38	30	35	24	50	3	14	11	22	11	0	14	11	0	6	6	6	14	6	6	15	6	25	6	6	18	9	0	0	0	0	0	0	0	0	3	0	0	0	22	0	0	0	0	0
395	26729	A0A662ZUP3|A0A662ZUP3_PHOVU	267.42	29	0	0	0	0	0	0	0	0	0	0	0	0	0	0	0	0	0	0	0	0	0	0	0	0	0	0	0	6	9	0	0	0	0	1	0	3	1	0	0	0	0	18	0	0	0
395	26762	A0A412YSD7|A0A412YSD7_9BACT	267.42	26	0	0	0	0	0	0	0	0	0	0	0	0	0	0	0	0	0	0	0	0	0	0	0	0	0	0	0	5	8	0	0	0	0	1	0	3	1	0	0	0	0	16	0	0	0
395	26763	A0A7Y0UWA0|A0A7Y0UWA0_PHOVU	267.42	26	0	0	0	0	0	0	0	0	0	0	0	0	0	0	0	0	0	0	0	0	0	0	0	0	0	0	0	5	8	0	0	0	0	1	0	3	1	0	0	0	0	16	0	0	0
395	26764	A6KYZ0|A6KYZ0_BACV8	267.42	26	0	0	0	0	0	0	0	0	0	0	0	0	0	0	0	0	0	0	0	0	0	0	0	0	0	0	0	5	8	0	0	0	0	1	0	3	1	0	0	0	0	16	0	0	0
395	26765	A0A0P0LJJ4|A0A0P0LJJ4_PHOVU	267.42	26	0	0	0	0	0	0	0	0	0	0	0	0	0	0	0	0	0	0	0	0	0	0	0	0	0	0	0	5	8	0	0	0	0	1	0	3	1	0	0	0	0	16	0	0	0
193	26776	A0A413RRV8|A0A413RRV8_PHOVU	267.26	26	0	0	0	0	0	0	0	0	0	0	0	0	0	0	0	0	0	0	0	0	0	0	0	0	0	0	0	3	18	13	0	0	0	4	6	8	15	6	1	0	1	7	11	9	2
193	26798	D4VDJ4|D4VDJ4_PHOVU	267.26	24	0	0	0	0	0	0	0	0	0	0	0	0	0	0	0	0	0	0	0	0	0	0	0	0	0	0	0	3	17	13	0	0	0	3	5	7	14	5	1	0	1	7	11	9	2
573	27026	Q53YD7|Q53YD7_HUMAN	267.03	39	0	25	18	0	23	0	0	0	10	0	0	0	0	0	0	0	0	0	0	0	9	0	0	0	0	0	0	0	0	0	0	0	0	0	0	0	0	0	0	24	0	0	0	0	0
553	26715	A0A384NYN5|A0A384NYN5_HUMAN	266.98	29	2	1	1	0	28	0	0	0	5	1	0	1	0	0	0	0	0	2	0	0	3	0	2	0	1	0	0	0	0	0	0	0	2	0	0	0	0	0	0	3	0	0	0	0	0
553	26716	A0A024QZN4|A0A024QZN4_HUMAN	266.98	29	2	1	1	0	28	0	0	0	5	1	0	1	0	0	0	0	0	2	0	0	3	0	2	0	1	0	0	0	0	0	0	0	2	0	0	0	0	0	0	3	0	0	0	0	0
553	26718	V9HWK2|V9HWK2_HUMAN	266.98	27	2	1	1	0	26	0	0	0	4	1	0	1	0	0	0	0	0	2	0	0	3	0	2	0	1	0	0	0	0	0	0	0	2	0	0	0	0	0	0	3	0	0	0	0	0
369	27312	R5K6D1|R5K6D1_9BACE	266.83	30	0	0	0	0	0	0	0	0	0	0	0	0	0	0	0	0	0	0	0	0	0	0	0	0	0	0	0	0	0	0	0	0	0	7	0	0	11	0	0	0	0	9	0	0	0
369	27313	A0A380YMI9|A0A380YMI9_9BACE	266.83	30	0	0	0	0	0	0	0	0	0	0	0	0	0	0	0	0	0	0	0	0	0	0	0	0	0	0	0	0	0	0	0	0	0	7	0	0	11	0	0	0	0	9	0	0	0
369	27314	E5WTS5|E5WTS5_9BACE	266.83	31	0	0	0	0	0	0	0	0	0	0	0	0	0	0	0	0	0	0	0	0	0	0	0	0	0	0	0	0	0	0	0	0	0	7	0	0	11	0	0	0	0	9	0	0	0
369	27316	A0A415RVW1|A0A415RVW1_9BACE	266.83	30	0	0	0	0	0	0	0	0	0	0	0	0	0	0	0	0	0	0	0	0	0	0	0	0	0	0	0	0	0	0	0	0	0	7	0	0	11	0	0	0	0	9	0	0	0
284	27957	B2R7Z6|B2R7Z6_HUMAN	266.50	38	34	0	0	0	0	6	5	19	2	6	0	0	2	4	0	0	0	30	8	16	3	5	14	16	10	5	0	0	0	0	0	0	0	0	0	0	0	0	2	0	0	0	0	0	0
225	29605	J3QLC9|J3QLC9_HUMAN	265.15	36	18	0	0	0	3	34	11	21	3	11	18	0	36	0	0	0	0	3	31	7	8	0	5	11	2	27	0	0	0	0	0	0	0	0	0	0	0	0	0	3	0	0	0	0	0
306	27101	A0A174UZY3|A0A174UZY3_BACUN	264.58	23	0	0	0	0	0	0	0	0	0	0	0	0	0	0	0	0	0	0	0	0	0	0	0	0	0	0	0	4	5	11	2	0	0	3	1	9	15	1	0	0	0	1	1	0	0
288	27032	A0A174ETY2|A0A174ETY2_BACUN	264.37	26	0	0	0	0	0	0	0	0	0	0	0	0	0	0	0	0	0	0	0	0	0	0	0	0	0	0	0	5	7	13	2	0	0	3	1	11	16	1	0	0	0	1	1	0	0
288	27034	A0A3A5SIE7|A0A3A5SIE7_9BACE	264.37	25	0	0	0	0	0	0	0	0	0	0	0	0	0	0	0	0	0	0	0	0	0	0	0	0	0	0	0	5	7	13	2	0	0	3	1	11	16	1	0	0	0	1	1	0	0
288	27035	A0A412JXM9|A0A412JXM9_BACUN	264.37	25	0	0	0	0	0	0	0	0	0	0	0	0	0	0	0	0	0	0	0	0	0	0	0	0	0	0	0	5	7	13	2	0	0	3	1	11	16	1	0	0	0	1	1	0	0
288	27036	A7V861|A7V861_BACUC	264.37	25	0	0	0	0	0	0	0	0	0	0	0	0	0	0	0	0	0	0	0	0	0	0	0	0	0	0	0	5	7	13	2	0	0	3	1	11	16	1	0	0	0	1	1	0	0
288	27037	A0A7Y5IKG9|A0A7Y5IKG9_BACUN	264.37	25	0	0	0	0	0	0	0	0	0	0	0	0	0	0	0	0	0	0	0	0	0	0	0	0	0	0	0	5	7	13	2	0	0	3	1	11	16	1	0	0	0	1	1	0	0
288	27038	A0A3A6C0H9|A0A3A6C0H9_9BACE	264.37	25	0	0	0	0	0	0	0	0	0	0	0	0	0	0	0	0	0	0	0	0	0	0	0	0	0	0	0	5	7	13	2	0	0	3	1	11	16	1	0	0	0	1	1	0	0
288	27039	A0A7U8QKX4|A0A7U8QKX4_9BACE	264.37	25	0	0	0	0	0	0	0	0	0	0	0	0	0	0	0	0	0	0	0	0	0	0	0	0	0	0	0	5	7	13	2	0	0	3	1	11	16	1	0	0	0	1	1	0	0
288	27040	A0A3A5ZS15|A0A3A5ZS15_9BACE	264.37	25	0	0	0	0	0	0	0	0	0	0	0	0	0	0	0	0	0	0	0	0	0	0	0	0	0	0	0	5	7	13	2	0	0	3	1	11	16	1	0	0	0	1	1	0	0
288	27041	A0A3E4R1D0|A0A3E4R1D0_BACUN	264.37	25	0	0	0	0	0	0	0	0	0	0	0	0	0	0	0	0	0	0	0	0	0	0	0	0	0	0	0	5	7	13	2	0	0	3	1	11	16	1	0	0	0	1	1	0	0
288	27042	A0A414JN05|A0A414JN05_BACUN	264.37	25	0	0	0	0	0	0	0	0	0	0	0	0	0	0	0	0	0	0	0	0	0	0	0	0	0	0	0	5	7	13	2	0	0	3	1	11	16	1	0	0	0	1	1	0	0
288	27043	A0A7J5H7Z2|A0A7J5H7Z2_BACUN	264.37	25	0	0	0	0	0	0	0	0	0	0	0	0	0	0	0	0	0	0	0	0	0	0	0	0	0	0	0	5	7	13	2	0	0	3	1	11	16	1	0	0	0	1	1	0	0
288	27044	A0A078S7H7|A0A078S7H7_BACUN	264.37	25	0	0	0	0	0	0	0	0	0	0	0	0	0	0	0	0	0	0	0	0	0	0	0	0	0	0	0	5	7	13	2	0	0	3	1	11	16	1	0	0	0	1	1	0	0
288	27045	A0A374Q803|A0A374Q803_9BACE	264.37	25	0	0	0	0	0	0	0	0	0	0	0	0	0	0	0	0	0	0	0	0	0	0	0	0	0	0	0	5	7	13	2	0	0	3	1	11	16	1	0	0	0	1	1	0	0
288	27046	A0A3A5WFC6|A0A3A5WFC6_9BACE	264.37	25	0	0	0	0	0	0	0	0	0	0	0	0	0	0	0	0	0	0	0	0	0	0	0	0	0	0	0	5	7	13	2	0	0	3	1	11	16	1	0	0	0	1	1	0	0
288	27047	A0A3A5S5J9|A0A3A5S5J9_9BACE	264.37	25	0	0	0	0	0	0	0	0	0	0	0	0	0	0	0	0	0	0	0	0	0	0	0	0	0	0	0	5	7	13	2	0	0	3	1	11	16	1	0	0	0	1	1	0	0
288	27063	A0A285SPA3|A0A285SPA3_9BACE	264.37	25	0	0	0	0	0	0	0	0	0	0	0	0	0	0	0	0	0	0	0	0	0	0	0	0	0	0	0	5	7	13	2	0	0	3	1	11	15	1	0	0	0	1	1	0	0
288	27064	A0A139JT02|A0A139JT02_BACUN	264.37	25	0	0	0	0	0	0	0	0	0	0	0	0	0	0	0	0	0	0	0	0	0	0	0	0	0	0	0	5	7	13	2	0	0	3	1	11	15	1	0	0	0	1	1	0	0
288	27071	A0A6I0JTK0|A0A6I0JTK0_BACUN	264.37	25	0	0	0	0	0	0	0	0	0	0	0	0	0	0	0	0	0	0	0	0	0	0	0	0	0	0	0	5	7	13	2	0	0	3	1	11	15	1	0	0	0	1	1	0	0
288	27208	A0A3E5F5S3|A0A3E5F5S3_BACUN	264.37	23	0	0	0	0	0	0	0	0	0	0	0	0	0	0	0	0	0	0	0	0	0	0	0	0	0	0	0	4	6	12	2	0	0	3	1	11	15	1	0	0	0	1	1	0	0
288	27209	A0A7J5H8L3|A0A7J5H8L3_BACUN	264.37	23	0	0	0	0	0	0	0	0	0	0	0	0	0	0	0	0	0	0	0	0	0	0	0	0	0	0	0	4	6	12	2	0	0	3	1	11	15	1	0	0	0	1	1	0	0
288	27210	A0A3A5QRQ3|A0A3A5QRQ3_9BACE	264.37	23	0	0	0	0	0	0	0	0	0	0	0	0	0	0	0	0	0	0	0	0	0	0	0	0	0	0	0	4	6	12	2	0	0	3	1	11	15	1	0	0	0	1	1	0	0
288	27211	A0A414IM62|A0A414IM62_BACUN	264.37	23	0	0	0	0	0	0	0	0	0	0	0	0	0	0	0	0	0	0	0	0	0	0	0	0	0	0	0	4	6	12	2	0	0	3	1	11	15	1	0	0	0	1	1	0	0
288	27212	R9HRK8|R9HRK8_BACUN	264.37	23	0	0	0	0	0	0	0	0	0	0	0	0	0	0	0	0	0	0	0	0	0	0	0	0	0	0	0	4	6	12	2	0	0	3	1	10	14	1	0	0	0	1	1	0	0
288	27213	A0A4Y1VHN8|A0A4Y1VHN8_BACUN	264.37	23	0	0	0	0	0	0	0	0	0	0	0	0	0	0	0	0	0	0	0	0	0	0	0	0	0	0	0	4	6	12	2	0	0	3	1	10	14	1	0	0	0	1	1	0	0
288	27214	A0A173YTZ0|A0A173YTZ0_BACUN	264.37	23	0	0	0	0	0	0	0	0	0	0	0	0	0	0	0	0	0	0	0	0	0	0	0	0	0	0	0	4	6	12	2	0	0	3	1	10	14	1	0	0	0	1	1	0	0
288	27215	A0A174Q9J5|A0A174Q9J5_BACUN	264.37	23	0	0	0	0	0	0	0	0	0	0	0	0	0	0	0	0	0	0	0	0	0	0	0	0	0	0	0	4	6	12	2	0	0	3	1	10	14	1	0	0	0	1	1	0	0
288	27217	A0A3E4GK39|A0A3E4GK39_9BACE	264.37	23	0	0	0	0	0	0	0	0	0	0	0	0	0	0	0	0	0	0	0	0	0	0	0	0	0	0	0	4	6	12	2	0	0	3	1	11	15	1	0	0	0	1	1	0	0
56	34323	A0A370CMH6|A0A370CMH6_9MYCO	264.26	100	85	93	93	85	87	85	38	40	76	85	85	61	69	38	93	38	85	93	46	38	85	85	85	85	69	85	46	85	85	38	38	38	27	38	27	46	17	27	38	69	61	46	85	38	27
1319	28214	R6XXL5|R6XXL5_9BACT	264.13	19	0	0	0	0	0	0	0	0	0	0	0	0	0	0	0	0	0	0	0	0	0	0	0	0	0	0	0	1	0	0	0	0	0	5	0	0	0	0	0	16	0	0	0	0	0
1319	28370	A0A5B3GNR1|A0A5B3GNR1_9BACT	264.13	18	0	0	0	0	0	0	0	0	0	0	0	0	0	0	0	0	0	0	0	0	0	0	0	0	0	0	0	1	0	0	0	0	0	5	0	0	0	0	0	16	0	0	0	0	0
1319	28426	A0A4Y1X6N0|A0A4Y1X6N0_9BACT	264.13	19	0	0	0	0	0	0	0	0	0	0	0	0	0	0	0	0	0	0	0	0	0	0	0	0	0	0	0	1	0	0	0	0	0	5	0	0	0	0	0	16	0	0	0	0	0
1319	28427	A0A4Y1WJL3|A0A4Y1WJL3_9BACT	264.13	19	0	0	0	0	0	0	0	0	0	0	0	0	0	0	0	0	0	0	0	0	0	0	0	0	0	0	0	1	0	0	0	0	0	5	0	0	0	0	0	16	0	0	0	0	0
1319	28428	A0A173Z8N5|A0A173Z8N5_9BACT	264.13	19	0	0	0	0	0	0	0	0	0	0	0	0	0	0	0	0	0	0	0	0	0	0	0	0	0	0	0	1	0	0	0	0	0	5	0	0	0	0	0	16	0	0	0	0	0
99	32007	B2R4C5|B2R4C5_HUMAN	263.89	77	27	17	43	30	20	43	43	37	22	25	39	39	32	19	25	19	60	63	43	26	68	37	68	51	38	19	35	56	16	19	19	35	25	30	24	30	25	14	24	6	14	19	6	14	25
238	26811	A0A0M1W633|A0A0M1W633_9BACE	263.44	22	0	0	0	0	0	0	0	0	0	0	0	0	0	0	0	0	0	0	0	0	0	0	0	0	0	0	0	4	13	10	1	0	0	0	0	13	0	6	0	0	0	9	15	6	0
238	26812	A0A372Y0W8|A0A372Y0W8_9BACE	263.44	22	0	0	0	0	0	0	0	0	0	0	0	0	0	0	0	0	0	0	0	0	0	0	0	0	0	0	0	4	13	10	1	0	0	0	0	13	0	6	0	0	0	9	15	6	0
238	26813	A0A0K2HIY2|A0A0K2HIY2_9BACT	263.44	22	0	0	0	0	0	0	0	0	0	0	0	0	0	0	0	0	0	0	0	0	0	0	0	0	0	0	0	4	13	10	1	0	0	0	0	13	0	6	0	0	0	9	15	6	0
238	26814	I8VJX9|I8VJX9_9BACT	263.44	22	0	0	0	0	0	0	0	0	0	0	0	0	0	0	0	0	0	0	0	0	0	0	0	0	0	0	0	4	13	10	1	0	0	0	0	13	0	6	0	0	0	9	15	6	0
238	26815	I9QUY6|I9QUY6_9BACT	263.44	22	0	0	0	0	0	0	0	0	0	0	0	0	0	0	0	0	0	0	0	0	0	0	0	0	0	0	0	4	13	10	1	0	0	0	0	13	0	6	0	0	0	9	15	6	0
238	26816	A0A415BXB8|A0A415BXB8_PHOVU	263.44	22	0	0	0	0	0	0	0	0	0	0	0	0	0	0	0	0	0	0	0	0	0	0	0	0	0	0	0	4	13	10	1	0	0	0	0	13	0	6	0	0	0	9	15	6	0
238	26817	D1K7E4|D1K7E4_9BACE	263.44	22	0	0	0	0	0	0	0	0	0	0	0	0	0	0	0	0	0	0	0	0	0	0	0	0	0	0	0	4	13	10	1	0	0	0	0	13	0	6	0	0	0	9	15	6	0
613	27275	V9HW31|V9HW31_HUMAN	262.97	49	0	5	8	0	43	0	0	0	6	0	0	7	0	0	0	0	0	0	0	0	16	0	7	2	0	0	0	0	0	0	0	0	0	0	0	0	0	0	0	14	0	0	0	0	0
282	26823	A0A396AM81|A0A396AM81_PHOVU	262.33	22	0	0	0	0	0	0	0	0	0	0	0	0	0	0	0	0	0	0	0	0	0	0	0	0	0	0	0	5	10	8	1	0	0	0	0	13	0	5	0	0	0	10	13	4	0
282	26824	A0A7K0JD49|A0A7K0JD49_PHOVU	262.33	22	0	0	0	0	0	0	0	0	0	0	0	0	0	0	0	0	0	0	0	0	0	0	0	0	0	0	0	5	10	8	1	0	0	0	0	13	0	5	0	0	0	10	13	4	0
282	26825	A0A7J5RD67|A0A7J5RD67_PHOVU	262.33	22	0	0	0	0	0	0	0	0	0	0	0	0	0	0	0	0	0	0	0	0	0	0	0	0	0	0	0	5	10	8	1	0	0	0	0	13	0	5	0	0	0	10	13	4	0
282	26826	A0A4V3RU26|A0A4V3RU26_9BACT	262.33	22	0	0	0	0	0	0	0	0	0	0	0	0	0	0	0	0	0	0	0	0	0	0	0	0	0	0	0	5	10	8	1	0	0	0	0	13	0	5	0	0	0	10	13	4	0
282	26827	A0A7K3K8Q9|A0A7K3K8Q9_9BACT	262.33	22	0	0	0	0	0	0	0	0	0	0	0	0	0	0	0	0	0	0	0	0	0	0	0	0	0	0	0	5	10	8	1	0	0	0	0	13	0	5	0	0	0	10	13	4	0
282	26828	R9HGM7|R9HGM7_PHOVU	262.33	22	0	0	0	0	0	0	0	0	0	0	0	0	0	0	0	0	0	0	0	0	0	0	0	0	0	0	0	5	10	8	1	0	0	0	0	13	0	5	0	0	0	10	13	4	0
282	26830	R9I1C8|R9I1C8_9BACT	262.33	22	0	0	0	0	0	0	0	0	0	0	0	0	0	0	0	0	0	0	0	0	0	0	0	0	0	0	0	5	10	8	1	0	0	0	0	13	0	5	0	0	0	10	13	4	0
949	27599	E5V5R6|E5V5R6_9BACE	262.13	21	0	0	0	0	0	0	0	0	0	0	0	0	0	0	0	0	0	0	0	0	0	0	0	0	0	0	0	0	0	21	0	0	0	2	0	0	0	0	0	0	0	0	0	0	0
949	27600	A0A374PYJ3|A0A374PYJ3_9BACE	262.13	21	0	0	0	0	0	0	0	0	0	0	0	0	0	0	0	0	0	0	0	0	0	0	0	0	0	0	0	0	0	21	0	0	0	2	0	0	0	0	0	0	0	0	0	0	0
949	27601	A0A3A5Z1P4|A0A3A5Z1P4_9BACE	262.13	21	0	0	0	0	0	0	0	0	0	0	0	0	0	0	0	0	0	0	0	0	0	0	0	0	0	0	0	0	0	21	0	0	0	2	0	0	0	0	0	0	0	0	0	0	0
949	27602	A0A6A2FT74|A0A6A2FT74_BACUN	262.13	21	0	0	0	0	0	0	0	0	0	0	0	0	0	0	0	0	0	0	0	0	0	0	0	0	0	0	0	0	0	21	0	0	0	2	0	0	0	0	0	0	0	0	0	0	0
949	27603	A0A3A5RU60|A0A3A5RU60_9BACE	262.13	21	0	0	0	0	0	0	0	0	0	0	0	0	0	0	0	0	0	0	0	0	0	0	0	0	0	0	0	0	0	21	0	0	0	2	0	0	0	0	0	0	0	0	0	0	0
949	27604	A0A6G0G5S6|A0A6G0G5S6_BACUN	262.13	21	0	0	0	0	0	0	0	0	0	0	0	0	0	0	0	0	0	0	0	0	0	0	0	0	0	0	0	0	0	21	0	0	0	2	0	0	0	0	0	0	0	0	0	0	0
949	27605	A0A3A6BJY5|A0A3A6BJY5_9BACE	262.13	21	0	0	0	0	0	0	0	0	0	0	0	0	0	0	0	0	0	0	0	0	0	0	0	0	0	0	0	0	0	21	0	0	0	2	0	0	0	0	0	0	0	0	0	0	0
949	27609	A0A396CV64|A0A396CV64_BACUN	262.13	21	0	0	0	0	0	0	0	0	0	0	0	0	0	0	0	0	0	0	0	0	0	0	0	0	0	0	0	0	0	21	0	0	0	2	0	0	0	0	0	0	0	0	0	0	0
949	27610	A0A3A5QKN2|A0A3A5QKN2_9BACE	262.13	21	0	0	0	0	0	0	0	0	0	0	0	0	0	0	0	0	0	0	0	0	0	0	0	0	0	0	0	0	0	21	0	0	0	2	0	0	0	0	0	0	0	0	0	0	0
949	27611	A0A3A5ZCL8|A0A3A5ZCL8_9BACE	262.13	21	0	0	0	0	0	0	0	0	0	0	0	0	0	0	0	0	0	0	0	0	0	0	0	0	0	0	0	0	0	21	0	0	0	2	0	0	0	0	0	0	0	0	0	0	0
949	27612	A0A078S223|A0A078S223_BACUN	262.13	21	0	0	0	0	0	0	0	0	0	0	0	0	0	0	0	0	0	0	0	0	0	0	0	0	0	0	0	0	0	21	0	0	0	2	0	0	0	0	0	0	0	0	0	0	0
949	27614	A0A1Q6IHB2|A0A1Q6IHB2_BACUN	262.13	21	0	0	0	0	0	0	0	0	0	0	0	0	0	0	0	0	0	0	0	0	0	0	0	0	0	0	0	0	0	21	0	0	0	2	0	0	0	0	0	0	0	0	0	0	0
949	27615	A7UYH7|A7UYH7_BACUC	262.13	21	0	0	0	0	0	0	0	0	0	0	0	0	0	0	0	0	0	0	0	0	0	0	0	0	0	0	0	0	0	21	0	0	0	2	0	0	0	0	0	0	0	0	0	0	0
949	27616	A0A174PKZ4|A0A174PKZ4_BACUN	262.13	21	0	0	0	0	0	0	0	0	0	0	0	0	0	0	0	0	0	0	0	0	0	0	0	0	0	0	0	0	0	21	0	0	0	2	0	0	0	0	0	0	0	0	0	0	0
949	27617	R7EPE8|R7EPE8_9BACE	262.13	21	0	0	0	0	0	0	0	0	0	0	0	0	0	0	0	0	0	0	0	0	0	0	0	0	0	0	0	0	0	21	0	0	0	2	0	0	0	0	0	0	0	0	0	0	0
42	33477	F8VV57|F8VV57_HUMAN	261.81	64	57	61	58	59	58	58	58	58	58	52	46	52	52	58	58	52	59	58	58	58	58	58	58	52	58	58	58	52	52	58	58	58	52	52	46	52	52	52	52	58	52	52	45	45	43
483	29247	B4DWS9|B4DWS9_HUMAN	261.16	57	0	4	23	0	43	0	0	0	13	0	0	0	0	0	0	0	0	0	0	0	23	0	7	0	0	0	3	0	0	0	0	0	0	0	0	0	0	0	0	50	0	0	0	0	0
413	26305	B4DPW9|B4DPW9_HUMAN	261.05	40	7	3	16	0	36	0	0	0	13	0	0	0	0	0	0	0	0	0	0	0	20	0	15	0	0	0	0	0	0	0	0	0	0	0	0	0	0	0	0	14	0	0	0	0	0
413	26324	Q53GY0|Q53GY0_HUMAN	261.05	39	7	3	15	0	34	0	0	0	13	0	0	0	0	0	0	0	0	0	0	0	19	0	14	0	0	0	0	0	0	0	0	0	0	0	0	0	0	0	0	14	0	0	0	0	0
490	27171	A0A6N3EVI8|A0A6N3EVI8_9BACT	260.80	30	0	0	0	0	0	0	0	0	0	0	0	0	0	0	0	0	0	0	0	0	0	0	0	0	0	0	0	0	0	0	0	0	0	0	0	0	0	10	0	0	0	0	0	0	0
490	27172	A0A173W8S7|A0A173W8S7_9BACT	260.80	30	0	0	0	0	0	0	0	0	0	0	0	0	0	0	0	0	0	0	0	0	0	0	0	0	0	0	0	0	0	0	0	0	0	0	0	0	0	10	0	0	0	0	0	0	0
896	27392	A0A0U1RQF0|A0A0U1RQF0_HUMAN	260.38	10	0	0	2	0	5	0	0	0	2	0	0	0	0	0	0	0	0	0	0	0	2	0	1	0	0	0	0	0	0	0	0	0	0	0	0	0	0	0	0	4	0	0	0	0	0
103	28648	F8W787|F8W787_HUMAN	260.23	41	7	25	32	18	28	15	18	10	30	20	15	25	5	18	10	18	33	27	15	18	27	7	15	25	18	18	15	5	8	0	3	7	13	18	7	10	18	0	10	12	2	6	24	10	10
103	28649	A0A1B0GW44|A0A1B0GW44_HUMAN	260.23	38	7	23	29	16	26	14	16	9	28	19	14	23	4	16	9	16	31	25	14	16	25	7	14	23	16	16	14	5	7	0	2	7	12	16	7	9	16	0	9	11	2	5	23	9	10
103	28650	A0A1B0GV23|A0A1B0GV23_HUMAN	260.23	38	7	23	29	16	26	14	16	9	28	19	14	23	4	16	9	16	31	25	14	16	25	7	14	23	16	16	14	5	7	0	2	7	12	16	7	9	16	0	9	11	2	5	23	9	10
103	28651	A0A1B0GWE8|A0A1B0GWE8_HUMAN	260.23	37	7	23	29	16	26	14	16	9	27	19	14	23	4	16	9	16	31	25	14	16	25	7	14	23	16	16	14	5	7	0	2	7	12	16	7	9	16	0	9	11	2	5	22	9	10
103	28652	V9HWI3|V9HWI3_HUMAN	260.23	37	7	23	29	16	26	14	16	9	27	19	14	23	4	16	9	16	31	25	14	16	25	7	14	23	16	16	14	5	7	0	2	7	12	16	7	9	16	0	9	11	2	5	22	9	9
103	28653	C9JH19|C9JH19_HUMAN	260.23	34	6	21	26	15	24	12	15	8	25	17	12	21	4	15	8	15	28	22	13	15	22	6	13	21	15	15	12	4	7	0	2	6	11	15	6	8	15	0	8	10	2	5	20	8	9
409	30491	V9HWI5|V9HWI5_HUMAN	259.67	87	30	30	16	22	81	0	11	0	20	0	0	23	0	0	0	7	0	11	0	7	25	0	30	7	0	7	0	0	0	0	0	0	0	0	0	0	0	0	0	25	0	0	0	0	0
166	28434	A0A5F9ZH78|A0A5F9ZH78_HUMAN	259.63	76	17	39	17	17	22	14	16	0	21	5	8	12	14	11	10	8	24	26	5	21	25	5	14	21	21	17	14	3	5	5	8	8	8	8	11	8	16	0	8	62	5	5	8	5	0
367	26916	A0A7Y5MYJ2|A0A7Y5MYJ2_BACUN	259.62	24	0	0	0	0	0	0	0	0	0	0	0	0	0	0	0	0	0	0	0	0	0	0	0	0	0	0	0	0	0	2	0	0	0	4	0	5	8	1	0	0	0	0	9	0	0
367	26917	A0A4Y1VEA5|A0A4Y1VEA5_BACUN	259.62	24	0	0	0	0	0	0	0	0	0	0	0	0	0	0	0	0	0	0	0	0	0	0	0	0	0	0	0	0	0	2	0	0	0	4	0	5	8	1	0	0	0	0	9	0	0
367	26918	A0A7J5HBS1|A0A7J5HBS1_BACUN	259.62	24	0	0	0	0	0	0	0	0	0	0	0	0	0	0	0	0	0	0	0	0	0	0	0	0	0	0	0	0	0	2	0	0	0	4	0	5	8	1	0	0	0	0	9	0	0
367	26919	A0A3A5ZBC5|A0A3A5ZBC5_9BACE	259.62	24	0	0	0	0	0	0	0	0	0	0	0	0	0	0	0	0	0	0	0	0	0	0	0	0	0	0	0	0	0	2	0	0	0	4	0	5	8	1	0	0	0	0	9	0	0
367	26920	A0A3E4VZU5|A0A3E4VZU5_9BACE	259.62	24	0	0	0	0	0	0	0	0	0	0	0	0	0	0	0	0	0	0	0	0	0	0	0	0	0	0	0	0	0	2	0	0	0	4	0	5	8	1	0	0	0	0	9	0	0
367	26921	R9HQK9|R9HQK9_BACUN	259.62	24	0	0	0	0	0	0	0	0	0	0	0	0	0	0	0	0	0	0	0	0	0	0	0	0	0	0	0	0	0	2	0	0	0	4	0	5	8	1	0	0	0	0	9	0	0
367	26922	A0A3E4PQM8|A0A3E4PQM8_BACUN	259.62	24	0	0	0	0	0	0	0	0	0	0	0	0	0	0	0	0	0	0	0	0	0	0	0	0	0	0	0	0	0	2	0	0	0	4	0	5	8	1	0	0	0	0	9	0	0
367	26923	A0A3A5PG11|A0A3A5PG11_9BACE	259.62	24	0	0	0	0	0	0	0	0	0	0	0	0	0	0	0	0	0	0	0	0	0	0	0	0	0	0	0	0	0	2	0	0	0	4	0	5	8	1	0	0	0	0	9	0	0
367	26924	A0A3A5RQ10|A0A3A5RQ10_9BACE	259.62	24	0	0	0	0	0	0	0	0	0	0	0	0	0	0	0	0	0	0	0	0	0	0	0	0	0	0	0	0	0	2	0	0	0	4	0	5	8	1	0	0	0	0	9	0	0
367	26925	A0A4Q5EF50|A0A4Q5EF50_BACUN	259.62	24	0	0	0	0	0	0	0	0	0	0	0	0	0	0	0	0	0	0	0	0	0	0	0	0	0	0	0	0	0	2	0	0	0	4	0	5	8	1	0	0	0	0	9	0	0
367	26928	A0A139K8H8|A0A139K8H8_BACUN	259.62	24	0	0	0	0	0	0	0	0	0	0	0	0	0	0	0	0	0	0	0	0	0	0	0	0	0	0	0	0	0	2	0	0	0	4	0	5	8	1	0	0	0	0	9	0	0
367	26929	A0A078S9H6|A0A078S9H6_BACUN	259.62	24	0	0	0	0	0	0	0	0	0	0	0	0	0	0	0	0	0	0	0	0	0	0	0	0	0	0	0	0	0	2	0	0	0	4	0	5	8	1	0	0	0	0	9	0	0
367	26930	A0A3A5ZNA5|A0A3A5ZNA5_9BACE	259.62	24	0	0	0	0	0	0	0	0	0	0	0	0	0	0	0	0	0	0	0	0	0	0	0	0	0	0	0	0	0	2	0	0	0	4	0	5	8	1	0	0	0	0	9	0	0
367	26931	A0A3A5RMM1|A0A3A5RMM1_9BACE	259.62	24	0	0	0	0	0	0	0	0	0	0	0	0	0	0	0	0	0	0	0	0	0	0	0	0	0	0	0	0	0	2	0	0	0	4	0	5	8	1	0	0	0	0	9	0	0
367	26932	A0A3A5WGK7|A0A3A5WGK7_9BACE	259.62	24	0	0	0	0	0	0	0	0	0	0	0	0	0	0	0	0	0	0	0	0	0	0	0	0	0	0	0	0	0	2	0	0	0	4	0	5	8	1	0	0	0	0	9	0	0
367	26933	A0A3A5SE98|A0A3A5SE98_9BACE	259.62	24	0	0	0	0	0	0	0	0	0	0	0	0	0	0	0	0	0	0	0	0	0	0	0	0	0	0	0	0	0	2	0	0	0	4	0	5	8	1	0	0	0	0	9	0	0
367	26934	A0A3A6L708|A0A3A6L708_9BACE	259.62	24	0	0	0	0	0	0	0	0	0	0	0	0	0	0	0	0	0	0	0	0	0	0	0	0	0	0	0	0	0	2	0	0	0	4	0	5	8	1	0	0	0	0	9	0	0
367	26935	A0A3A5U9C9|A0A3A5U9C9_9BACE	259.62	24	0	0	0	0	0	0	0	0	0	0	0	0	0	0	0	0	0	0	0	0	0	0	0	0	0	0	0	0	0	2	0	0	0	4	0	5	8	1	0	0	0	0	9	0	0
367	26936	A0A3A5QW22|A0A3A5QW22_9BACE	259.62	24	0	0	0	0	0	0	0	0	0	0	0	0	0	0	0	0	0	0	0	0	0	0	0	0	0	0	0	0	0	2	0	0	0	4	0	5	8	1	0	0	0	0	9	0	0
367	26937	A0A3A5X843|A0A3A5X843_9BACE	259.62	24	0	0	0	0	0	0	0	0	0	0	0	0	0	0	0	0	0	0	0	0	0	0	0	0	0	0	0	0	0	2	0	0	0	4	0	5	8	1	0	0	0	0	9	0	0
367	26938	A0A3A6BVU2|A0A3A6BVU2_9BACE	259.62	24	0	0	0	0	0	0	0	0	0	0	0	0	0	0	0	0	0	0	0	0	0	0	0	0	0	0	0	0	0	2	0	0	0	4	0	5	8	1	0	0	0	0	9	0	0
367	26939	A7UYK0|A7UYK0_BACUC	259.62	24	0	0	0	0	0	0	0	0	0	0	0	0	0	0	0	0	0	0	0	0	0	0	0	0	0	0	0	0	0	2	0	0	0	4	0	5	8	1	0	0	0	0	9	0	0
367	26940	A0A7U8LLE1|A0A7U8LLE1_9BACE	259.62	24	0	0	0	0	0	0	0	0	0	0	0	0	0	0	0	0	0	0	0	0	0	0	0	0	0	0	0	0	0	2	0	0	0	4	0	5	8	1	0	0	0	0	9	0	0
367	26941	E5V827|E5V827_9BACE	259.62	24	0	0	0	0	0	0	0	0	0	0	0	0	0	0	0	0	0	0	0	0	0	0	0	0	0	0	0	0	0	2	0	0	0	4	0	5	8	1	0	0	0	0	9	0	0
367	26943	A0A173XP09|A0A173XP09_BACUN	259.62	23	0	0	0	0	0	0	0	0	0	0	0	0	0	0	0	0	0	0	0	0	0	0	0	0	0	0	0	0	0	2	0	0	0	4	0	5	8	1	0	0	0	0	8	0	0
431	30667	A0A140VJW3|A0A140VJW3_HUMAN	258.64	19	17	0	0	5	5	3	7	1	3	3	0	4	0	0	1	3	0	6	0	3	0	0	12	1	0	8	0	0	0	0	0	0	0	0	0	0	0	0	0	0	0	0	0	0	0
123	28736	A0A0S2Z3Y1|A0A0S2Z3Y1_HUMAN	258.40	28	21	0	6	15	5	21	10	18	14	12	8	4	13	2	4	6	0	8	18	12	11	6	19	9	4	13	0	0	0	0	0	0	0	0	0	0	0	0	0	0	0	0	0	0	0
208	31992	Q3SYB5|Q3SYB5_HUMAN	257.55	72	20	0	25	18	25	25	18	9	25	20	13	9	9	18	20	18	19	23	18	18	11	4	0	28	18	13	18	4	0	5	9	5	13	20	5	9	20	5	5	61	5	5	4	0	0
251	27152	Q6LES2|Q6LES2_HUMAN	257.51	52	43	3	6	16	29	0	12	13	14	9	0	19	15	0	0	9	0	45	6	6	13	0	37	2	0	19	0	0	0	0	0	0	0	0	0	0	0	0	0	13	0	0	0	0	0
251	27153	V9HW59|V9HW59_HUMAN	257.51	52	43	3	6	16	29	0	12	13	14	9	0	19	15	0	0	9	0	45	6	6	13	0	37	2	0	19	0	0	0	0	0	0	0	0	0	0	0	0	0	13	0	0	0	0	0
196	27432	B2R950|B2R950_HUMAN	257.31	12	4	0	1	2	0	4	2	3	2	3	2	2	12	3	2	0	0	1	3	3	3	2	2	3	2	2	0	0	0	0	0	0	0	0	0	0	0	0	0	0	0	0	0	0	0
661	30132	Q6P6D7|Q6P6D7_HUMAN	257.25	67	4	35	22	0	50	0	0	0	4	0	0	0	0	0	0	0	0	4	0	0	9	0	0	0	0	0	0	0	0	0	0	0	0	0	0	0	0	0	0	25	0	0	0	0	0
661	30133	Q6FHU2|Q6FHU2_HUMAN	257.25	67	4	35	22	0	50	0	0	0	4	0	0	0	0	0	0	0	0	4	0	0	9	0	0	0	0	0	0	0	0	0	0	0	0	0	0	0	0	0	0	25	0	0	0	0	0
162	31990	Q96QL8|Q96QL8_HUMAN	257.23	47	0	0	0	0	0	0	0	0	0	0	0	0	0	0	0	0	0	0	0	0	0	0	0	0	0	0	0	16	40	17	21	0	5	10	5	10	21	21	5	0	5	17	26	14	17
41	27273	B3KVF5|B3KVF5_HUMAN	256.99	40	10	9	9	8	10	8	8	9	16	9	8	8	10	10	11	8	13	19	8	14	35	18	24	18	16	10	8	9	9	9	9	8	4	14	8	9	10	8	6	12	8	18	8	4	5
226	31110	B1AN48|B1AN48_HUMAN	256.12	61	46	0	5	15	0	0	0	0	15	30	0	15	0	0	0	0	0	61	0	0	61	41	61	41	5	10	0	0	0	0	0	0	0	0	0	0	0	0	0	0	0	15	0	0	0
301	31846	V9HWF5|V9HWF5_HUMAN	256.10	78	39	50	42	23	71	0	0	0	29	0	0	16	0	0	0	8	0	24	8	0	31	0	25	0	0	28	0	0	0	0	0	0	0	0	0	0	0	0	0	44	0	0	0	0	0
301	31847	A8K486|A8K486_HUMAN	256.10	78	39	50	42	23	71	0	0	0	29	0	0	16	0	0	0	8	0	24	8	0	31	0	25	0	0	28	0	0	0	0	0	0	0	0	0	0	0	0	0	44	0	0	0	0	0
1077	26536	A0A0D9SGF6|A0A0D9SGF6_HUMAN	256.10	10	0	0	0	0	9	0	0	0	0	0	0	0	0	0	0	0	0	0	0	0	0	0	0	0	0	0	0	0	0	0	0	0	0	0	0	0	0	0	0	3	0	0	0	0	0
1078	26537	A0A384P5S9|A0A384P5S9_HUMAN	256.10	11	0	0	0	0	10	0	0	0	0	0	0	0	0	0	0	0	0	0	0	0	0	0	0	0	0	0	0	0	0	0	0	0	0	0	0	0	0	0	0	3	0	0	0	0	0
1078	26538	A0A024R889|A0A024R889_HUMAN	256.10	11	0	0	0	0	10	0	0	0	0	0	0	0	0	0	0	0	0	0	0	0	0	0	0	0	0	0	0	0	0	0	0	0	0	0	0	0	0	0	0	3	0	0	0	0	0
414	30526	E9PP50|E9PP50_HUMAN	255.51	87	31	36	16	23	75	0	11	0	21	0	0	24	0	0	0	7	0	11	0	7	26	0	31	7	0	7	0	0	0	0	0	0	0	0	0	0	0	0	0	17	0	0	0	0	0
583	27325	A0A078S216|A0A078S216_BACUN	254.67	28	0	0	0	0	0	0	0	0	0	0	0	0	0	0	0	0	0	0	0	0	0	0	0	0	0	0	0	0	0	0	0	0	0	15	0	0	0	0	0	0	0	0	0	0	1
583	27327	A0A1Q6I0X3|A0A1Q6I0X3_BACUN	254.67	27	0	0	0	0	0	0	0	0	0	0	0	0	0	0	0	0	0	0	0	0	0	0	0	0	0	0	0	0	0	0	0	0	0	15	0	0	0	0	0	0	0	0	0	0	1
583	27328	A0A4Q5E5V9|A0A4Q5E5V9_BACUN	254.67	27	0	0	0	0	0	0	0	0	0	0	0	0	0	0	0	0	0	0	0	0	0	0	0	0	0	0	0	0	0	0	0	0	0	15	0	0	0	0	0	0	0	0	0	0	1
583	27329	A0A3A5RKV0|A0A3A5RKV0_9BACE	254.67	27	0	0	0	0	0	0	0	0	0	0	0	0	0	0	0	0	0	0	0	0	0	0	0	0	0	0	0	0	0	0	0	0	0	15	0	0	0	0	0	0	0	0	0	0	1
583	27330	A0A174ETY5|A0A174ETY5_BACUN	254.67	27	0	0	0	0	0	0	0	0	0	0	0	0	0	0	0	0	0	0	0	0	0	0	0	0	0	0	0	0	0	0	0	0	0	15	0	0	0	0	0	0	0	0	0	0	1
583	27331	A0A3E4XLH9|A0A3E4XLH9_BACUN	254.67	27	0	0	0	0	0	0	0	0	0	0	0	0	0	0	0	0	0	0	0	0	0	0	0	0	0	0	0	0	0	0	0	0	0	15	0	0	0	0	0	0	0	0	0	0	1
583	27332	A0A3A5ZQ03|A0A3A5ZQ03_9BACE	254.67	27	0	0	0	0	0	0	0	0	0	0	0	0	0	0	0	0	0	0	0	0	0	0	0	0	0	0	0	0	0	0	0	0	0	15	0	0	0	0	0	0	0	0	0	0	1
583	27333	A0A173YS89|A0A173YS89_BACUN	254.67	27	0	0	0	0	0	0	0	0	0	0	0	0	0	0	0	0	0	0	0	0	0	0	0	0	0	0	0	0	0	0	0	0	0	15	0	0	0	0	0	0	0	0	0	0	1
583	27334	A0A3A5XDW5|A0A3A5XDW5_9BACE	254.67	27	0	0	0	0	0	0	0	0	0	0	0	0	0	0	0	0	0	0	0	0	0	0	0	0	0	0	0	0	0	0	0	0	0	15	0	0	0	0	0	0	0	0	0	0	1
583	27335	A0A3A5QY06|A0A3A5QY06_9BACE	254.67	27	0	0	0	0	0	0	0	0	0	0	0	0	0	0	0	0	0	0	0	0	0	0	0	0	0	0	0	0	0	0	0	0	0	15	0	0	0	0	0	0	0	0	0	0	1
583	27336	A0A3A5SHI8|A0A3A5SHI8_9BACE	254.67	27	0	0	0	0	0	0	0	0	0	0	0	0	0	0	0	0	0	0	0	0	0	0	0	0	0	0	0	0	0	0	0	0	0	15	0	0	0	0	0	0	0	0	0	0	1
583	27337	A0A3A5PAP2|A0A3A5PAP2_9BACE	254.67	27	0	0	0	0	0	0	0	0	0	0	0	0	0	0	0	0	0	0	0	0	0	0	0	0	0	0	0	0	0	0	0	0	0	15	0	0	0	0	0	0	0	0	0	0	1
583	27338	A0A3A5WH59|A0A3A5WH59_9BACE	254.67	27	0	0	0	0	0	0	0	0	0	0	0	0	0	0	0	0	0	0	0	0	0	0	0	0	0	0	0	0	0	0	0	0	0	15	0	0	0	0	0	0	0	0	0	0	1
583	27339	A0A7J5GYT9|A0A7J5GYT9_BACUN	254.67	27	0	0	0	0	0	0	0	0	0	0	0	0	0	0	0	0	0	0	0	0	0	0	0	0	0	0	0	0	0	0	0	0	0	15	0	0	0	0	0	0	0	0	0	0	1
583	27350	A0A139K2X2|A0A139K2X2_BACUN	254.67	27	0	0	0	0	0	0	0	0	0	0	0	0	0	0	0	0	0	0	0	0	0	0	0	0	0	0	0	0	0	0	0	0	0	15	0	0	0	0	0	0	0	0	0	0	1
583	27351	A0A285TUL1|A0A285TUL1_9BACE	254.67	27	0	0	0	0	0	0	0	0	0	0	0	0	0	0	0	0	0	0	0	0	0	0	0	0	0	0	0	0	0	0	0	0	0	15	0	0	0	0	0	0	0	0	0	0	1
583	27355	A0A7Y5IQQ4|A0A7Y5IQQ4_BACUN	254.67	26	0	0	0	0	0	0	0	0	0	0	0	0	0	0	0	0	0	0	0	0	0	0	0	0	0	0	0	0	0	0	0	0	0	14	0	0	0	0	0	0	0	0	0	0	1
316	26706	D1K798|D1K798_9BACE	254.13	49	0	0	0	0	0	0	0	0	0	0	0	0	0	0	0	0	0	0	0	0	0	0	0	0	0	0	0	11	0	10	0	0	0	0	2	0	29	0	0	0	0	20	0	10	0
316	26707	A0A076J4Z1|A0A076J4Z1_9BACT	254.13	48	0	0	0	0	0	0	0	0	0	0	0	0	0	0	0	0	0	0	0	0	0	0	0	0	0	0	0	11	0	10	0	0	0	0	2	0	28	0	0	0	0	19	0	10	0
316	26708	A0A0M1W6N9|A0A0M1W6N9_9BACE	254.13	48	0	0	0	0	0	0	0	0	0	0	0	0	0	0	0	0	0	0	0	0	0	0	0	0	0	0	0	11	0	10	0	0	0	0	2	0	28	0	0	0	0	19	0	10	0
316	26709	C3RDI9|C3RDI9_9BACT	254.13	48	0	0	0	0	0	0	0	0	0	0	0	0	0	0	0	0	0	0	0	0	0	0	0	0	0	0	0	11	0	10	0	0	0	0	2	0	28	0	0	0	0	19	0	10	0
316	26710	A0A372Y0U8|A0A372Y0U8_9BACE	254.13	48	0	0	0	0	0	0	0	0	0	0	0	0	0	0	0	0	0	0	0	0	0	0	0	0	0	0	0	11	0	10	0	0	0	0	2	0	28	0	0	0	0	19	0	10	0
316	26711	A0A3A6M7X9|A0A3A6M7X9_9BACE	254.13	48	0	0	0	0	0	0	0	0	0	0	0	0	0	0	0	0	0	0	0	0	0	0	0	0	0	0	0	11	0	10	0	0	0	0	2	0	28	0	0	0	0	19	0	10	0
316	26712	B6W0Z8|B6W0Z8_9BACT	254.13	48	0	0	0	0	0	0	0	0	0	0	0	0	0	0	0	0	0	0	0	0	0	0	0	0	0	0	0	11	0	10	0	0	0	0	2	0	28	0	0	0	0	19	0	10	0
316	26713	A0A3A5ZW79|A0A3A5ZW79_9BACE	254.13	48	0	0	0	0	0	0	0	0	0	0	0	0	0	0	0	0	0	0	0	0	0	0	0	0	0	0	0	11	0	10	0	0	0	0	2	0	28	0	0	0	0	19	0	10	0
316	26714	I8VNW0|I8VNW0_9BACT	254.13	48	0	0	0	0	0	0	0	0	0	0	0	0	0	0	0	0	0	0	0	0	0	0	0	0	0	0	0	11	0	10	0	0	0	0	2	0	28	0	0	0	0	19	0	10	0
207	27048	A0A1H7L363|A0A1H7L363_PHOVU	253.60	29	0	0	0	0	0	0	0	0	0	0	0	0	0	0	0	0	0	0	0	0	0	0	0	0	0	0	0	20	14	14	0	0	0	2	2	10	7	6	0	0	1	12	9	0	1
207	27049	R9HY43|R9HY43_PHOVU	253.60	29	0	0	0	0	0	0	0	0	0	0	0	0	0	0	0	0	0	0	0	0	0	0	0	0	0	0	0	20	14	14	0	0	0	2	2	10	7	6	0	0	1	12	9	0	1
207	27057	A0A174R2Q2|A0A174R2Q2_PHOVU	253.60	29	0	0	0	0	0	0	0	0	0	0	0	0	0	0	0	0	0	0	0	0	0	0	0	0	0	0	0	20	14	14	0	0	0	2	2	10	7	6	0	0	1	12	9	0	1
1004	28393	A0A7P0T9I9|A0A7P0T9I9_HUMAN	253.49	38	0	5	15	0	31	0	0	0	0	0	0	0	0	0	0	0	0	0	0	0	12	0	0	0	0	0	0	0	0	0	0	0	0	0	0	0	0	0	0	0	0	0	0	0	0
1004	28394	A0A024R718|A0A024R718_HUMAN	253.49	37	0	4	15	0	30	0	0	0	0	0	0	0	0	0	0	0	0	0	0	0	12	0	0	0	0	0	0	0	0	0	0	0	0	0	0	0	0	0	0	0	0	0	0	0	0
677	26869	A0A7J5PN62|A0A7J5PN62_9BACE	253.46	23	0	0	0	0	0	0	0	0	0	0	0	0	0	0	0	0	0	0	0	0	0	0	0	0	0	0	0	0	0	0	0	0	0	1	0	0	10	1	0	0	0	9	0	0	1
677	26870	A0A1Y4V2J8|A0A1Y4V2J8_9BACE	253.46	23	0	0	0	0	0	0	0	0	0	0	0	0	0	0	0	0	0	0	0	0	0	0	0	0	0	0	0	0	0	0	0	0	0	1	0	0	10	1	0	0	0	9	0	0	1
677	26871	A0A3A5QHU8|A0A3A5QHU8_9BACE	253.46	23	0	0	0	0	0	0	0	0	0	0	0	0	0	0	0	0	0	0	0	0	0	0	0	0	0	0	0	0	0	0	0	0	0	1	0	0	10	1	0	0	0	9	0	0	1
677	26872	A0A372Z311|A0A372Z311_9BACE	253.46	23	0	0	0	0	0	0	0	0	0	0	0	0	0	0	0	0	0	0	0	0	0	0	0	0	0	0	0	0	0	0	0	0	0	1	0	0	10	1	0	0	0	9	0	0	1
677	26873	A0A0J9FRA7|A0A0J9FRA7_9BACE	253.46	23	0	0	0	0	0	0	0	0	0	0	0	0	0	0	0	0	0	0	0	0	0	0	0	0	0	0	0	0	0	0	0	0	0	1	0	0	10	1	0	0	0	9	0	0	1
677	26874	A0A373GEI4|A0A373GEI4_9BACE	253.46	23	0	0	0	0	0	0	0	0	0	0	0	0	0	0	0	0	0	0	0	0	0	0	0	0	0	0	0	0	0	0	0	0	0	1	0	0	10	1	0	0	0	9	0	0	1
677	26875	A0A7J5QNA6|A0A7J5QNA6_9BACE	253.46	23	0	0	0	0	0	0	0	0	0	0	0	0	0	0	0	0	0	0	0	0	0	0	0	0	0	0	0	0	0	0	0	0	0	1	0	0	10	1	0	0	0	9	0	0	1
677	26876	A0A515ITS7|A0A515ITS7_BACOV	253.46	23	0	0	0	0	0	0	0	0	0	0	0	0	0	0	0	0	0	0	0	0	0	0	0	0	0	0	0	0	0	0	0	0	0	1	0	0	10	1	0	0	0	9	0	0	1
677	26877	A0A3A6MPL5|A0A3A6MPL5_9BACE	253.46	23	0	0	0	0	0	0	0	0	0	0	0	0	0	0	0	0	0	0	0	0	0	0	0	0	0	0	0	0	0	0	0	0	0	1	0	0	10	1	0	0	0	9	0	0	1
677	26878	I8Y656|I8Y656_BACOV	253.46	23	0	0	0	0	0	0	0	0	0	0	0	0	0	0	0	0	0	0	0	0	0	0	0	0	0	0	0	0	0	0	0	0	0	1	0	0	10	1	0	0	0	9	0	0	1
677	26879	A0A412JV29|A0A412JV29_9BACE	253.46	23	0	0	0	0	0	0	0	0	0	0	0	0	0	0	0	0	0	0	0	0	0	0	0	0	0	0	0	0	0	0	0	0	0	1	0	0	10	1	0	0	0	9	0	0	1
677	26880	A0A414GG39|A0A414GG39_9BACE	253.46	23	0	0	0	0	0	0	0	0	0	0	0	0	0	0	0	0	0	0	0	0	0	0	0	0	0	0	0	0	0	0	0	0	0	1	0	0	10	1	0	0	0	9	0	0	1
677	26881	A7LY26|A7LY26_BACO1	253.46	23	0	0	0	0	0	0	0	0	0	0	0	0	0	0	0	0	0	0	0	0	0	0	0	0	0	0	0	0	0	0	0	0	0	1	0	0	10	1	0	0	0	9	0	0	1
677	26882	A0A415KVK9|A0A415KVK9_9BACE	253.46	23	0	0	0	0	0	0	0	0	0	0	0	0	0	0	0	0	0	0	0	0	0	0	0	0	0	0	0	0	0	0	0	0	0	1	0	0	10	1	0	0	0	9	0	0	1
677	26883	A0A3A5TA29|A0A3A5TA29_9BACE	253.46	23	0	0	0	0	0	0	0	0	0	0	0	0	0	0	0	0	0	0	0	0	0	0	0	0	0	0	0	0	0	0	0	0	0	1	0	0	10	1	0	0	0	9	0	0	1
677	26884	D0TKH1|D0TKH1_9BACE	253.46	23	0	0	0	0	0	0	0	0	0	0	0	0	0	0	0	0	0	0	0	0	0	0	0	0	0	0	0	0	0	0	0	0	0	1	0	0	10	1	0	0	0	9	0	0	1
677	26885	A0A412W513|A0A412W513_9BACE	253.46	23	0	0	0	0	0	0	0	0	0	0	0	0	0	0	0	0	0	0	0	0	0	0	0	0	0	0	0	0	0	0	0	0	0	1	0	0	10	1	0	0	0	9	0	0	1
677	26886	A0A1I4NWJ3|A0A1I4NWJ3_9BACE	253.46	23	0	0	0	0	0	0	0	0	0	0	0	0	0	0	0	0	0	0	0	0	0	0	0	0	0	0	0	0	0	0	0	0	0	1	0	0	10	1	0	0	0	9	0	0	1
677	26887	D4W9I6|D4W9I6_BACOV	253.46	23	0	0	0	0	0	0	0	0	0	0	0	0	0	0	0	0	0	0	0	0	0	0	0	0	0	0	0	0	0	0	0	0	0	1	0	0	10	1	0	0	0	9	0	0	1
677	26888	A0A1Y4V4A4|A0A1Y4V4A4_9BACE	253.46	23	0	0	0	0	0	0	0	0	0	0	0	0	0	0	0	0	0	0	0	0	0	0	0	0	0	0	0	0	0	0	0	0	0	1	0	0	10	1	0	0	0	9	0	0	1
677	26889	R6J2B3|R6J2B3_9BACE	253.46	23	0	0	0	0	0	0	0	0	0	0	0	0	0	0	0	0	0	0	0	0	0	0	0	0	0	0	0	0	0	0	0	0	0	1	0	0	10	1	0	0	0	9	0	0	1
677	26890	A0A3E4NEF2|A0A3E4NEF2_9BACE	253.46	23	0	0	0	0	0	0	0	0	0	0	0	0	0	0	0	0	0	0	0	0	0	0	0	0	0	0	0	0	0	0	0	0	0	1	0	0	10	1	0	0	0	9	0	0	1
677	26891	D7JY16|D7JY16_9BACE	253.46	23	0	0	0	0	0	0	0	0	0	0	0	0	0	0	0	0	0	0	0	0	0	0	0	0	0	0	0	0	0	0	0	0	0	1	0	0	10	1	0	0	0	9	0	0	1
677	26892	A0A415I1F5|A0A415I1F5_9BACE	253.46	23	0	0	0	0	0	0	0	0	0	0	0	0	0	0	0	0	0	0	0	0	0	0	0	0	0	0	0	0	0	0	0	0	0	1	0	0	10	1	0	0	0	9	0	0	1
677	26895	C3QS24|C3QS24_9BACE	253.46	23	0	0	0	0	0	0	0	0	0	0	0	0	0	0	0	0	0	0	0	0	0	0	0	0	0	0	0	0	0	0	0	0	0	1	0	0	10	1	0	0	0	9	0	0	1
677	26911	A0A6A1XFK0|A0A6A1XFK0_BACOV	253.46	23	0	0	0	0	0	0	0	0	0	0	0	0	0	0	0	0	0	0	0	0	0	0	0	0	0	0	0	0	0	0	0	0	0	1	0	0	10	1	0	0	0	9	0	0	1
308	27370	A0A4S2FKQ5|A0A4S2FKQ5_9BACT	253.35	27	0	0	0	0	0	0	0	0	0	0	0	0	0	0	0	0	0	0	0	0	0	0	0	0	0	0	0	0	0	0	0	0	0	27	17	0	0	0	0	2	0	0	0	20	0
205	27050	A0A5P3AXL5|A0A5P3AXL5_PHOVU	253.14	29	0	0	0	0	0	0	0	0	0	0	0	0	0	0	0	0	0	0	0	0	0	0	0	0	0	0	0	19	15	14	0	0	0	2	2	10	7	6	0	0	1	12	10	0	1
205	27051	A0A413RWR0|A0A413RWR0_PHOVU	253.14	29	0	0	0	0	0	0	0	0	0	0	0	0	0	0	0	0	0	0	0	0	0	0	0	0	0	0	0	19	15	14	0	0	0	2	2	10	7	6	0	0	1	12	10	0	1
205	27052	A0A412M8K5|A0A412M8K5_PHOVU	253.14	29	0	0	0	0	0	0	0	0	0	0	0	0	0	0	0	0	0	0	0	0	0	0	0	0	0	0	0	19	15	14	0	0	0	2	2	10	7	6	0	0	1	12	10	0	1
205	27053	E5UYK6|E5UYK6_9BACE	253.14	29	0	0	0	0	0	0	0	0	0	0	0	0	0	0	0	0	0	0	0	0	0	0	0	0	0	0	0	19	15	14	0	0	0	2	2	10	7	6	0	0	1	12	10	0	1
205	27054	A0A069SAP3|A0A069SAP3_PHOVU	253.14	29	0	0	0	0	0	0	0	0	0	0	0	0	0	0	0	0	0	0	0	0	0	0	0	0	0	0	0	19	15	14	0	0	0	2	2	10	7	6	0	0	1	12	10	0	1
205	27055	D4V8A4|D4V8A4_PHOVU	253.14	29	0	0	0	0	0	0	0	0	0	0	0	0	0	0	0	0	0	0	0	0	0	0	0	0	0	0	0	19	15	14	0	0	0	2	2	10	7	6	0	0	1	12	10	0	1
205	27056	A0A3A5WYM4|A0A3A5WYM4_9BACE	253.14	29	0	0	0	0	0	0	0	0	0	0	0	0	0	0	0	0	0	0	0	0	0	0	0	0	0	0	0	19	15	14	0	0	0	2	2	10	7	6	0	0	1	12	10	0	1
205	27058	I9A365|I9A365_PHOVU	253.14	29	0	0	0	0	0	0	0	0	0	0	0	0	0	0	0	0	0	0	0	0	0	0	0	0	0	0	0	19	15	14	0	0	0	2	2	10	7	6	0	0	1	12	10	0	1
205	27059	A0A174SKT6|A0A174SKT6_PHOVU	253.14	29	0	0	0	0	0	0	0	0	0	0	0	0	0	0	0	0	0	0	0	0	0	0	0	0	0	0	0	19	15	14	0	0	0	2	2	10	7	6	0	0	1	12	10	0	1
205	27060	A0A414XIF4|A0A414XIF4_PHOVU	253.14	29	0	0	0	0	0	0	0	0	0	0	0	0	0	0	0	0	0	0	0	0	0	0	0	0	0	0	0	19	15	14	0	0	0	2	2	10	7	6	0	0	1	12	10	0	1
205	27061	C6Z5I3|C6Z5I3_9BACE	253.14	29	0	0	0	0	0	0	0	0	0	0	0	0	0	0	0	0	0	0	0	0	0	0	0	0	0	0	0	19	15	14	0	0	0	2	2	10	7	6	0	0	1	12	10	0	1
205	27062	A0A0P0LE95|A0A0P0LE95_PHOVU	253.14	29	0	0	0	0	0	0	0	0	0	0	0	0	0	0	0	0	0	0	0	0	0	0	0	0	0	0	0	19	15	14	0	0	0	2	2	10	7	6	0	0	1	12	10	0	1
895	27400	A0A7J5GW02|A0A7J5GW02_BACUN	252.76	24	0	0	0	0	0	0	0	0	0	0	0	0	0	0	0	0	0	0	0	0	0	0	0	0	0	0	0	1	0	24	0	0	0	0	0	0	0	0	0	1	0	0	0	0	0
895	27401	A0A3A5ZN80|A0A3A5ZN80_9BACE	252.76	24	0	0	0	0	0	0	0	0	0	0	0	0	0	0	0	0	0	0	0	0	0	0	0	0	0	0	0	1	0	24	0	0	0	0	0	0	0	0	0	1	0	0	0	0	0
895	27402	A0A3E4R7U9|A0A3E4R7U9_BACUN	252.76	24	0	0	0	0	0	0	0	0	0	0	0	0	0	0	0	0	0	0	0	0	0	0	0	0	0	0	0	1	0	24	0	0	0	0	0	0	0	0	0	1	0	0	0	0	0
895	27403	A0A3A5RK39|A0A3A5RK39_9BACE	252.76	24	0	0	0	0	0	0	0	0	0	0	0	0	0	0	0	0	0	0	0	0	0	0	0	0	0	0	0	1	0	24	0	0	0	0	0	0	0	0	0	1	0	0	0	0	0
895	27404	E5V5T1|E5V5T1_9BACE	252.76	24	0	0	0	0	0	0	0	0	0	0	0	0	0	0	0	0	0	0	0	0	0	0	0	0	0	0	0	1	0	24	0	0	0	0	0	0	0	0	0	1	0	0	0	0	0
895	27405	A0A078S204|A0A078S204_BACUN	252.76	24	0	0	0	0	0	0	0	0	0	0	0	0	0	0	0	0	0	0	0	0	0	0	0	0	0	0	0	1	0	24	0	0	0	0	0	0	0	0	0	1	0	0	0	0	0
895	27406	A0A3A6BH19|A0A3A6BH19_9BACE	252.76	24	0	0	0	0	0	0	0	0	0	0	0	0	0	0	0	0	0	0	0	0	0	0	0	0	0	0	0	1	0	24	0	0	0	0	0	0	0	0	0	1	0	0	0	0	0
895	27407	A0A3A5SQG5|A0A3A5SQG5_9BACE	252.76	24	0	0	0	0	0	0	0	0	0	0	0	0	0	0	0	0	0	0	0	0	0	0	0	0	0	0	0	1	0	24	0	0	0	0	0	0	0	0	0	1	0	0	0	0	0
895	27408	A0A412MQR4|A0A412MQR4_BACUN	252.76	24	0	0	0	0	0	0	0	0	0	0	0	0	0	0	0	0	0	0	0	0	0	0	0	0	0	0	0	1	0	24	0	0	0	0	0	0	0	0	0	1	0	0	0	0	0
895	27409	A0A3A5ZCL2|A0A3A5ZCL2_9BACE	252.76	24	0	0	0	0	0	0	0	0	0	0	0	0	0	0	0	0	0	0	0	0	0	0	0	0	0	0	0	1	0	24	0	0	0	0	0	0	0	0	0	1	0	0	0	0	0
895	27410	A0A3A5UAX5|A0A3A5UAX5_9BACE	252.76	24	0	0	0	0	0	0	0	0	0	0	0	0	0	0	0	0	0	0	0	0	0	0	0	0	0	0	0	1	0	24	0	0	0	0	0	0	0	0	0	1	0	0	0	0	0
895	27412	A0A374Q5C1|A0A374Q5C1_9BACE	252.76	24	0	0	0	0	0	0	0	0	0	0	0	0	0	0	0	0	0	0	0	0	0	0	0	0	0	0	0	1	0	24	0	0	0	0	0	0	0	0	0	1	0	0	0	0	0
895	27413	A0A412JSR5|A0A412JSR5_BACUN	252.76	24	0	0	0	0	0	0	0	0	0	0	0	0	0	0	0	0	0	0	0	0	0	0	0	0	0	0	0	1	0	24	0	0	0	0	0	0	0	0	0	1	0	0	0	0	0
895	27414	A0A3A6K9D5|A0A3A6K9D5_9BACE	252.76	24	0	0	0	0	0	0	0	0	0	0	0	0	0	0	0	0	0	0	0	0	0	0	0	0	0	0	0	1	0	24	0	0	0	0	0	0	0	0	0	1	0	0	0	0	0
895	27415	A0A174TWP1|A0A174TWP1_BACUN	252.76	24	0	0	0	0	0	0	0	0	0	0	0	0	0	0	0	0	0	0	0	0	0	0	0	0	0	0	0	1	0	24	0	0	0	0	0	0	0	0	0	1	0	0	0	0	0
340	28328	D6RA82|D6RA82_HUMAN	252.37	46	36	0	0	9	33	0	2	16	6	7	0	6	11	0	0	0	0	32	3	7	21	0	36	0	0	21	0	0	0	0	0	0	0	0	0	0	0	0	0	0	0	0	0	0	0
338	27146	B0MVN6|B0MVN6_9BACT	252.24	24	0	0	0	0	0	0	0	0	0	0	0	0	0	0	0	0	0	0	0	0	0	0	0	0	0	0	0	0	5	0	9	0	0	0	0	2	9	0	0	0	0	6	7	0	1
387	28889	A0A2A4AQP3|A0A2A4AQP3_9PSED	252.21	51	0	20	22	0	47	0	0	3	12	3	0	0	3	0	0	0	4	3	0	0	24	0	5	3	3	0	0	0	0	0	0	0	0	0	0	0	0	0	0	34	0	0	0	0	0
314	27371	A0A413GAQ0|A0A413GAQ0_9BACT	251.98	28	0	0	0	0	0	0	0	0	0	0	0	0	0	0	0	0	0	0	0	0	0	0	0	0	0	0	0	0	0	0	0	0	0	28	16	0	0	0	0	2	0	0	0	19	0
314	27372	A0A3A5ZXA0|A0A3A5ZXA0_9BACE	251.98	28	0	0	0	0	0	0	0	0	0	0	0	0	0	0	0	0	0	0	0	0	0	0	0	0	0	0	0	0	0	0	0	0	0	28	16	0	0	0	0	2	0	0	0	19	0
314	27375	I8WEF1|I8WEF1_9BACT	251.98	29	0	0	0	0	0	0	0	0	0	0	0	0	0	0	0	0	0	0	0	0	0	0	0	0	0	0	0	0	0	0	0	0	0	29	16	0	0	0	0	2	0	0	0	19	0
314	27376	A0A5M5ZW07|A0A5M5ZW07_9BACT	251.98	28	0	0	0	0	0	0	0	0	0	0	0	0	0	0	0	0	0	0	0	0	0	0	0	0	0	0	0	0	0	0	0	0	0	28	16	0	0	0	0	2	0	0	0	19	0
1091	27879	A0A5P0UY42|A0A5P0UY42_9BACT	250.60	18	0	0	0	0	0	0	0	0	0	0	0	0	0	0	0	0	0	0	0	0	0	0	0	0	0	0	0	0	0	0	1	0	0	0	0	0	0	17	0	0	0	0	0	0	11
1091	27880	A0A5P0XMV4|A0A5P0XMV4_9BACT	250.60	18	0	0	0	0	0	0	0	0	0	0	0	0	0	0	0	0	0	0	0	0	0	0	0	0	0	0	0	0	0	0	1	0	0	0	0	0	0	17	0	0	0	0	0	0	11
1091	27881	A0A350PTG4|A0A350PTG4_9BACT	250.60	18	0	0	0	0	0	0	0	0	0	0	0	0	0	0	0	0	0	0	0	0	0	0	0	0	0	0	0	0	0	0	1	0	0	0	0	0	0	17	0	0	0	0	0	0	11
1091	27882	A0A646HHN3|A0A646HHN3_9BACT	250.60	18	0	0	0	0	0	0	0	0	0	0	0	0	0	0	0	0	0	0	0	0	0	0	0	0	0	0	0	0	0	0	1	0	0	0	0	0	0	17	0	0	0	0	0	0	11
1091	27883	A0A7K1M1F7|A0A7K1M1F7_9BACT	250.60	18	0	0	0	0	0	0	0	0	0	0	0	0	0	0	0	0	0	0	0	0	0	0	0	0	0	0	0	0	0	0	1	0	0	0	0	0	0	17	0	0	0	0	0	0	11
1091	27884	A0A5P0W8P1|A0A5P0W8P1_9BACT	250.60	18	0	0	0	0	0	0	0	0	0	0	0	0	0	0	0	0	0	0	0	0	0	0	0	0	0	0	0	0	0	0	1	0	0	0	0	0	0	17	0	0	0	0	0	0	11
1091	27885	A0A354LME4|A0A354LME4_9BACT	250.60	18	0	0	0	0	0	0	0	0	0	0	0	0	0	0	0	0	0	0	0	0	0	0	0	0	0	0	0	0	0	0	1	0	0	0	0	0	0	17	0	0	0	0	0	0	11
965	26539	Q60FE6|Q60FE6_HUMAN	249.57	11	0	1	0	0	10	0	0	0	0	0	0	0	0	0	0	0	0	0	0	0	0	0	0	0	0	0	0	0	0	0	0	0	0	0	0	0	0	0	0	2	0	0	0	0	0
965	26540	Q60FE5|Q60FE5_HUMAN	249.57	11	0	1	0	0	10	0	0	0	0	0	0	0	0	0	0	0	0	0	0	0	0	0	0	0	0	0	0	0	0	0	0	0	0	0	0	0	0	0	0	2	0	0	0	0	0
579	28583	E9PFZ2|E9PFZ2_HUMAN	249.35	17	16	0	0	1	2	5	4	3	3	3	0	0	7	0	0	0	0	0	3	0	0	0	5	0	0	0	0	0	0	0	0	0	0	0	0	0	0	0	0	2	0	0	0	0	0
579	28609	B7Z5Q2|B7Z5Q2_HUMAN	249.35	17	16	0	0	1	2	5	4	3	3	3	0	0	7	0	0	0	0	0	3	0	0	0	5	0	0	0	0	0	0	0	0	0	0	0	0	0	0	0	0	2	0	0	0	0	0
579	28610	Q1L857|Q1L857_HUMAN	249.35	16	15	0	0	1	2	5	4	3	3	3	0	0	6	0	0	0	0	0	3	0	0	0	5	0	0	0	0	0	0	0	0	0	0	0	0	0	0	0	0	2	0	0	0	0	0
579	28632	A8K5A4|A8K5A4_HUMAN	249.35	15	14	0	0	1	2	5	3	3	3	3	0	0	6	0	0	0	0	0	3	0	0	0	5	0	0	0	0	0	0	0	0	0	0	0	0	0	0	0	0	2	0	0	0	0	0
579	28633	A5PL27|A5PL27_HUMAN	249.35	15	14	0	0	1	2	5	3	3	3	3	0	0	6	0	0	0	0	0	3	0	0	0	5	0	0	0	0	0	0	0	0	0	0	0	0	0	0	0	0	2	0	0	0	0	0
1363	26863	A0A7J5GQA3|A0A7J5GQA3_BACUN	249.09	22	0	0	0	0	0	0	0	0	0	0	0	0	0	0	0	0	0	0	0	0	0	0	0	0	0	0	0	22	0	0	0	0	0	0	0	0	0	0	0	0	0	0	0	0	0
444	27720	A0A7Y6PH91|A0A7Y6PH91_PHOVU	248.66	49	0	0	0	0	0	0	0	0	0	0	0	0	0	0	0	0	0	0	0	0	0	0	0	0	0	0	0	28	2	0	0	0	0	0	0	27	0	10	0	0	0	0	23	0	2
444	27722	R9HG51|R9HG51_PHOVU	248.66	40	0	0	0	0	0	0	0	0	0	0	0	0	0	0	0	0	0	0	0	0	0	0	0	0	0	0	0	23	2	0	0	0	0	0	0	22	0	8	0	0	0	0	19	0	2
444	27723	A0A174S620|A0A174S620_PHOVU	248.66	40	0	0	0	0	0	0	0	0	0	0	0	0	0	0	0	0	0	0	0	0	0	0	0	0	0	0	0	23	2	0	0	0	0	0	0	22	0	8	0	0	0	0	19	0	2
444	27724	I9UEP1|I9UEP1_PHOVU	248.66	40	0	0	0	0	0	0	0	0	0	0	0	0	0	0	0	0	0	0	0	0	0	0	0	0	0	0	0	23	2	0	0	0	0	0	0	22	0	8	0	0	0	0	19	0	2
444	27725	A0A7Y0YJB5|A0A7Y0YJB5_PHOVU	248.66	40	0	0	0	0	0	0	0	0	0	0	0	0	0	0	0	0	0	0	0	0	0	0	0	0	0	0	0	23	2	0	0	0	0	0	0	22	0	8	0	0	0	0	19	0	2
444	27726	A0A1Q6H8G3|A0A1Q6H8G3_9BACE	248.66	40	0	0	0	0	0	0	0	0	0	0	0	0	0	0	0	0	0	0	0	0	0	0	0	0	0	0	0	23	2	0	0	0	0	0	0	22	0	8	0	0	0	0	19	0	2
444	27727	A6L1F1|A6L1F1_BACV8	248.66	40	0	0	0	0	0	0	0	0	0	0	0	0	0	0	0	0	0	0	0	0	0	0	0	0	0	0	0	23	2	0	0	0	0	0	0	22	0	8	0	0	0	0	19	0	2
444	27728	D4V8A6|D4V8A6_PHOVU	248.66	40	0	0	0	0	0	0	0	0	0	0	0	0	0	0	0	0	0	0	0	0	0	0	0	0	0	0	0	23	2	0	0	0	0	0	0	22	0	8	0	0	0	0	19	0	2
444	27729	E5UY20|E5UY20_9BACE	248.66	40	0	0	0	0	0	0	0	0	0	0	0	0	0	0	0	0	0	0	0	0	0	0	0	0	0	0	0	23	2	0	0	0	0	0	0	22	0	8	0	0	0	0	19	0	2
444	27730	A0A3A5SW81|A0A3A5SW81_9BACE	248.66	40	0	0	0	0	0	0	0	0	0	0	0	0	0	0	0	0	0	0	0	0	0	0	0	0	0	0	0	23	2	0	0	0	0	0	0	22	0	8	0	0	0	0	19	0	2
444	27731	A0A5C6L3N2|A0A5C6L3N2_9BACT	248.66	40	0	0	0	0	0	0	0	0	0	0	0	0	0	0	0	0	0	0	0	0	0	0	0	0	0	0	0	23	2	0	0	0	0	0	0	22	0	8	0	0	0	0	19	0	2
444	27732	A0A412R403|A0A412R403_PHOVU	248.66	40	0	0	0	0	0	0	0	0	0	0	0	0	0	0	0	0	0	0	0	0	0	0	0	0	0	0	0	23	2	0	0	0	0	0	0	22	0	8	0	0	0	0	19	0	2
444	27733	C6Z6B9|C6Z6B9_9BACE	248.66	40	0	0	0	0	0	0	0	0	0	0	0	0	0	0	0	0	0	0	0	0	0	0	0	0	0	0	0	23	2	0	0	0	0	0	0	22	0	8	0	0	0	0	19	0	2
307	28585	X6RBG4|X6RBG4_HUMAN	248.56	20	14	0	0	10	0	1	6	2	7	3	0	9	5	0	0	11	0	20	1	2	0	0	14	0	0	8	0	0	0	0	0	0	0	0	0	0	0	0	0	0	0	0	0	0	0
307	28707	B3KTU0|B3KTU0_HUMAN	248.56	24	16	0	0	12	0	2	7	2	8	3	0	11	6	0	0	13	0	24	2	3	0	0	16	0	0	10	0	0	0	0	0	0	0	0	0	0	0	0	0	0	0	0	0	0	0
508	27676	A0A1H7H5B3|A0A1H7H5B3_PHOVU	248.20	20	0	0	0	0	0	0	0	0	0	0	0	0	0	0	0	0	0	0	0	0	0	0	0	0	0	0	0	11	9	0	0	0	0	0	0	0	0	16	0	0	0	0	0	0	0
508	27678	A0A174KRA4|A0A174KRA4_PHOVU	248.20	20	0	0	0	0	0	0	0	0	0	0	0	0	0	0	0	0	0	0	0	0	0	0	0	0	0	0	0	11	9	0	0	0	0	0	0	0	0	16	0	0	0	0	0	0	0
508	27679	A0A069SL98|A0A069SL98_PHOVU	248.20	20	0	0	0	0	0	0	0	0	0	0	0	0	0	0	0	0	0	0	0	0	0	0	0	0	0	0	0	11	9	0	0	0	0	0	0	0	0	16	0	0	0	0	0	0	0
508	27690	A0A7Y6PHF3|A0A7Y6PHF3_PHOVU	248.20	20	0	0	0	0	0	0	0	0	0	0	0	0	0	0	0	0	0	0	0	0	0	0	0	0	0	0	0	11	9	0	0	0	0	0	0	0	0	17	0	0	0	0	0	0	0
508	27692	A0A414XYT6|A0A414XYT6_PHOVU	248.20	21	0	0	0	0	0	0	0	0	0	0	0	0	0	0	0	0	0	0	0	0	0	0	0	0	0	0	0	11	9	0	0	0	0	0	0	0	0	17	0	0	0	0	0	0	0
508	27695	A0A3E4KDE0|A0A3E4KDE0_PHOVU	248.20	21	0	0	0	0	0	0	0	0	0	0	0	0	0	0	0	0	0	0	0	0	0	0	0	0	0	0	0	11	9	0	0	0	0	0	0	0	0	17	0	0	0	0	0	0	0
508	27697	A0A395ULJ7|A0A395ULJ7_PHOVU	248.20	21	0	0	0	0	0	0	0	0	0	0	0	0	0	0	0	0	0	0	0	0	0	0	0	0	0	0	0	11	9	0	0	0	0	0	0	0	0	17	0	0	0	0	0	0	0
508	27699	A0A5C6L0Z7|A0A5C6L0Z7_9BACT	248.20	20	0	0	0	0	0	0	0	0	0	0	0	0	0	0	0	0	0	0	0	0	0	0	0	0	0	0	0	11	9	0	0	0	0	0	0	0	0	16	0	0	0	0	0	0	0
508	27700	R9HAM2|R9HAM2_PHOVU	248.20	20	0	0	0	0	0	0	0	0	0	0	0	0	0	0	0	0	0	0	0	0	0	0	0	0	0	0	0	11	9	0	0	0	0	0	0	0	0	16	0	0	0	0	0	0	0
508	27701	A0A415NJX0|A0A415NJX0_PHOVU	248.20	20	0	0	0	0	0	0	0	0	0	0	0	0	0	0	0	0	0	0	0	0	0	0	0	0	0	0	0	11	9	0	0	0	0	0	0	0	0	16	0	0	0	0	0	0	0
508	27702	A0A174WZ10|A0A174WZ10_PHOVU	248.20	20	0	0	0	0	0	0	0	0	0	0	0	0	0	0	0	0	0	0	0	0	0	0	0	0	0	0	0	11	9	0	0	0	0	0	0	0	0	16	0	0	0	0	0	0	0
508	27703	A0A7J5RC84|A0A7J5RC84_PHOVU	248.20	20	0	0	0	0	0	0	0	0	0	0	0	0	0	0	0	0	0	0	0	0	0	0	0	0	0	0	0	11	9	0	0	0	0	0	0	0	0	16	0	0	0	0	0	0	0
508	27704	A0A397WIU6|A0A397WIU6_PHOVU	248.20	20	0	0	0	0	0	0	0	0	0	0	0	0	0	0	0	0	0	0	0	0	0	0	0	0	0	0	0	11	9	0	0	0	0	0	0	0	0	16	0	0	0	0	0	0	0
508	27705	A0A078QLP3|A0A078QLP3_PHOVU	248.20	20	0	0	0	0	0	0	0	0	0	0	0	0	0	0	0	0	0	0	0	0	0	0	0	0	0	0	0	11	9	0	0	0	0	0	0	0	0	16	0	0	0	0	0	0	0
508	27706	A0A7J5FHK4|A0A7J5FHK4_PHOVU	248.20	20	0	0	0	0	0	0	0	0	0	0	0	0	0	0	0	0	0	0	0	0	0	0	0	0	0	0	0	11	9	0	0	0	0	0	0	0	0	16	0	0	0	0	0	0	0
508	27707	A0A174GBN7|A0A174GBN7_PHOVU	248.20	20	0	0	0	0	0	0	0	0	0	0	0	0	0	0	0	0	0	0	0	0	0	0	0	0	0	0	0	11	9	0	0	0	0	0	0	0	0	16	0	0	0	0	0	0	0
508	27708	A0A3E4JIX9|A0A3E4JIX9_PHOVU	248.20	20	0	0	0	0	0	0	0	0	0	0	0	0	0	0	0	0	0	0	0	0	0	0	0	0	0	0	0	11	9	0	0	0	0	0	0	0	0	16	0	0	0	0	0	0	0
508	27709	A0A3A5XU32|A0A3A5XU32_9BACE	248.20	20	0	0	0	0	0	0	0	0	0	0	0	0	0	0	0	0	0	0	0	0	0	0	0	0	0	0	0	11	9	0	0	0	0	0	0	0	0	16	0	0	0	0	0	0	0
508	27710	C6Z3S4|C6Z3S4_9BACE	248.20	20	0	0	0	0	0	0	0	0	0	0	0	0	0	0	0	0	0	0	0	0	0	0	0	0	0	0	0	11	9	0	0	0	0	0	0	0	0	16	0	0	0	0	0	0	0
508	27711	A0A6L4PX05|A0A6L4PX05_PHOVU	248.20	20	0	0	0	0	0	0	0	0	0	0	0	0	0	0	0	0	0	0	0	0	0	0	0	0	0	0	0	11	9	0	0	0	0	0	0	0	0	16	0	0	0	0	0	0	0
508	27712	A0A7J5G6K7|A0A7J5G6K7_PHOVU	248.20	20	0	0	0	0	0	0	0	0	0	0	0	0	0	0	0	0	0	0	0	0	0	0	0	0	0	0	0	11	9	0	0	0	0	0	0	0	0	16	0	0	0	0	0	0	0
508	27713	A0A5C6JZ43|A0A5C6JZ43_9BACT	248.20	20	0	0	0	0	0	0	0	0	0	0	0	0	0	0	0	0	0	0	0	0	0	0	0	0	0	0	0	11	9	0	0	0	0	0	0	0	0	16	0	0	0	0	0	0	0
508	27714	I9U779|I9U779_PHOVU	248.20	20	0	0	0	0	0	0	0	0	0	0	0	0	0	0	0	0	0	0	0	0	0	0	0	0	0	0	0	11	9	0	0	0	0	0	0	0	0	16	0	0	0	0	0	0	0
1084	27411	B0AZP3|B0AZP3_HUMAN	248.14	27	0	0	0	0	0	0	0	0	0	0	0	0	0	0	0	0	0	0	0	0	27	0	10	0	0	0	0	0	0	0	0	0	0	0	0	0	0	0	0	0	0	0	0	0	0
1084	27581	B4DRX0|B4DRX0_HUMAN	248.14	33	0	0	0	0	0	0	0	0	0	0	0	0	0	0	0	0	0	0	0	0	33	0	13	0	0	0	0	0	0	0	0	0	0	0	0	0	0	0	0	0	0	0	0	0	0
1084	27802	A8K2N8|A8K2N8_HUMAN	248.14	27	0	0	0	0	0	0	0	0	0	0	0	0	0	0	0	0	0	0	0	0	27	0	10	0	0	0	0	0	0	0	0	0	0	0	0	0	0	0	0	0	0	0	0	0	0
177	27508	A0A384MDT7|A0A384MDT7_HUMAN	247.75	27	17	14	15	9	16	3	5	8	9	7	1	6	9	3	1	6	5	13	4	2	13	0	12	5	2	13	3	0	0	0	0	1	0	0	1	0	0	0	2	21	0	0	0	0	0
177	27510	A0A024R6B5|A0A024R6B5_HUMAN	247.75	27	17	14	15	9	16	3	5	8	9	7	1	6	9	3	1	6	5	13	4	2	13	0	12	5	2	13	3	0	0	0	0	1	0	0	1	0	0	0	2	21	0	0	0	0	0
415	27474	A0A7D7BXT7|A0A7D7BXT7_9BACE	247.43	21	0	0	0	0	0	0	0	0	0	0	0	0	0	0	0	0	0	0	0	0	0	0	0	0	0	0	0	0	0	1	0	0	0	5	0	3	5	1	0	0	0	0	7	0	0
415	27475	A0A4P6RFU6|A0A4P6RFU6_9BACE	247.43	21	0	0	0	0	0	0	0	0	0	0	0	0	0	0	0	0	0	0	0	0	0	0	0	0	0	0	0	0	0	1	0	0	0	5	0	3	5	1	0	0	0	0	7	0	0
415	27476	A0A3E5EPW8|A0A3E5EPW8_BACUN	247.43	21	0	0	0	0	0	0	0	0	0	0	0	0	0	0	0	0	0	0	0	0	0	0	0	0	0	0	0	0	0	1	0	0	0	5	0	3	5	1	0	0	0	0	7	0	0
415	27477	A0A3A5ZBR6|A0A3A5ZBR6_9BACE	247.43	21	0	0	0	0	0	0	0	0	0	0	0	0	0	0	0	0	0	0	0	0	0	0	0	0	0	0	0	0	0	1	0	0	0	5	0	3	5	1	0	0	0	0	7	0	0
415	27478	A0A412BA60|A0A412BA60_BACUN	247.43	21	0	0	0	0	0	0	0	0	0	0	0	0	0	0	0	0	0	0	0	0	0	0	0	0	0	0	0	0	0	1	0	0	0	5	0	3	5	1	0	0	0	0	7	0	0
141	34331	A0A6N7K717|A0A6N7K717_9GAMM	247.42	68	58	67	60	17	59	42	29	51	59	57	29	29	42	29	29	29	26	36	58	29	50	19	49	36	36	29	39	0	8	0	8	26	0	15	26	0	12	0	7	46	0	7	8	0	19
141	34332	A0A3N5IG31|A0A3N5IG31_9PLAN	247.42	68	58	67	60	17	59	42	29	51	59	57	29	29	42	29	29	29	26	36	58	29	50	19	49	36	36	29	39	0	8	0	8	26	0	15	26	0	12	0	7	46	0	7	8	0	19
141	34333	A0A5Y2AE97|A0A5Y2AE97_SALER	247.42	68	58	67	60	17	59	42	29	51	59	57	29	29	42	29	29	29	26	36	58	29	50	19	49	36	36	29	39	0	8	0	8	26	0	15	26	0	12	0	7	46	0	7	8	0	19
141	34334	B2R4R0|B2R4R0_HUMAN	247.42	68	58	67	60	17	59	42	29	51	59	57	29	29	42	29	29	29	26	36	58	29	50	19	49	36	36	29	39	0	8	0	8	26	0	15	26	0	12	0	7	46	0	7	8	0	19
141	34335	A0A2D7GQ71|A0A2D7GQ71_ALTSX	247.42	68	58	67	60	17	59	42	29	51	59	57	29	29	42	29	29	29	26	36	58	29	50	19	49	36	36	29	39	0	8	0	8	26	0	15	26	0	12	0	7	46	0	7	8	0	19
141	34338	A0A1G4M1Q1|A0A1G4M1Q1_ANAPH	247.42	50	43	50	45	13	44	31	22	38	44	42	22	22	31	22	22	22	19	27	43	22	37	14	36	27	27	22	29	0	6	0	6	19	0	11	19	0	9	0	5	34	0	5	6	0	14
141	34342	A0A2D9B6U5|A0A2D9B6U5_ALTSX	247.42	45	38	44	39	11	39	27	19	34	39	38	19	19	27	19	19	19	17	24	38	19	32	13	32	24	24	19	25	0	5	0	5	17	0	10	17	0	8	0	4	30	0	4	5	0	13
597	27608	R6Y722|R6Y722_9BACT	247.26	19	0	0	0	0	0	0	0	0	0	0	0	0	0	0	0	0	0	0	0	0	0	0	0	0	0	0	0	1	0	0	0	0	0	16	0	0	0	4	0	11	0	0	0	0	6
594	27125	A0A173TPQ3|A0A173TPQ3_9BACT	247.22	21	0	0	0	0	0	0	0	0	0	0	0	0	0	0	0	0	0	0	0	0	0	0	0	0	0	0	0	0	0	0	0	0	0	0	0	0	0	6	0	0	0	0	18	0	8
594	27126	A0A496DIH4|A0A496DIH4_9BACT	247.22	21	0	0	0	0	0	0	0	0	0	0	0	0	0	0	0	0	0	0	0	0	0	0	0	0	0	0	0	0	0	0	0	0	0	0	0	0	0	6	0	0	0	0	18	0	8
953	27892	E5KRG5|E5KRG5_HUMAN	247.04	36	0	6	3	0	36	0	0	0	3	0	0	0	0	0	0	0	0	0	0	0	13	0	0	0	0	0	0	0	0	0	0	0	0	0	0	0	0	0	0	3	0	0	0	0	0
953	28185	B2RBL3|B2RBL3_HUMAN	247.04	36	0	6	3	0	36	0	0	0	3	0	0	0	0	0	0	0	0	0	0	0	13	0	0	0	0	0	0	0	0	0	0	0	0	0	0	0	0	0	0	3	0	0	0	0	0
858	27360	E9KL35|E9KL35_HUMAN	246.89	61	0	3	31	0	35	0	0	0	3	0	0	0	0	0	0	0	0	0	0	0	5	0	0	0	0	0	0	0	0	0	0	0	0	0	0	0	0	0	0	20	0	0	0	0	0
350	26960	A0A415BXB4|A0A415BXB4_PHOVU	246.45	43	0	0	0	0	0	0	0	0	0	0	0	0	0	0	0	0	0	0	0	0	0	0	0	0	0	0	0	15	0	16	0	0	0	0	2	0	23	0	0	0	0	15	0	8	0
440	27167	U6RBU2|U6RBU2_9BACT	246.42	37	0	0	0	0	0	0	0	0	0	0	0	0	0	0	0	0	0	0	0	0	0	0	0	0	0	0	0	20	0	0	0	0	0	0	0	6	3	10	2	0	0	8	18	0	0
440	27168	A0A373J2R9|A0A373J2R9_9BACE	246.42	37	0	0	0	0	0	0	0	0	0	0	0	0	0	0	0	0	0	0	0	0	0	0	0	0	0	0	0	20	0	0	0	0	0	0	0	6	3	10	2	0	0	8	18	0	0
140	31057	D9YZU5|D9YZU5_HUMAN	246.29	84	67	10	48	0	0	84	56	84	22	56	48	9	56	22	29	9	9	29	73	51	53	61	22	29	9	45	16	0	0	0	0	0	9	0	9	9	9	0	0	0	0	0	0	0	0
555	26987	Q53EM5|Q53EM5_HUMAN	245.84	33	2	6	3	0	26	0	0	0	7	0	0	0	0	0	2	0	0	2	0	0	15	0	9	3	0	0	0	0	0	0	0	0	0	0	0	0	0	0	0	19	0	0	0	0	0
555	27025	B3KSI4|B3KSI4_HUMAN	245.84	39	2	7	4	0	29	0	0	0	8	0	0	0	0	0	2	0	0	2	0	0	18	0	11	4	0	0	0	0	0	0	0	0	0	0	0	0	0	0	0	22	0	0	0	0	0
555	27028	V9HWD9|V9HWD9_HUMAN	245.84	33	2	6	3	0	26	0	0	0	7	0	0	0	0	0	2	0	0	2	0	0	15	0	9	3	0	0	0	0	0	0	0	0	0	0	0	0	0	0	0	19	0	0	0	0	0
990	29198	A0A133SKQ8|A0A133SKQ8_9FIRM	245.60	38	0	0	0	0	0	0	0	0	0	0	0	0	0	0	0	0	0	0	0	0	0	0	0	0	0	0	0	0	0	0	0	0	0	0	0	0	0	0	0	0	0	0	0	0	0
833	27935	B4DVJ0|B4DVJ0_HUMAN	245.46	39	0	5	5	0	31	0	0	0	6	0	0	0	0	0	0	0	0	3	0	0	6	0	9	0	0	0	0	0	0	0	0	0	0	0	0	0	0	0	0	3	0	0	0	0	0
833	27936	B4DE36|B4DE36_HUMAN	245.46	39	0	5	5	0	32	0	0	0	6	0	0	0	0	0	0	0	0	3	0	0	6	0	9	0	0	0	0	0	0	0	0	0	0	0	0	0	0	0	0	3	0	0	0	0	0
726	27900	A0A5C6KUV1|A0A5C6KUV1_9BACT	245.24	17	0	0	0	0	0	0	0	0	0	0	0	0	0	0	0	0	0	0	0	0	0	0	0	0	0	0	0	5	0	0	0	0	0	0	0	0	12	9	0	0	0	7	1	0	0
726	27901	A0A1Q6ITA3|A0A1Q6ITA3_PHOVU	245.24	17	0	0	0	0	0	0	0	0	0	0	0	0	0	0	0	0	0	0	0	0	0	0	0	0	0	0	0	5	0	0	0	0	0	0	0	0	12	9	0	0	0	7	1	0	0
726	27902	A0A3E4TB92|A0A3E4TB92_PHOVU	245.24	17	0	0	0	0	0	0	0	0	0	0	0	0	0	0	0	0	0	0	0	0	0	0	0	0	0	0	0	5	0	0	0	0	0	0	0	0	12	9	0	0	0	7	1	0	0
726	27903	E5UPI8|E5UPI8_9BACE	245.24	17	0	0	0	0	0	0	0	0	0	0	0	0	0	0	0	0	0	0	0	0	0	0	0	0	0	0	0	5	0	0	0	0	0	0	0	0	12	9	0	0	0	7	1	0	0
726	27904	A6KYM4|A6KYM4_BACV8	245.24	17	0	0	0	0	0	0	0	0	0	0	0	0	0	0	0	0	0	0	0	0	0	0	0	0	0	0	0	5	0	0	0	0	0	0	0	0	12	9	0	0	0	7	1	0	0
726	27905	A0A174MTT2|A0A174MTT2_PHOVU	245.24	17	0	0	0	0	0	0	0	0	0	0	0	0	0	0	0	0	0	0	0	0	0	0	0	0	0	0	0	5	0	0	0	0	0	0	0	0	12	9	0	0	0	7	1	0	0
726	27906	I9U8H9|I9U8H9_PHOVU	245.24	17	0	0	0	0	0	0	0	0	0	0	0	0	0	0	0	0	0	0	0	0	0	0	0	0	0	0	0	5	0	0	0	0	0	0	0	0	12	9	0	0	0	7	1	0	0
726	27907	A0A412QW17|A0A412QW17_PHOVU	245.24	17	0	0	0	0	0	0	0	0	0	0	0	0	0	0	0	0	0	0	0	0	0	0	0	0	0	0	0	5	0	0	0	0	0	0	0	0	12	9	0	0	0	7	1	0	0
726	27908	A0A3A6A5R7|A0A3A6A5R7_9BACE	245.24	17	0	0	0	0	0	0	0	0	0	0	0	0	0	0	0	0	0	0	0	0	0	0	0	0	0	0	0	5	0	0	0	0	0	0	0	0	12	9	0	0	0	7	1	0	0
726	27909	A0A415BS44|A0A415BS44_PHOVU	245.24	17	0	0	0	0	0	0	0	0	0	0	0	0	0	0	0	0	0	0	0	0	0	0	0	0	0	0	0	5	0	0	0	0	0	0	0	0	12	9	0	0	0	7	1	0	0
726	27910	A0A413GVW0|A0A413GVW0_9BACT	245.24	17	0	0	0	0	0	0	0	0	0	0	0	0	0	0	0	0	0	0	0	0	0	0	0	0	0	0	0	5	0	0	0	0	0	0	0	0	12	9	0	0	0	7	1	0	0
726	27911	A0A6I1BIY9|A0A6I1BIY9_PHOVU	245.24	17	0	0	0	0	0	0	0	0	0	0	0	0	0	0	0	0	0	0	0	0	0	0	0	0	0	0	0	5	0	0	0	0	0	0	0	0	12	9	0	0	0	7	1	0	0
726	27912	I9FND3|I9FND3_9BACT	245.24	17	0	0	0	0	0	0	0	0	0	0	0	0	0	0	0	0	0	0	0	0	0	0	0	0	0	0	0	5	0	0	0	0	0	0	0	0	12	9	0	0	0	7	1	0	0
726	27913	A0A7J5RNH3|A0A7J5RNH3_PHOVU	245.24	17	0	0	0	0	0	0	0	0	0	0	0	0	0	0	0	0	0	0	0	0	0	0	0	0	0	0	0	5	0	0	0	0	0	0	0	0	12	9	0	0	0	7	1	0	0
726	27914	R9HBX0|R9HBX0_PHOVU	245.24	17	0	0	0	0	0	0	0	0	0	0	0	0	0	0	0	0	0	0	0	0	0	0	0	0	0	0	0	5	0	0	0	0	0	0	0	0	12	9	0	0	0	7	1	0	0
726	27915	C6Z0G7|C6Z0G7_9BACE	245.24	17	0	0	0	0	0	0	0	0	0	0	0	0	0	0	0	0	0	0	0	0	0	0	0	0	0	0	0	5	0	0	0	0	0	0	0	0	12	9	0	0	0	7	1	0	0
726	27916	A0A069S983|A0A069S983_PHOVU	245.24	17	0	0	0	0	0	0	0	0	0	0	0	0	0	0	0	0	0	0	0	0	0	0	0	0	0	0	0	5	0	0	0	0	0	0	0	0	12	9	0	0	0	7	1	0	0
726	27917	D4VAW6|D4VAW6_PHOVU	245.24	17	0	0	0	0	0	0	0	0	0	0	0	0	0	0	0	0	0	0	0	0	0	0	0	0	0	0	0	5	0	0	0	0	0	0	0	0	12	9	0	0	0	7	1	0	0
726	27918	A0A174SQ13|A0A174SQ13_PHOVU	245.24	17	0	0	0	0	0	0	0	0	0	0	0	0	0	0	0	0	0	0	0	0	0	0	0	0	0	0	0	5	0	0	0	0	0	0	0	0	12	9	0	0	0	7	1	0	0
726	27942	A0A6L3IUX0|A0A6L3IUX0_9BACT	245.24	17	0	0	0	0	0	0	0	0	0	0	0	0	0	0	0	0	0	0	0	0	0	0	0	0	0	0	0	5	0	0	0	0	0	0	0	0	12	9	0	0	0	7	1	0	0
726	27943	A0A0M1W076|A0A0M1W076_9BACE	245.24	17	0	0	0	0	0	0	0	0	0	0	0	0	0	0	0	0	0	0	0	0	0	0	0	0	0	0	0	5	0	0	0	0	0	0	0	0	12	9	0	0	0	7	1	0	0
726	27944	A0A7M3E989|A0A7M3E989_9BACT	245.24	17	0	0	0	0	0	0	0	0	0	0	0	0	0	0	0	0	0	0	0	0	0	0	0	0	0	0	0	5	0	0	0	0	0	0	0	0	12	9	0	0	0	7	1	0	0
726	27945	A0A372Y1U6|A0A372Y1U6_9BACE	245.24	17	0	0	0	0	0	0	0	0	0	0	0	0	0	0	0	0	0	0	0	0	0	0	0	0	0	0	0	5	0	0	0	0	0	0	0	0	12	9	0	0	0	7	1	0	0
726	27946	A0A4Q5HXU3|A0A4Q5HXU3_9BACT	245.24	17	0	0	0	0	0	0	0	0	0	0	0	0	0	0	0	0	0	0	0	0	0	0	0	0	0	0	0	5	0	0	0	0	0	0	0	0	12	9	0	0	0	7	1	0	0
726	27947	B6W5N2|B6W5N2_9BACT	245.24	17	0	0	0	0	0	0	0	0	0	0	0	0	0	0	0	0	0	0	0	0	0	0	0	0	0	0	0	5	0	0	0	0	0	0	0	0	12	9	0	0	0	7	1	0	0
223	28810	A0A5F9ZGN6|A0A5F9ZGN6_HUMAN	245.00	60	6	25	10	6	16	7	9	0	9	4	2	2	4	5	4	2	17	19	0	9	25	0	4	9	9	6	4	2	0	0	2	2	2	7	5	3	13	0	3	51	0	0	2	0	0
363	29342	V9HWC7|V9HWC7_HUMAN	244.87	65	26	5	28	5	49	0	5	17	13	4	0	8	4	0	0	0	0	17	4	0	36	0	25	5	0	5	0	0	0	0	0	0	0	0	0	0	0	0	0	34	0	0	0	0	0
611	27132	A0A496DZX0|A0A496DZX0_9BACT	244.69	21	0	0	0	0	0	0	0	0	0	0	0	0	0	0	0	0	0	0	0	0	0	0	0	0	0	0	0	0	0	0	0	0	0	0	0	0	0	6	0	0	0	0	17	0	7
611	27133	A0A415MLA0|A0A415MLA0_9BACT	244.69	21	0	0	0	0	0	0	0	0	0	0	0	0	0	0	0	0	0	0	0	0	0	0	0	0	0	0	0	0	0	0	0	0	0	0	0	0	0	6	0	0	0	0	17	0	7
385	26963	A0A1C5KT57|A0A1C5KT57_9CLOT	243.82	41	0	0	0	0	0	0	0	0	0	0	0	0	0	0	0	0	0	0	0	0	0	0	0	0	0	0	0	24	7	13	11	0	3	5	0	0	0	0	0	0	0	0	3	0	8
525	27450	A0A139KC49|A0A139KC49_BACUN	243.72	20	0	0	0	0	0	0	0	0	0	0	0	0	0	0	0	0	0	0	0	0	0	0	0	0	0	0	0	0	0	1	0	0	0	0	0	1	0	1	0	0	0	16	0	1	0
525	27451	A0A6N2TNG3|A0A6N2TNG3_BACUN	243.72	20	0	0	0	0	0	0	0	0	0	0	0	0	0	0	0	0	0	0	0	0	0	0	0	0	0	0	0	0	0	1	0	0	0	0	0	1	0	1	0	0	0	16	0	1	0
525	27452	A7V435|A7V435_BACUC	243.72	20	0	0	0	0	0	0	0	0	0	0	0	0	0	0	0	0	0	0	0	0	0	0	0	0	0	0	0	0	0	1	0	0	0	0	0	1	0	1	0	0	0	16	0	1	0
525	27453	A0A174QEI5|A0A174QEI5_BACUN	243.72	20	0	0	0	0	0	0	0	0	0	0	0	0	0	0	0	0	0	0	0	0	0	0	0	0	0	0	0	0	0	1	0	0	0	0	0	1	0	1	0	0	0	16	0	1	0
525	27461	A0A3E4Q3I5|A0A3E4Q3I5_BACUN	243.72	20	0	0	0	0	0	0	0	0	0	0	0	0	0	0	0	0	0	0	0	0	0	0	0	0	0	0	0	0	0	1	0	0	0	0	0	1	0	1	0	0	0	16	0	1	0
525	27462	A0A3E4GK50|A0A3E4GK50_9BACE	243.72	20	0	0	0	0	0	0	0	0	0	0	0	0	0	0	0	0	0	0	0	0	0	0	0	0	0	0	0	0	0	1	0	0	0	0	0	1	0	1	0	0	0	16	0	1	0
525	27463	A0A413X7K2|A0A413X7K2_BACUN	243.72	20	0	0	0	0	0	0	0	0	0	0	0	0	0	0	0	0	0	0	0	0	0	0	0	0	0	0	0	0	0	1	0	0	0	0	0	1	0	1	0	0	0	16	0	1	0
525	27464	A0A3A5SP79|A0A3A5SP79_9BACE	243.72	20	0	0	0	0	0	0	0	0	0	0	0	0	0	0	0	0	0	0	0	0	0	0	0	0	0	0	0	0	0	1	0	0	0	0	0	1	0	1	0	0	0	16	0	1	0
525	27465	A0A6G0G071|A0A6G0G071_BACUN	243.72	20	0	0	0	0	0	0	0	0	0	0	0	0	0	0	0	0	0	0	0	0	0	0	0	0	0	0	0	0	0	1	0	0	0	0	0	1	0	1	0	0	0	16	0	1	0
525	27466	A0A7J5I624|A0A7J5I624_BACUN	243.72	20	0	0	0	0	0	0	0	0	0	0	0	0	0	0	0	0	0	0	0	0	0	0	0	0	0	0	0	0	0	1	0	0	0	0	0	1	0	1	0	0	0	16	0	1	0
525	27467	A0A3A5ZPI5|A0A3A5ZPI5_9BACE	243.72	20	0	0	0	0	0	0	0	0	0	0	0	0	0	0	0	0	0	0	0	0	0	0	0	0	0	0	0	0	0	1	0	0	0	0	0	1	0	1	0	0	0	16	0	1	0
525	27468	A0A285TUE2|A0A285TUE2_9BACE	243.72	20	0	0	0	0	0	0	0	0	0	0	0	0	0	0	0	0	0	0	0	0	0	0	0	0	0	0	0	0	0	1	0	0	0	0	0	1	0	1	0	0	0	16	0	1	0
525	27473	A0A412MMH4|A0A412MMH4_BACUN	243.72	19	0	0	0	0	0	0	0	0	0	0	0	0	0	0	0	0	0	0	0	0	0	0	0	0	0	0	0	0	0	1	0	0	0	0	0	1	0	1	0	0	0	15	0	1	0
844	28730	V9HWH6|V9HWH6_HUMAN	243.59	58	0	0	0	0	53	0	0	0	7	0	0	0	0	0	0	0	0	0	0	0	7	0	3	7	0	3	0	0	0	0	0	0	0	0	0	0	0	0	0	36	0	0	0	0	0
844	28731	Q8N7G1|Q8N7G1_HUMAN	243.59	57	0	0	0	0	52	0	0	0	6	0	0	0	0	0	0	0	0	0	0	0	6	0	3	6	0	3	0	0	0	0	0	0	0	0	0	0	0	0	0	35	0	0	0	0	0
425	27479	A0A646GAV1|A0A646GAV1_9BACT	243.24	19	0	0	0	0	0	0	0	0	0	0	0	0	0	0	0	0	0	0	0	0	0	0	0	0	0	0	0	1	3	2	1	0	0	1	0	2	2	10	0	0	0	1	1	0	8
425	27480	A0A7K1M2M1|A0A7K1M2M1_9BACT	243.24	19	0	0	0	0	0	0	0	0	0	0	0	0	0	0	0	0	0	0	0	0	0	0	0	0	0	0	0	1	3	2	1	0	0	1	0	2	2	10	0	0	0	1	1	0	8
425	27481	A0A5P0Y588|A0A5P0Y588_9BACT	243.24	19	0	0	0	0	0	0	0	0	0	0	0	0	0	0	0	0	0	0	0	0	0	0	0	0	0	0	0	1	3	2	1	0	0	1	0	2	2	10	0	0	0	1	1	0	8
425	27482	A0A6A7VXU0|A0A6A7VXU0_9BACT	243.24	19	0	0	0	0	0	0	0	0	0	0	0	0	0	0	0	0	0	0	0	0	0	0	0	0	0	0	0	1	3	2	1	0	0	1	0	2	2	10	0	0	0	1	1	0	8
425	27483	A0A414YAR2|A0A414YAR2_9BACT	243.24	19	0	0	0	0	0	0	0	0	0	0	0	0	0	0	0	0	0	0	0	0	0	0	0	0	0	0	0	1	3	2	1	0	0	1	0	2	2	10	0	0	0	1	1	0	8
425	27484	A0A3C0D7G7|A0A3C0D7G7_9BACT	243.24	19	0	0	0	0	0	0	0	0	0	0	0	0	0	0	0	0	0	0	0	0	0	0	0	0	0	0	0	1	3	2	1	0	0	1	0	2	2	10	0	0	0	1	1	0	8
404	27220	A0A6I1BRS6|A0A6I1BRS6_PHOVU	243.16	24	0	0	0	0	0	0	0	0	0	0	0	0	0	0	0	0	0	0	0	0	0	0	0	0	0	0	0	0	0	2	0	0	0	0	0	0	17	4	0	0	0	0	0	0	0
404	27221	D4V3Q6|D4V3Q6_PHOVU	243.16	24	0	0	0	0	0	0	0	0	0	0	0	0	0	0	0	0	0	0	0	0	0	0	0	0	0	0	0	0	0	2	0	0	0	0	0	0	17	4	0	0	0	0	0	0	0
404	27222	A0A174W4U9|A0A174W4U9_PHOVU	243.16	24	0	0	0	0	0	0	0	0	0	0	0	0	0	0	0	0	0	0	0	0	0	0	0	0	0	0	0	0	0	2	0	0	0	0	0	0	17	4	0	0	0	0	0	0	0
404	27223	A0A395UTX1|A0A395UTX1_PHOVU	243.16	24	0	0	0	0	0	0	0	0	0	0	0	0	0	0	0	0	0	0	0	0	0	0	0	0	0	0	0	0	0	2	0	0	0	0	0	0	17	4	0	0	0	0	0	0	0
615	27181	A0A024R3J1|A0A024R3J1_HUMAN	243.11	36	0	4	6	0	15	0	0	0	2	0	0	0	0	0	0	0	0	0	0	0	7	0	0	0	0	0	0	0	0	0	0	0	0	0	0	0	0	0	0	28	0	0	0	0	0
615	27182	Q53G41|Q53G41_HUMAN	243.11	36	0	4	6	0	15	0	0	0	2	0	0	0	0	0	0	0	0	0	0	0	7	0	0	0	0	0	0	0	0	0	0	0	0	0	0	0	0	0	0	28	0	0	0	0	0
276	27085	A0A174Q3Q2|A0A174Q3Q2_PHOVU	243.11	27	0	0	0	0	0	0	0	0	0	0	0	0	0	0	0	0	0	0	0	0	0	0	0	0	0	0	0	4	1	6	0	0	0	1	0	2	12	2	0	0	0	10	2	0	2
276	27108	A0A3E4JEW8|A0A3E4JEW8_PHOVU	243.11	25	0	0	0	0	0	0	0	0	0	0	0	0	0	0	0	0	0	0	0	0	0	0	0	0	0	0	0	3	1	6	0	0	0	1	0	2	11	2	0	0	0	9	2	0	2
276	27109	R9HBM9|R9HBM9_PHOVU	243.11	25	0	0	0	0	0	0	0	0	0	0	0	0	0	0	0	0	0	0	0	0	0	0	0	0	0	0	0	3	1	6	0	0	0	1	0	2	11	2	0	0	0	9	2	0	2
276	27110	A0A3A6LEQ3|A0A3A6LEQ3_9BACE	243.11	25	0	0	0	0	0	0	0	0	0	0	0	0	0	0	0	0	0	0	0	0	0	0	0	0	0	0	0	3	1	6	0	0	0	1	0	2	11	2	0	0	0	9	2	0	2
276	27111	I9U8P6|I9U8P6_PHOVU	243.11	25	0	0	0	0	0	0	0	0	0	0	0	0	0	0	0	0	0	0	0	0	0	0	0	0	0	0	0	3	1	6	0	0	0	1	0	2	11	2	0	0	0	9	2	0	2
276	27112	A0A372XZP1|A0A372XZP1_9BACE	243.11	25	0	0	0	0	0	0	0	0	0	0	0	0	0	0	0	0	0	0	0	0	0	0	0	0	0	0	0	3	1	6	0	0	0	1	0	2	11	2	0	0	0	9	2	0	2
276	27113	I9R0F9|I9R0F9_9BACT	243.11	25	0	0	0	0	0	0	0	0	0	0	0	0	0	0	0	0	0	0	0	0	0	0	0	0	0	0	0	3	1	6	0	0	0	1	0	2	11	2	0	0	0	9	2	0	2
276	27114	A0A6F9Z8M2|A0A6F9Z8M2_9BACT	243.11	25	0	0	0	0	0	0	0	0	0	0	0	0	0	0	0	0	0	0	0	0	0	0	0	0	0	0	0	3	1	6	0	0	0	1	0	2	11	2	0	0	0	9	2	0	2
276	27115	A0A078R1Q2|A0A078R1Q2_PHOVU	243.11	25	0	0	0	0	0	0	0	0	0	0	0	0	0	0	0	0	0	0	0	0	0	0	0	0	0	0	0	3	1	6	0	0	0	1	0	2	11	2	0	0	0	9	2	0	2
276	27116	D1K427|D1K427_9BACE	243.11	25	0	0	0	0	0	0	0	0	0	0	0	0	0	0	0	0	0	0	0	0	0	0	0	0	0	0	0	3	1	6	0	0	0	1	0	2	11	2	0	0	0	9	2	0	2
276	27117	A0A174T3E9|A0A174T3E9_PHOVU	243.11	25	0	0	0	0	0	0	0	0	0	0	0	0	0	0	0	0	0	0	0	0	0	0	0	0	0	0	0	3	1	6	0	0	0	1	0	2	11	2	0	0	0	9	2	0	2
276	27118	A0A415BQ90|A0A415BQ90_PHOVU	243.11	25	0	0	0	0	0	0	0	0	0	0	0	0	0	0	0	0	0	0	0	0	0	0	0	0	0	0	0	3	1	6	0	0	0	1	0	2	11	2	0	0	0	9	2	0	2
276	27119	A0A076IZ23|A0A076IZ23_9BACT	243.11	25	0	0	0	0	0	0	0	0	0	0	0	0	0	0	0	0	0	0	0	0	0	0	0	0	0	0	0	3	1	6	0	0	0	1	0	2	11	2	0	0	0	9	2	0	2
276	27120	A0A6L3J7T1|A0A6L3J7T1_9BACT	243.11	25	0	0	0	0	0	0	0	0	0	0	0	0	0	0	0	0	0	0	0	0	0	0	0	0	0	0	0	3	1	6	0	0	0	1	0	2	11	2	0	0	0	9	2	0	2
276	27121	A0A3A6A6G2|A0A3A6A6G2_9BACE	243.11	25	0	0	0	0	0	0	0	0	0	0	0	0	0	0	0	0	0	0	0	0	0	0	0	0	0	0	0	3	1	6	0	0	0	1	0	2	11	2	0	0	0	9	2	0	2
276	27122	A0A412VK70|A0A412VK70_PHOVU	243.11	25	0	0	0	0	0	0	0	0	0	0	0	0	0	0	0	0	0	0	0	0	0	0	0	0	0	0	0	3	1	6	0	0	0	1	0	2	11	2	0	0	0	9	2	0	2
276	27123	A6KYF2|A6KYF2_BACV8	243.11	25	0	0	0	0	0	0	0	0	0	0	0	0	0	0	0	0	0	0	0	0	0	0	0	0	0	0	0	3	1	6	0	0	0	1	0	2	11	2	0	0	0	9	2	0	2
276	27124	C3R9M0|C3R9M0_9BACT	243.11	25	0	0	0	0	0	0	0	0	0	0	0	0	0	0	0	0	0	0	0	0	0	0	0	0	0	0	0	3	1	6	0	0	0	1	0	2	11	2	0	0	0	9	2	0	2
260	27285	A0A3A5X3L6|A0A3A5X3L6_9BACE	242.96	34	0	0	0	0	0	0	0	0	0	0	0	0	0	0	0	0	0	0	0	0	0	0	0	0	0	0	0	9	5	10	1	0	0	17	9	14	14	3	0	0	0	4	17	0	0
260	27286	A0A174IMS1|A0A174IMS1_BACUN	242.96	34	0	0	0	0	0	0	0	0	0	0	0	0	0	0	0	0	0	0	0	0	0	0	0	0	0	0	0	9	5	10	1	0	0	17	9	14	14	3	0	0	0	4	17	0	0
260	27287	A7UYJ9|A7UYJ9_BACUC	242.96	34	0	0	0	0	0	0	0	0	0	0	0	0	0	0	0	0	0	0	0	0	0	0	0	0	0	0	0	9	5	10	1	0	0	17	9	14	14	3	0	0	0	4	17	0	0
260	27288	A0A7J5HBP1|A0A7J5HBP1_BACUN	242.96	34	0	0	0	0	0	0	0	0	0	0	0	0	0	0	0	0	0	0	0	0	0	0	0	0	0	0	0	9	5	10	1	0	0	17	9	14	14	3	0	0	0	4	17	0	0
260	27289	A0A3A6KUY8|A0A3A6KUY8_9BACE	242.96	34	0	0	0	0	0	0	0	0	0	0	0	0	0	0	0	0	0	0	0	0	0	0	0	0	0	0	0	9	5	10	1	0	0	17	9	14	14	3	0	0	0	4	17	0	0
260	27290	A0A3A5USH0|A0A3A5USH0_9BACE	242.96	34	0	0	0	0	0	0	0	0	0	0	0	0	0	0	0	0	0	0	0	0	0	0	0	0	0	0	0	9	5	10	1	0	0	17	9	14	14	3	0	0	0	4	17	0	0
260	27291	A0A3E4QUK1|A0A3E4QUK1_BACUN	242.96	34	0	0	0	0	0	0	0	0	0	0	0	0	0	0	0	0	0	0	0	0	0	0	0	0	0	0	0	9	5	10	1	0	0	17	9	14	14	3	0	0	0	4	17	0	0
260	27292	A0A173Z5E7|A0A173Z5E7_BACUN	242.96	34	0	0	0	0	0	0	0	0	0	0	0	0	0	0	0	0	0	0	0	0	0	0	0	0	0	0	0	9	5	10	1	0	0	17	9	14	14	3	0	0	0	4	17	0	0
260	27293	A0A078S4T3|A0A078S4T3_BACUN	242.96	34	0	0	0	0	0	0	0	0	0	0	0	0	0	0	0	0	0	0	0	0	0	0	0	0	0	0	0	9	5	10	1	0	0	17	9	14	14	3	0	0	0	4	17	0	0
260	27294	A0A3A5RMN0|A0A3A5RMN0_9BACE	242.96	34	0	0	0	0	0	0	0	0	0	0	0	0	0	0	0	0	0	0	0	0	0	0	0	0	0	0	0	9	5	10	1	0	0	17	9	14	14	3	0	0	0	4	17	0	0
260	27295	A0A3A6BTY4|A0A3A6BTY4_9BACE	242.96	34	0	0	0	0	0	0	0	0	0	0	0	0	0	0	0	0	0	0	0	0	0	0	0	0	0	0	0	9	5	10	1	0	0	17	9	14	14	3	0	0	0	4	17	0	0
260	27296	A0A3E4G3Q0|A0A3E4G3Q0_9BACE	242.96	34	0	0	0	0	0	0	0	0	0	0	0	0	0	0	0	0	0	0	0	0	0	0	0	0	0	0	0	9	5	10	1	0	0	17	9	14	14	3	0	0	0	4	17	0	0
260	27297	A0A3A5P862|A0A3A5P862_9BACE	242.96	34	0	0	0	0	0	0	0	0	0	0	0	0	0	0	0	0	0	0	0	0	0	0	0	0	0	0	0	9	5	10	1	0	0	17	9	14	14	3	0	0	0	4	17	0	0
260	27298	A0A3A5QT76|A0A3A5QT76_9BACE	242.96	34	0	0	0	0	0	0	0	0	0	0	0	0	0	0	0	0	0	0	0	0	0	0	0	0	0	0	0	9	5	10	1	0	0	17	9	14	14	3	0	0	0	4	17	0	0
260	27299	A0A1Q6GN37|A0A1Q6GN37_9BACE	242.96	34	0	0	0	0	0	0	0	0	0	0	0	0	0	0	0	0	0	0	0	0	0	0	0	0	0	0	0	9	5	10	1	0	0	17	9	14	14	3	0	0	0	4	17	0	0
260	27300	A0A3A5Z7G0|A0A3A5Z7G0_9BACE	242.96	34	0	0	0	0	0	0	0	0	0	0	0	0	0	0	0	0	0	0	0	0	0	0	0	0	0	0	0	9	5	10	1	0	0	17	9	14	14	3	0	0	0	4	17	0	0
260	27301	A0A6I0II91|A0A6I0II91_BACUN	242.96	34	0	0	0	0	0	0	0	0	0	0	0	0	0	0	0	0	0	0	0	0	0	0	0	0	0	0	0	9	5	10	1	0	0	17	9	14	14	3	0	0	0	4	17	0	0
260	27302	A0A3A5RFD2|A0A3A5RFD2_9BACE	242.96	34	0	0	0	0	0	0	0	0	0	0	0	0	0	0	0	0	0	0	0	0	0	0	0	0	0	0	0	9	5	10	1	0	0	17	9	14	14	3	0	0	0	4	17	0	0
260	27303	R9HQM7|R9HQM7_BACUN	242.96	34	0	0	0	0	0	0	0	0	0	0	0	0	0	0	0	0	0	0	0	0	0	0	0	0	0	0	0	9	5	10	1	0	0	17	9	14	14	3	0	0	0	4	17	0	0
260	27304	A0A7J5H236|A0A7J5H236_BACUN	242.96	34	0	0	0	0	0	0	0	0	0	0	0	0	0	0	0	0	0	0	0	0	0	0	0	0	0	0	0	9	5	10	1	0	0	17	9	14	14	3	0	0	0	4	17	0	0
260	27305	E5V828|E5V828_9BACE	242.96	34	0	0	0	0	0	0	0	0	0	0	0	0	0	0	0	0	0	0	0	0	0	0	0	0	0	0	0	9	5	10	1	0	0	17	9	14	14	3	0	0	0	4	17	0	0
260	27306	A0A3A5SF21|A0A3A5SF21_9BACE	242.96	34	0	0	0	0	0	0	0	0	0	0	0	0	0	0	0	0	0	0	0	0	0	0	0	0	0	0	0	9	5	10	1	0	0	17	9	14	14	3	0	0	0	4	17	0	0
260	27307	A0A139K8I5|A0A139K8I5_BACUN	242.96	34	0	0	0	0	0	0	0	0	0	0	0	0	0	0	0	0	0	0	0	0	0	0	0	0	0	0	0	9	5	10	1	0	0	17	9	14	14	3	0	0	0	4	17	0	0
260	27308	A0A3A5ZSA9|A0A3A5ZSA9_9BACE	242.96	34	0	0	0	0	0	0	0	0	0	0	0	0	0	0	0	0	0	0	0	0	0	0	0	0	0	0	0	9	5	10	1	0	0	17	9	14	14	3	0	0	0	4	17	0	0
260	27309	R7ELZ0|R7ELZ0_9BACE	242.96	34	0	0	0	0	0	0	0	0	0	0	0	0	0	0	0	0	0	0	0	0	0	0	0	0	0	0	0	9	5	10	1	0	0	17	9	14	14	3	0	0	0	4	17	0	0
260	27310	A0A3A5X2N6|A0A3A5X2N6_9BACE	242.96	34	0	0	0	0	0	0	0	0	0	0	0	0	0	0	0	0	0	0	0	0	0	0	0	0	0	0	0	9	5	10	1	0	0	17	9	14	14	3	0	0	0	4	17	0	0
260	27311	A0A285RHP5|A0A285RHP5_9BACE	242.96	34	0	0	0	0	0	0	0	0	0	0	0	0	0	0	0	0	0	0	0	0	0	0	0	0	0	0	0	9	5	10	1	0	0	17	9	14	14	3	0	0	0	4	17	0	0
260	27315	A0A7Y5JDP7|A0A7Y5JDP7_BACUN	242.96	34	0	0	0	0	0	0	0	0	0	0	0	0	0	0	0	0	0	0	0	0	0	0	0	0	0	0	0	9	5	10	1	0	0	17	9	14	14	3	0	0	0	4	17	0	0
400	27218	A0A7L4SR37|A0A7L4SR37_9BACT	242.95	24	0	0	0	0	0	0	0	0	0	0	0	0	0	0	0	0	0	0	0	0	0	0	0	0	0	0	0	0	0	2	0	0	0	0	0	0	20	6	0	0	0	0	0	0	0
1020	27190	A0A173UXS2|A0A173UXS2_9FIRM	242.95	28	0	0	0	0	0	0	0	0	0	0	0	0	0	0	0	0	0	0	0	0	0	0	0	0	0	0	0	0	28	0	0	0	0	0	0	0	0	0	0	0	0	0	0	0	0
504	27671	A0A413XTB2|A0A413XTB2_PHOVU	242.87	26	0	0	0	0	0	0	0	0	0	0	0	0	0	0	0	0	0	0	0	0	0	0	0	0	0	0	0	0	0	10	0	0	0	0	0	0	0	0	0	0	0	0	0	0	0
504	27672	A0A3E4KFY4|A0A3E4KFY4_PHOVU	242.87	26	0	0	0	0	0	0	0	0	0	0	0	0	0	0	0	0	0	0	0	0	0	0	0	0	0	0	0	0	0	10	0	0	0	0	0	0	0	0	0	0	0	0	0	0	0
504	27673	A0A078QXB8|A0A078QXB8_PHOVU	242.87	26	0	0	0	0	0	0	0	0	0	0	0	0	0	0	0	0	0	0	0	0	0	0	0	0	0	0	0	0	0	10	0	0	0	0	0	0	0	0	0	0	0	0	0	0	0
504	27674	A0A5C6LH86|A0A5C6LH86_9BACT	242.87	26	0	0	0	0	0	0	0	0	0	0	0	0	0	0	0	0	0	0	0	0	0	0	0	0	0	0	0	0	0	10	0	0	0	0	0	0	0	0	0	0	0	0	0	0	0
479	27226	A0A350PTB3|A0A350PTB3_9BACT	242.07	25	0	0	0	0	0	0	0	0	0	0	0	0	0	0	0	0	0	0	0	0	0	0	0	0	0	0	0	1	2	1	1	0	0	1	0	3	1	3	0	0	0	1	1	0	18
479	27227	A0A6A7VND5|A0A6A7VND5_9BACT	242.07	25	0	0	0	0	0	0	0	0	0	0	0	0	0	0	0	0	0	0	0	0	0	0	0	0	0	0	0	1	2	1	1	0	0	1	0	3	1	3	0	0	0	1	1	0	18
479	27358	A0A354LBF5|A0A354LBF5_9BACT	242.07	25	0	0	0	0	0	0	0	0	0	0	0	0	0	0	0	0	0	0	0	0	0	0	0	0	0	0	0	1	2	1	1	0	0	1	0	3	1	3	0	0	0	1	1	0	18
137	30544	Q8NF17|Q8NF17_HUMAN	241.74	24	19	2	6	2	18	15	13	13	10	12	2	13	18	7	14	3	2	12	14	11	14	4	15	10	9	10	7	3	0	0	0	0	2	2	2	0	2	0	5	15	0	0	0	2	0
137	30680	Q6N030|Q6N030_HUMAN	241.74	23	19	2	6	2	17	15	13	13	10	12	2	13	17	7	14	3	2	12	14	11	14	3	15	10	9	10	7	3	0	0	0	0	2	2	2	0	2	0	4	14	0	0	0	2	0
137	31236	A0A5J6KJ24|A0A5J6KJ24_HUMAN	241.74	34	28	3	9	2	26	22	19	19	15	17	3	19	26	10	20	4	2	17	20	16	20	5	22	15	14	15	10	4	0	0	0	0	3	3	3	0	3	0	7	21	0	0	0	3	0
137	31237	A0A4W9A917|A0A4W9A917_HUMAN	241.74	32	26	3	8	2	24	20	18	17	14	16	3	18	24	9	19	4	2	16	19	15	19	5	20	14	13	14	10	4	0	0	0	0	3	3	3	0	3	0	6	20	0	0	0	3	0
137	31260	A0A286YES1|A0A286YES1_HUMAN	241.74	27	22	3	7	2	20	17	15	15	12	13	3	15	20	8	16	3	2	13	16	12	16	4	17	12	11	12	8	3	0	0	0	0	3	3	3	0	3	0	5	17	0	0	0	3	0
137	31263	Q5EBM2|Q5EBM2_HUMAN	241.74	23	19	2	6	2	17	15	13	13	10	12	2	13	17	7	13	3	2	12	13	11	13	3	15	10	9	10	7	3	0	0	0	0	2	2	2	0	2	0	4	14	0	0	0	2	0
967	27579	Q5CAQ5|Q5CAQ5_HUMAN	241.47	26	0	1	3	0	25	0	0	1	0	0	0	0	0	0	0	0	0	0	0	0	2	0	0	0	0	0	0	0	0	0	0	0	0	0	0	0	0	0	0	0	0	0	0	0	0
967	27580	V9HWP2|V9HWP2_HUMAN	241.47	26	0	1	3	0	25	0	0	1	0	0	0	0	0	0	0	0	0	0	0	0	2	0	0	0	0	0	0	0	0	0	0	0	0	0	0	0	0	0	0	0	0	0	0	0	0
967	27592	A0A7P0T823|A0A7P0T823_HUMAN	241.47	26	0	1	3	0	24	0	0	1	0	0	0	0	0	0	0	0	0	0	0	0	2	0	0	0	0	0	0	0	0	0	0	0	0	0	0	0	0	0	0	0	0	0	0	0	0
147	30120	B1AP13|B1AP13_HUMAN	241.36	24	24	2	4	20	5	14	20	8	19	10	2	18	2	0	2	15	0	18	8	18	0	0	21	6	2	21	0	0	0	0	0	0	0	0	0	0	0	0	0	0	0	0	0	0	0
147	30465	H7BY55|H7BY55_HUMAN	241.36	19	19	2	3	16	4	11	16	7	16	8	2	15	1	0	1	12	0	15	7	15	0	0	17	5	2	17	0	0	0	0	0	0	0	0	0	0	0	0	0	0	0	0	0	0	0
147	30490	H3BLV0|H3BLV0_HUMAN	241.36	33	33	3	5	27	6	18	27	11	26	13	3	25	2	0	2	21	0	25	11	25	0	0	29	9	3	28	0	0	0	0	0	0	0	0	0	0	0	0	0	0	0	0	0	0	0
330	27438	A0A416NP46|A0A416NP46_9FIRM	241.35	41	0	0	0	0	0	0	0	0	0	0	0	0	0	0	0	0	0	0	0	0	0	0	0	0	0	0	0	13	8	37	20	0	3	4	0	0	0	0	0	0	0	0	3	0	10
577	26590	A0A412YUG1|A0A412YUG1_9BACT	240.98	22	0	0	0	0	0	0	0	0	0	0	0	0	0	0	0	0	0	0	0	0	0	0	0	0	0	0	0	0	0	1	0	0	0	0	0	6	4	3	0	0	0	5	2	1	0
577	26591	D1JYB4|D1JYB4_9BACE	240.98	22	0	0	0	0	0	0	0	0	0	0	0	0	0	0	0	0	0	0	0	0	0	0	0	0	0	0	0	0	0	1	0	0	0	0	0	6	4	3	0	0	0	5	2	1	0
577	26592	I8WPT6|I8WPT6_9BACT	240.98	22	0	0	0	0	0	0	0	0	0	0	0	0	0	0	0	0	0	0	0	0	0	0	0	0	0	0	0	0	0	1	0	0	0	0	0	6	4	3	0	0	0	5	2	1	0
577	26593	A0A3A6M024|A0A3A6M024_9BACE	240.98	22	0	0	0	0	0	0	0	0	0	0	0	0	0	0	0	0	0	0	0	0	0	0	0	0	0	0	0	0	0	1	0	0	0	0	0	6	4	3	0	0	0	5	2	1	0
577	26594	B6W2W8|B6W2W8_9BACT	240.98	22	0	0	0	0	0	0	0	0	0	0	0	0	0	0	0	0	0	0	0	0	0	0	0	0	0	0	0	0	0	1	0	0	0	0	0	6	4	3	0	0	0	5	2	1	0
577	26595	A0A0M1W1L0|A0A0M1W1L0_9BACE	240.98	22	0	0	0	0	0	0	0	0	0	0	0	0	0	0	0	0	0	0	0	0	0	0	0	0	0	0	0	0	0	1	0	0	0	0	0	6	4	3	0	0	0	5	2	1	0
577	26596	I9RCG1|I9RCG1_9BACT	240.98	22	0	0	0	0	0	0	0	0	0	0	0	0	0	0	0	0	0	0	0	0	0	0	0	0	0	0	0	0	0	1	0	0	0	0	0	6	4	3	0	0	0	5	2	1	0
577	26597	A0A3A6A0S3|A0A3A6A0S3_9BACE	240.98	22	0	0	0	0	0	0	0	0	0	0	0	0	0	0	0	0	0	0	0	0	0	0	0	0	0	0	0	0	0	1	0	0	0	0	0	6	4	3	0	0	0	5	2	1	0
577	26598	C3R5L7|C3R5L7_9BACT	240.98	22	0	0	0	0	0	0	0	0	0	0	0	0	0	0	0	0	0	0	0	0	0	0	0	0	0	0	0	0	0	1	0	0	0	0	0	6	4	3	0	0	0	5	2	1	0
577	26599	A0A372Y652|A0A372Y652_9BACE	240.98	22	0	0	0	0	0	0	0	0	0	0	0	0	0	0	0	0	0	0	0	0	0	0	0	0	0	0	0	0	0	1	0	0	0	0	0	6	4	3	0	0	0	5	2	1	0
577	26600	A0A076IRT8|A0A076IRT8_9BACT	240.98	22	0	0	0	0	0	0	0	0	0	0	0	0	0	0	0	0	0	0	0	0	0	0	0	0	0	0	0	0	0	1	0	0	0	0	0	6	4	3	0	0	0	5	2	1	0
40	28779	F8W1S1|F8W1S1_HUMAN	240.71	19	7	7	7	7	7	7	5	6	7	5	6	3	3	7	7	7	18	9	3	7	10	8	8	10	7	7	7	7	7	6	6	3	5	7	5	9	7	3	6	7	6	6	6	3	6
532	27737	A0A415SRF2|A0A415SRF2_PHOVU	240.64	25	0	0	0	0	0	0	0	0	0	0	0	0	0	0	0	0	0	0	0	0	0	0	0	0	0	0	0	0	0	11	0	0	0	0	0	0	0	0	0	0	0	0	0	0	0
532	27738	R9H2X3|R9H2X3_PHOVU	240.64	25	0	0	0	0	0	0	0	0	0	0	0	0	0	0	0	0	0	0	0	0	0	0	0	0	0	0	0	0	0	11	0	0	0	0	0	0	0	0	0	0	0	0	0	0	0
532	27739	A0A069SFD1|A0A069SFD1_PHOVU	240.64	25	0	0	0	0	0	0	0	0	0	0	0	0	0	0	0	0	0	0	0	0	0	0	0	0	0	0	0	0	0	11	0	0	0	0	0	0	0	0	0	0	0	0	0	0	0
532	27740	D4VAC3|D4VAC3_PHOVU	240.64	25	0	0	0	0	0	0	0	0	0	0	0	0	0	0	0	0	0	0	0	0	0	0	0	0	0	0	0	0	0	11	0	0	0	0	0	0	0	0	0	0	0	0	0	0	0
532	27741	A0A6L4Q371|A0A6L4Q371_PHOVU	240.64	25	0	0	0	0	0	0	0	0	0	0	0	0	0	0	0	0	0	0	0	0	0	0	0	0	0	0	0	0	0	11	0	0	0	0	0	0	0	0	0	0	0	0	0	0	0
532	27742	A0A174HUB8|A0A174HUB8_PHOVU	240.64	25	0	0	0	0	0	0	0	0	0	0	0	0	0	0	0	0	0	0	0	0	0	0	0	0	0	0	0	0	0	11	0	0	0	0	0	0	0	0	0	0	0	0	0	0	0
532	27743	A0A414HJH9|A0A414HJH9_PHOVU	240.64	25	0	0	0	0	0	0	0	0	0	0	0	0	0	0	0	0	0	0	0	0	0	0	0	0	0	0	0	0	0	11	0	0	0	0	0	0	0	0	0	0	0	0	0	0	0
532	27744	A0A6I1BA98|A0A6I1BA98_PHOVU	240.64	25	0	0	0	0	0	0	0	0	0	0	0	0	0	0	0	0	0	0	0	0	0	0	0	0	0	0	0	0	0	11	0	0	0	0	0	0	0	0	0	0	0	0	0	0	0
532	27745	A0A7J5RWK9|A0A7J5RWK9_PHOVU	240.64	25	0	0	0	0	0	0	0	0	0	0	0	0	0	0	0	0	0	0	0	0	0	0	0	0	0	0	0	0	0	11	0	0	0	0	0	0	0	0	0	0	0	0	0	0	0
532	27748	A0A663A3T1|A0A663A3T1_PHOVU	240.64	25	0	0	0	0	0	0	0	0	0	0	0	0	0	0	0	0	0	0	0	0	0	0	0	0	0	0	0	0	0	11	0	0	0	0	0	0	0	0	0	0	0	0	0	0	0
465	28551	B7ZMD7|B7ZMD7_HUMAN	240.60	30	0	8	0	0	0	3	0	0	0	0	0	2	0	0	0	0	5	5	0	0	23	0	23	12	2	0	5	0	0	0	0	0	0	0	0	0	0	0	0	0	0	0	0	0	0
438	27548	A0A412VVH6|A0A412VVH6_PHOVU	240.32	19	0	0	0	0	0	0	0	0	0	0	0	0	0	0	0	0	0	0	0	0	0	0	0	0	0	0	0	0	0	18	1	0	0	4	0	0	2	9	0	0	0	0	0	0	0
438	27549	A0A412ZIZ7|A0A412ZIZ7_9BACT	240.32	19	0	0	0	0	0	0	0	0	0	0	0	0	0	0	0	0	0	0	0	0	0	0	0	0	0	0	0	0	0	18	1	0	0	4	0	0	2	9	0	0	0	0	0	0	0
438	27550	A0A3A5T153|A0A3A5T153_9BACE	240.32	19	0	0	0	0	0	0	0	0	0	0	0	0	0	0	0	0	0	0	0	0	0	0	0	0	0	0	0	0	0	18	1	0	0	4	0	0	2	9	0	0	0	0	0	0	0
438	27551	A0A3A5XNH8|A0A3A5XNH8_9BACE	240.32	19	0	0	0	0	0	0	0	0	0	0	0	0	0	0	0	0	0	0	0	0	0	0	0	0	0	0	0	0	0	18	1	0	0	4	0	0	2	9	0	0	0	0	0	0	0
438	27552	C6YZY7|C6YZY7_9BACE	240.32	19	0	0	0	0	0	0	0	0	0	0	0	0	0	0	0	0	0	0	0	0	0	0	0	0	0	0	0	0	0	18	1	0	0	4	0	0	2	9	0	0	0	0	0	0	0
438	27553	A6KZC6|A6KZC6_BACV8	240.32	19	0	0	0	0	0	0	0	0	0	0	0	0	0	0	0	0	0	0	0	0	0	0	0	0	0	0	0	0	0	18	1	0	0	4	0	0	2	9	0	0	0	0	0	0	0
438	27554	A0A412R2B7|A0A412R2B7_PHOVU	240.32	19	0	0	0	0	0	0	0	0	0	0	0	0	0	0	0	0	0	0	0	0	0	0	0	0	0	0	0	0	0	18	1	0	0	4	0	0	2	9	0	0	0	0	0	0	0
438	27555	A0A5C6KSE2|A0A5C6KSE2_9BACT	240.32	19	0	0	0	0	0	0	0	0	0	0	0	0	0	0	0	0	0	0	0	0	0	0	0	0	0	0	0	0	0	18	1	0	0	4	0	0	2	9	0	0	0	0	0	0	0
438	27556	A0A396BDX9|A0A396BDX9_PHOVU	240.32	19	0	0	0	0	0	0	0	0	0	0	0	0	0	0	0	0	0	0	0	0	0	0	0	0	0	0	0	0	0	18	1	0	0	4	0	0	2	9	0	0	0	0	0	0	0
438	27557	E5UP15|E5UP15_9BACE	240.32	19	0	0	0	0	0	0	0	0	0	0	0	0	0	0	0	0	0	0	0	0	0	0	0	0	0	0	0	0	0	18	1	0	0	4	0	0	2	9	0	0	0	0	0	0	0
438	27558	A0A0P0LMU1|A0A0P0LMU1_PHOVU	240.32	19	0	0	0	0	0	0	0	0	0	0	0	0	0	0	0	0	0	0	0	0	0	0	0	0	0	0	0	0	0	18	1	0	0	4	0	0	2	9	0	0	0	0	0	0	0
438	27559	A0A7Y0YFP6|A0A7Y0YFP6_PHOVU	240.32	19	0	0	0	0	0	0	0	0	0	0	0	0	0	0	0	0	0	0	0	0	0	0	0	0	0	0	0	0	0	18	1	0	0	4	0	0	2	9	0	0	0	0	0	0	0
438	27562	A0A415BIR1|A0A415BIR1_PHOVU	240.32	19	0	0	0	0	0	0	0	0	0	0	0	0	0	0	0	0	0	0	0	0	0	0	0	0	0	0	0	0	0	18	1	0	0	4	0	0	2	9	0	0	0	0	0	0	0
438	27563	A0A7I0RU67|A0A7I0RU67_9BACT	240.32	19	0	0	0	0	0	0	0	0	0	0	0	0	0	0	0	0	0	0	0	0	0	0	0	0	0	0	0	0	0	18	1	0	0	4	0	0	2	9	0	0	0	0	0	0	0
438	27564	A0A6M4KG91|A0A6M4KG91_9BACT	240.32	19	0	0	0	0	0	0	0	0	0	0	0	0	0	0	0	0	0	0	0	0	0	0	0	0	0	0	0	0	0	18	1	0	0	4	0	0	2	9	0	0	0	0	0	0	0
438	27565	D1K340|D1K340_9BACE	240.32	19	0	0	0	0	0	0	0	0	0	0	0	0	0	0	0	0	0	0	0	0	0	0	0	0	0	0	0	0	0	18	1	0	0	4	0	0	2	9	0	0	0	0	0	0	0
438	27566	A0A4Q5HTP3|A0A4Q5HTP3_9BACT	240.32	19	0	0	0	0	0	0	0	0	0	0	0	0	0	0	0	0	0	0	0	0	0	0	0	0	0	0	0	0	0	18	1	0	0	4	0	0	2	9	0	0	0	0	0	0	0
438	27567	I8WFK9|I8WFK9_9BACT	240.32	19	0	0	0	0	0	0	0	0	0	0	0	0	0	0	0	0	0	0	0	0	0	0	0	0	0	0	0	0	0	18	1	0	0	4	0	0	2	9	0	0	0	0	0	0	0
438	27568	A0A1Y4PSV7|A0A1Y4PSV7_9BACT	240.32	19	0	0	0	0	0	0	0	0	0	0	0	0	0	0	0	0	0	0	0	0	0	0	0	0	0	0	0	0	0	18	1	0	0	4	0	0	2	9	0	0	0	0	0	0	0
438	27569	B6VX98|B6VX98_9BACT	240.32	19	0	0	0	0	0	0	0	0	0	0	0	0	0	0	0	0	0	0	0	0	0	0	0	0	0	0	0	0	0	18	1	0	0	4	0	0	2	9	0	0	0	0	0	0	0
438	27570	A0A372Y357|A0A372Y357_9BACE	240.32	19	0	0	0	0	0	0	0	0	0	0	0	0	0	0	0	0	0	0	0	0	0	0	0	0	0	0	0	0	0	18	1	0	0	4	0	0	2	9	0	0	0	0	0	0	0
438	27571	I9FQ15|I9FQ15_9BACT	240.32	19	0	0	0	0	0	0	0	0	0	0	0	0	0	0	0	0	0	0	0	0	0	0	0	0	0	0	0	0	0	18	1	0	0	4	0	0	2	9	0	0	0	0	0	0	0
438	27572	A0A7L4SWT9|A0A7L4SWT9_9BACT	240.32	19	0	0	0	0	0	0	0	0	0	0	0	0	0	0	0	0	0	0	0	0	0	0	0	0	0	0	0	0	0	18	1	0	0	4	0	0	2	9	0	0	0	0	0	0	0
438	27573	A0A3A6M9P7|A0A3A6M9P7_9BACE	240.32	19	0	0	0	0	0	0	0	0	0	0	0	0	0	0	0	0	0	0	0	0	0	0	0	0	0	0	0	0	0	18	1	0	0	4	0	0	2	9	0	0	0	0	0	0	0
506	27340	A0A3A6KP42|A0A3A6KP42_9BACE	240.31	23	0	0	0	0	0	0	0	0	0	0	0	0	0	0	0	0	0	0	0	0	0	0	0	0	0	0	0	1	1	1	1	0	0	1	0	12	1	1	0	0	0	1	22	0	1
506	27341	A0A3A5RXR8|A0A3A5RXR8_9BACE	240.31	23	0	0	0	0	0	0	0	0	0	0	0	0	0	0	0	0	0	0	0	0	0	0	0	0	0	0	0	1	1	1	1	0	0	1	0	12	1	1	0	0	0	1	22	0	1
506	27342	A0A3A6A1C0|A0A3A6A1C0_9BACE	240.31	23	0	0	0	0	0	0	0	0	0	0	0	0	0	0	0	0	0	0	0	0	0	0	0	0	0	0	0	1	1	1	1	0	0	1	0	12	1	1	0	0	0	1	22	0	1
506	27343	A0A374QBQ1|A0A374QBQ1_9BACE	240.31	23	0	0	0	0	0	0	0	0	0	0	0	0	0	0	0	0	0	0	0	0	0	0	0	0	0	0	0	1	1	1	1	0	0	1	0	12	1	1	0	0	0	1	22	0	1
506	27344	A0A3E5E8E1|A0A3E5E8E1_9BACE	240.31	23	0	0	0	0	0	0	0	0	0	0	0	0	0	0	0	0	0	0	0	0	0	0	0	0	0	0	0	1	1	1	1	0	0	1	0	12	1	1	0	0	0	1	22	0	1
506	27345	E5VAD0|E5VAD0_9BACE	240.31	23	0	0	0	0	0	0	0	0	0	0	0	0	0	0	0	0	0	0	0	0	0	0	0	0	0	0	0	1	1	1	1	0	0	1	0	12	1	1	0	0	0	1	22	0	1
506	27346	A0A3A6BYA4|A0A3A6BYA4_9BACE	240.31	23	0	0	0	0	0	0	0	0	0	0	0	0	0	0	0	0	0	0	0	0	0	0	0	0	0	0	0	1	1	1	1	0	0	1	0	12	1	1	0	0	0	1	22	0	1
506	27347	A0A174AYD9|A0A174AYD9_BACUN	240.31	23	0	0	0	0	0	0	0	0	0	0	0	0	0	0	0	0	0	0	0	0	0	0	0	0	0	0	0	1	1	1	1	0	0	1	0	12	1	1	0	0	0	1	22	0	1
506	27348	A0A4P6RJB4|A0A4P6RJB4_9BACE	240.31	23	0	0	0	0	0	0	0	0	0	0	0	0	0	0	0	0	0	0	0	0	0	0	0	0	0	0	0	1	1	1	1	0	0	1	0	12	1	1	0	0	0	1	22	0	1
506	27349	A0A6A2GDV1|A0A6A2GDV1_BACUN	240.31	23	0	0	0	0	0	0	0	0	0	0	0	0	0	0	0	0	0	0	0	0	0	0	0	0	0	0	0	1	1	1	1	0	0	1	0	12	1	1	0	0	0	1	22	0	1
506	27352	A0A078RX83|A0A078RX83_BACUN	240.31	23	0	0	0	0	0	0	0	0	0	0	0	0	0	0	0	0	0	0	0	0	0	0	0	0	0	0	0	1	1	1	1	0	0	1	0	12	1	1	0	0	0	1	22	0	1
506	27353	A0A4Y1VGA9|A0A4Y1VGA9_BACUN	240.31	23	0	0	0	0	0	0	0	0	0	0	0	0	0	0	0	0	0	0	0	0	0	0	0	0	0	0	0	1	1	1	1	0	0	1	0	12	1	1	0	0	0	1	22	0	1
1211	28847	A8YXX4|A8YXX4_HUMAN	240.26	33	0	0	5	0	33	0	0	0	0	0	0	2	0	0	0	0	3	0	0	0	5	0	0	0	0	0	0	0	0	0	0	0	0	0	0	0	0	0	0	0	0	0	0	0	0
332	28064	V9HWE0|V9HWE0_HUMAN	239.92	54	38	0	0	6	37	0	0	18	11	6	0	2	3	0	0	0	0	36	5	3	8	0	19	3	0	9	0	0	0	0	0	0	0	0	0	0	0	0	0	5	0	0	0	0	0
474	29352	F5H442|F5H442_HUMAN	239.78	34	34	0	0	20	0	0	9	3	17	9	0	0	0	0	0	3	0	10	0	3	0	0	31	0	0	25	0	0	0	0	0	0	0	0	0	0	0	0	0	0	0	0	0	0	0
273	27490	A0A4Y1VB62|A0A4Y1VB62_BACUN	239.64	36	0	0	0	0	0	0	0	0	0	0	0	0	0	0	0	0	0	0	0	0	0	0	0	0	0	0	0	13	2	2	4	0	0	8	0	16	12	6	6	0	0	27	12	4	2
273	27491	A0A3A5S644|A0A3A5S644_9BACE	239.64	34	0	0	0	0	0	0	0	0	0	0	0	0	0	0	0	0	0	0	0	0	0	0	0	0	0	0	0	12	2	2	4	0	0	8	0	15	12	6	6	0	0	26	11	4	2
273	27492	A0A412MRG3|A0A412MRG3_BACUN	239.64	34	0	0	0	0	0	0	0	0	0	0	0	0	0	0	0	0	0	0	0	0	0	0	0	0	0	0	0	12	2	2	4	0	0	8	0	15	12	6	6	0	0	26	11	4	2
273	27493	A0A174IM57|A0A174IM57_BACUN	239.64	34	0	0	0	0	0	0	0	0	0	0	0	0	0	0	0	0	0	0	0	0	0	0	0	0	0	0	0	12	2	2	4	0	0	8	0	15	12	6	6	0	0	26	11	4	2
273	27494	A0A3A5ZFY8|A0A3A5ZFY8_9BACE	239.64	34	0	0	0	0	0	0	0	0	0	0	0	0	0	0	0	0	0	0	0	0	0	0	0	0	0	0	0	12	2	2	4	0	0	8	0	15	12	6	6	0	0	26	11	4	2
273	27496	A0A285RZH9|A0A285RZH9_9BACE	239.64	34	0	0	0	0	0	0	0	0	0	0	0	0	0	0	0	0	0	0	0	0	0	0	0	0	0	0	0	12	2	2	4	0	0	8	0	15	12	6	6	0	0	26	11	4	2
273	27497	R7EK70|R7EK70_9BACE	239.64	34	0	0	0	0	0	0	0	0	0	0	0	0	0	0	0	0	0	0	0	0	0	0	0	0	0	0	0	12	2	2	4	0	0	8	0	15	12	6	6	0	0	26	11	4	2
273	27498	A0A3A6CGZ9|A0A3A6CGZ9_9BACE	239.64	34	0	0	0	0	0	0	0	0	0	0	0	0	0	0	0	0	0	0	0	0	0	0	0	0	0	0	0	12	2	2	4	0	0	8	0	15	12	6	6	0	0	26	11	4	2
273	27499	A0A374Q433|A0A374Q433_9BACE	239.64	34	0	0	0	0	0	0	0	0	0	0	0	0	0	0	0	0	0	0	0	0	0	0	0	0	0	0	0	12	2	2	4	0	0	8	0	15	12	6	6	0	0	26	11	4	2
273	27500	A0A3E4XK29|A0A3E4XK29_BACUN	239.64	34	0	0	0	0	0	0	0	0	0	0	0	0	0	0	0	0	0	0	0	0	0	0	0	0	0	0	0	12	2	2	4	0	0	8	0	15	12	6	6	0	0	26	11	4	2
273	27501	A0A139K370|A0A139K370_BACUN	239.64	34	0	0	0	0	0	0	0	0	0	0	0	0	0	0	0	0	0	0	0	0	0	0	0	0	0	0	0	12	2	2	4	0	0	8	0	15	12	6	6	0	0	26	11	4	2
273	27502	A0A3A5WQT4|A0A3A5WQT4_9BACE	239.64	34	0	0	0	0	0	0	0	0	0	0	0	0	0	0	0	0	0	0	0	0	0	0	0	0	0	0	0	12	2	2	4	0	0	8	0	15	12	6	6	0	0	26	11	4	2
273	27503	A0A7Y5MV20|A0A7Y5MV20_BACUN	239.64	34	0	0	0	0	0	0	0	0	0	0	0	0	0	0	0	0	0	0	0	0	0	0	0	0	0	0	0	12	2	2	4	0	0	8	0	15	12	6	6	0	0	26	11	4	2
273	27504	A0A3A5U8A8|A0A3A5U8A8_9BACE	239.64	34	0	0	0	0	0	0	0	0	0	0	0	0	0	0	0	0	0	0	0	0	0	0	0	0	0	0	0	12	2	2	4	0	0	8	0	15	12	6	6	0	0	26	11	4	2
273	27505	A0A3A5X4K9|A0A3A5X4K9_9BACE	239.64	34	0	0	0	0	0	0	0	0	0	0	0	0	0	0	0	0	0	0	0	0	0	0	0	0	0	0	0	12	2	2	4	0	0	8	0	15	12	6	6	0	0	26	11	4	2
273	27506	A0A7J5GIW6|A0A7J5GIW6_BACUN	239.64	34	0	0	0	0	0	0	0	0	0	0	0	0	0	0	0	0	0	0	0	0	0	0	0	0	0	0	0	12	2	2	4	0	0	8	0	15	12	6	6	0	0	26	11	4	2
273	27507	A0A3A5R3H3|A0A3A5R3H3_9BACE	239.64	34	0	0	0	0	0	0	0	0	0	0	0	0	0	0	0	0	0	0	0	0	0	0	0	0	0	0	0	12	2	2	4	0	0	8	0	15	12	6	6	0	0	26	11	4	2
559	31062	X6RJP6|X6RJP6_HUMAN	239.52	70	20	20	24	0	68	0	0	0	6	6	0	6	0	0	0	6	0	12	0	0	11	0	12	0	0	12	0	0	0	0	0	0	0	0	0	0	0	0	0	45	0	0	0	0	0
559	31063	A0A384MTL2|A0A384MTL2_HUMAN	239.52	65	19	19	23	0	64	0	0	0	6	6	0	6	0	0	0	6	0	12	0	0	11	0	12	0	0	12	0	0	0	0	0	0	0	0	0	0	0	0	0	43	0	0	0	0	0
188	33076	A0A6Q8PH65|A0A6Q8PH65_HUMAN	239.44	71	23	38	48	17	64	13	13	13	23	17	0	6	13	7	6	0	11	13	13	13	41	6	28	13	13	13	10	7	7	7	7	11	0	7	7	0	7	7	0	71	0	7	7	0	7
188	33077	A0A6Q8PGY2|A0A6Q8PGY2_HUMAN	239.44	66	21	36	44	16	60	12	12	12	21	16	0	6	12	6	6	0	10	12	12	12	39	6	26	12	12	12	10	6	6	6	6	10	0	6	6	0	6	6	0	66	0	6	6	0	6
384	27231	I8W5J7|I8W5J7_9BACT	239.00	19	0	0	0	0	0	0	0	0	0	0	0	0	0	0	0	0	0	0	0	0	0	0	0	0	0	0	0	0	1	5	2	0	0	0	0	8	14	6	0	0	0	13	7	0	0
384	27233	I8VT66|I8VT66_9BACT	239.00	19	0	0	0	0	0	0	0	0	0	0	0	0	0	0	0	0	0	0	0	0	0	0	0	0	0	0	0	0	1	5	2	0	0	0	0	8	14	6	0	0	0	13	7	0	0
384	27235	A0A6L3J4S1|A0A6L3J4S1_9BACT	239.00	19	0	0	0	0	0	0	0	0	0	0	0	0	0	0	0	0	0	0	0	0	0	0	0	0	0	0	0	0	1	5	2	0	0	0	0	8	14	6	0	0	0	13	7	0	0
384	27236	C6Z3M3|C6Z3M3_9BACE	239.00	19	0	0	0	0	0	0	0	0	0	0	0	0	0	0	0	0	0	0	0	0	0	0	0	0	0	0	0	0	1	5	2	0	0	0	0	8	14	6	0	0	0	13	7	0	0
384	27237	A0A4R4GM42|A0A4R4GM42_9BACT	239.00	19	0	0	0	0	0	0	0	0	0	0	0	0	0	0	0	0	0	0	0	0	0	0	0	0	0	0	0	0	1	5	2	0	0	0	0	8	14	6	0	0	0	13	7	0	0
384	27239	A0A7L4STE9|A0A7L4STE9_9BACT	239.00	19	0	0	0	0	0	0	0	0	0	0	0	0	0	0	0	0	0	0	0	0	0	0	0	0	0	0	0	0	1	5	2	0	0	0	0	8	14	6	0	0	0	13	7	0	0
384	27240	A0A1Y4PDL8|A0A1Y4PDL8_9BACT	239.00	19	0	0	0	0	0	0	0	0	0	0	0	0	0	0	0	0	0	0	0	0	0	0	0	0	0	0	0	0	1	5	2	0	0	0	0	8	14	6	0	0	0	13	7	0	0
384	27242	A0A0M1W8J5|A0A0M1W8J5_9BACE	239.00	19	0	0	0	0	0	0	0	0	0	0	0	0	0	0	0	0	0	0	0	0	0	0	0	0	0	0	0	0	1	5	2	0	0	0	0	8	14	6	0	0	0	13	7	0	0
384	27243	A0A415BUM2|A0A415BUM2_PHOVU	239.00	19	0	0	0	0	0	0	0	0	0	0	0	0	0	0	0	0	0	0	0	0	0	0	0	0	0	0	0	0	1	5	2	0	0	0	0	8	14	6	0	0	0	13	7	0	0
384	27249	D1K7Z2|D1K7Z2_9BACE	239.00	19	0	0	0	0	0	0	0	0	0	0	0	0	0	0	0	0	0	0	0	0	0	0	0	0	0	0	0	0	1	5	2	0	0	0	0	8	14	6	0	0	0	13	7	0	0
384	27252	A0A4Q5HMX7|A0A4Q5HMX7_9BACT	239.00	19	0	0	0	0	0	0	0	0	0	0	0	0	0	0	0	0	0	0	0	0	0	0	0	0	0	0	0	0	1	5	2	0	0	0	0	8	14	6	0	0	0	13	7	0	0
384	27253	A0A372XV55|A0A372XV55_9BACE	239.00	19	0	0	0	0	0	0	0	0	0	0	0	0	0	0	0	0	0	0	0	0	0	0	0	0	0	0	0	0	1	5	2	0	0	0	0	8	14	6	0	0	0	13	7	0	0
384	27256	B6VVF1|B6VVF1_9BACT	239.00	19	0	0	0	0	0	0	0	0	0	0	0	0	0	0	0	0	0	0	0	0	0	0	0	0	0	0	0	0	1	5	2	0	0	0	0	8	14	6	0	0	0	13	7	0	0
384	27257	A0A3A6LI94|A0A3A6LI94_9BACE	239.00	19	0	0	0	0	0	0	0	0	0	0	0	0	0	0	0	0	0	0	0	0	0	0	0	0	0	0	0	0	1	5	2	0	0	0	0	8	14	6	0	0	0	13	7	0	0
646	29622	A0A140VJI7|A0A140VJI7_HUMAN	238.99	25	0	0	5	4	0	2	0	0	5	2	0	0	0	2	2	0	6	5	0	0	19	0	7	0	0	0	0	0	0	0	2	0	2	2	2	0	2	0	0	7	0	0	0	0	0
897	27204	A0A414ZD94|A0A414ZD94_9BACE	238.55	21	0	0	0	0	0	0	0	0	0	0	0	0	0	0	0	0	0	0	0	0	0	0	0	0	0	0	0	12	0	0	0	0	0	0	0	0	0	0	0	0	0	0	0	0	0
897	27205	A0A415N8G3|A0A415N8G3_9BACE	238.55	21	0	0	0	0	0	0	0	0	0	0	0	0	0	0	0	0	0	0	0	0	0	0	0	0	0	0	0	12	0	0	0	0	0	0	0	0	0	0	0	0	0	0	0	0	0
897	27219	A0A6N2WHD9|A0A6N2WHD9_9BACE	238.55	21	0	0	0	0	0	0	0	0	0	0	0	0	0	0	0	0	0	0	0	0	0	0	0	0	0	0	0	12	0	0	0	0	0	0	0	0	0	0	0	0	0	0	0	0	0
1176	28544	A0A6N2WVE0|A0A6N2WVE0_PHOVU	236.92	20	0	0	0	0	0	0	0	0	0	0	0	0	0	0	0	0	0	0	0	0	0	0	0	0	0	0	0	0	0	20	0	0	0	0	0	0	0	0	0	0	0	0	0	0	0
169	31152	B4DXK4|B4DXK4_HUMAN	236.65	24	3	5	5	3	5	3	3	3	3	3	3	3	0	3	5	3	20	5	3	6	9	3	5	9	3	3	6	5	3	3	3	3	3	6	3	6	3	3	3	5	3	3	3	0	3
381	27624	R5K594|R5K594_9BACE	236.36	37	0	0	0	0	0	0	0	0	0	0	0	0	0	0	0	0	0	0	0	0	0	0	0	0	0	0	0	7	2	2	2	0	0	4	0	6	6	4	4	0	0	8	6	4	2
381	27625	E5X1A5|E5X1A5_9BACE	236.36	37	0	0	0	0	0	0	0	0	0	0	0	0	0	0	0	0	0	0	0	0	0	0	0	0	0	0	0	7	2	2	2	0	0	4	0	6	6	4	4	0	0	8	6	4	2
381	27626	A0A380ZDS0|A0A380ZDS0_9BACE	236.36	37	0	0	0	0	0	0	0	0	0	0	0	0	0	0	0	0	0	0	0	0	0	0	0	0	0	0	0	7	2	2	2	0	0	4	0	6	6	4	4	0	0	8	6	4	2
505	27388	D1JY00|D1JY00_9BACE	236.17	18	0	0	0	0	0	0	0	0	0	0	0	0	0	0	0	0	0	0	0	0	0	0	0	0	0	0	0	0	0	2	0	0	0	0	0	2	4	2	0	0	0	11	5	2	0
480	27390	R9HMV4|R9HMV4_PHOVU	236.14	17	0	0	0	0	0	0	0	0	0	0	0	0	0	0	0	0	0	0	0	0	0	0	0	0	0	0	0	1	1	3	0	0	0	0	0	2	4	2	0	0	0	13	6	2	0
839	27134	A0A108TAQ1|A0A108TAQ1_BACSE	235.84	21	0	0	0	0	0	0	0	0	0	0	0	0	0	0	0	0	0	0	0	0	0	0	0	0	0	0	0	0	0	0	0	0	0	0	0	0	0	1	0	0	0	2	0	0	0
839	27135	A0A412DBS5|A0A412DBS5_BACSE	235.84	21	0	0	0	0	0	0	0	0	0	0	0	0	0	0	0	0	0	0	0	0	0	0	0	0	0	0	0	0	0	0	0	0	0	0	0	0	0	1	0	0	0	2	0	0	0
839	27138	R6AKE3|R6AKE3_9BACE	235.84	21	0	0	0	0	0	0	0	0	0	0	0	0	0	0	0	0	0	0	0	0	0	0	0	0	0	0	0	0	0	0	0	0	0	0	0	0	0	1	0	0	0	2	0	0	0
839	27139	A0A412E754|A0A412E754_BACSE	235.84	21	0	0	0	0	0	0	0	0	0	0	0	0	0	0	0	0	0	0	0	0	0	0	0	0	0	0	0	0	0	0	0	0	0	0	0	0	0	1	0	0	0	2	0	0	0
839	27140	S3YCH7|S3YCH7_BACSE	235.84	21	0	0	0	0	0	0	0	0	0	0	0	0	0	0	0	0	0	0	0	0	0	0	0	0	0	0	0	0	0	0	0	0	0	0	0	0	0	1	0	0	0	2	0	0	0
839	27141	A0A3E4UG97|A0A3E4UG97_BACSE	235.84	20	0	0	0	0	0	0	0	0	0	0	0	0	0	0	0	0	0	0	0	0	0	0	0	0	0	0	0	0	0	0	0	0	0	0	0	0	0	1	0	0	0	2	0	0	0
839	27142	A0A413ZVV4|A0A413ZVV4_BACSE	235.84	20	0	0	0	0	0	0	0	0	0	0	0	0	0	0	0	0	0	0	0	0	0	0	0	0	0	0	0	0	0	0	0	0	0	0	0	0	0	1	0	0	0	2	0	0	0
839	27143	A0A414Q2T0|A0A414Q2T0_BACSE	235.84	20	0	0	0	0	0	0	0	0	0	0	0	0	0	0	0	0	0	0	0	0	0	0	0	0	0	0	0	0	0	0	0	0	0	0	0	0	0	1	0	0	0	2	0	0	0
839	27144	A0A413BAR4|A0A413BAR4_BACSE	235.84	20	0	0	0	0	0	0	0	0	0	0	0	0	0	0	0	0	0	0	0	0	0	0	0	0	0	0	0	0	0	0	0	0	0	0	0	0	0	1	0	0	0	2	0	0	0
839	27145	B0NKQ2|B0NKQ2_BACSE	235.84	20	0	0	0	0	0	0	0	0	0	0	0	0	0	0	0	0	0	0	0	0	0	0	0	0	0	0	0	0	0	0	0	0	0	0	0	0	0	1	0	0	0	2	0	0	0
839	27147	A0A413DTZ4|A0A413DTZ4_BACSE	235.84	19	0	0	0	0	0	0	0	0	0	0	0	0	0	0	0	0	0	0	0	0	0	0	0	0	0	0	0	0	0	0	0	0	0	0	0	0	0	1	0	0	0	2	0	0	0
1101	27277	A0A024RC95|A0A024RC95_HUMAN	235.29	37	0	0	0	0	37	0	0	0	0	0	0	0	0	0	0	0	0	0	0	0	0	0	0	0	0	0	0	0	0	0	0	0	0	0	0	0	0	0	0	0	0	0	0	0	0
1101	27278	B2R5T2|B2R5T2_HUMAN	235.29	37	0	0	0	0	37	0	0	0	0	0	0	0	0	0	0	0	0	0	0	0	0	0	0	0	0	0	0	0	0	0	0	0	0	0	0	0	0	0	0	0	0	0	0	0	0
644	27857	A0A414MID6|A0A414MID6_9BACE	235.27	24	0	0	0	0	0	0	0	0	0	0	0	0	0	0	0	0	0	0	0	0	0	0	0	0	0	0	0	4	0	0	0	0	0	0	0	0	0	0	0	0	0	0	0	0	0
644	27862	E5WZR5|E5WZR5_9BACE	235.27	24	0	0	0	0	0	0	0	0	0	0	0	0	0	0	0	0	0	0	0	0	0	0	0	0	0	0	0	4	0	0	0	0	0	0	0	0	0	0	0	0	0	0	0	0	0
644	27864	A0A380YI18|A0A380YI18_9BACE	235.27	24	0	0	0	0	0	0	0	0	0	0	0	0	0	0	0	0	0	0	0	0	0	0	0	0	0	0	0	4	0	0	0	0	0	0	0	0	0	0	0	0	0	0	0	0	0
644	27865	A0A4Q5GXK7|A0A4Q5GXK7_9BACE	235.27	24	0	0	0	0	0	0	0	0	0	0	0	0	0	0	0	0	0	0	0	0	0	0	0	0	0	0	0	4	0	0	0	0	0	0	0	0	0	0	0	0	0	0	0	0	0
175	29655	A8K5S3|A8K5S3_HUMAN	234.87	30	25	0	9	23	11	11	20	10	19	16	3	16	13	0	5	19	0	21	7	16	0	0	24	16	5	21	0	0	0	0	0	0	0	0	0	0	0	0	0	0	0	0	0	0	0
134	29052	A0A384NPQ2|A0A384NPQ2_HUMAN	234.67	68	30	43	57	19	58	19	14	11	48	23	11	14	10	14	19	14	39	34	14	19	48	9	39	23	14	19	19	6	11	11	11	4	9	11	14	6	11	6	6	63	6	9	6	6	6
918	28261	A0A2R8YDT5|A0A2R8YDT5_HUMAN	234.42	32	0	2	8	0	24	0	0	0	2	0	0	0	0	0	0	0	0	0	0	0	5	0	0	0	0	0	0	0	0	0	0	0	0	0	0	0	0	0	0	23	0	0	0	0	0
918	28262	A0A2R8Y7T2|A0A2R8Y7T2_HUMAN	234.42	32	0	2	8	0	24	0	0	0	2	0	0	0	0	0	0	0	0	0	0	0	5	0	0	0	0	0	0	0	0	0	0	0	0	0	0	0	0	0	0	22	0	0	0	0	0
918	28263	A0A0D9SFB3|A0A0D9SFB3_HUMAN	234.42	24	0	2	6	0	18	0	0	0	2	0	0	0	0	0	0	0	0	0	0	0	4	0	0	0	0	0	0	0	0	0	0	0	0	0	0	0	0	0	0	17	0	0	0	0	0
918	28264	A0A2R8Y5G6|A0A2R8Y5G6_HUMAN	234.42	25	0	2	6	0	18	0	0	0	2	0	0	0	0	0	0	0	0	0	0	0	4	0	0	0	0	0	0	0	0	0	0	0	0	0	0	0	0	0	0	17	0	0	0	0	0
918	28265	A0A2R8YF78|A0A2R8YF78_HUMAN	234.42	24	0	2	6	0	17	0	0	0	2	0	0	0	0	0	0	0	0	0	0	0	4	0	0	0	0	0	0	0	0	0	0	0	0	0	0	0	0	0	0	17	0	0	0	0	0
918	28273	A0A0D9SF53|A0A0D9SF53_HUMAN	234.42	21	0	2	5	0	15	0	0	0	2	0	0	0	0	0	0	0	0	0	0	0	3	0	0	0	0	0	0	0	0	0	0	0	0	0	0	0	0	0	0	15	0	0	0	0	0
918	28274	A0A0D9SG12|A0A0D9SG12_HUMAN	234.42	24	0	2	6	0	17	0	0	0	2	0	0	0	0	0	0	0	0	0	0	0	4	0	0	0	0	0	0	0	0	0	0	0	0	0	0	0	0	0	0	17	0	0	0	0	0
918	28275	A0A2R8YCW1|A0A2R8YCW1_HUMAN	234.42	24	0	2	6	0	17	0	0	0	2	0	0	0	0	0	0	0	0	0	0	0	4	0	0	0	0	0	0	0	0	0	0	0	0	0	0	0	0	0	0	17	0	0	0	0	0
918	28276	A0A2R8YFR4|A0A2R8YFR4_HUMAN	234.42	23	0	2	6	0	17	0	0	0	2	0	0	0	0	0	0	0	0	0	0	0	3	0	0	0	0	0	0	0	0	0	0	0	0	0	0	0	0	0	0	16	0	0	0	0	0
918	28277	A0A2U3TZJ9|A0A2U3TZJ9_HUMAN	234.42	23	0	2	6	0	17	0	0	0	2	0	0	0	0	0	0	0	0	0	0	0	3	0	0	0	0	0	0	0	0	0	0	0	0	0	0	0	0	0	0	16	0	0	0	0	0
918	28278	A0A2R8YFS5|A0A2R8YFS5_HUMAN	234.42	23	0	2	6	0	17	0	0	0	2	0	0	0	0	0	0	0	0	0	0	0	3	0	0	0	0	0	0	0	0	0	0	0	0	0	0	0	0	0	0	16	0	0	0	0	0
918	28279	B5BTY4|B5BTY4_HUMAN	234.42	23	0	2	6	0	17	0	0	0	2	0	0	0	0	0	0	0	0	0	0	0	3	0	0	0	0	0	0	0	0	0	0	0	0	0	0	0	0	0	0	16	0	0	0	0	0
918	28280	A0A2R8Y4A4|A0A2R8Y4A4_HUMAN	234.42	23	0	2	6	0	17	0	0	0	2	0	0	0	0	0	0	0	0	0	0	0	3	0	0	0	0	0	0	0	0	0	0	0	0	0	0	0	0	0	0	16	0	0	0	0	0
918	28281	Q59GX6|Q59GX6_HUMAN	234.42	23	0	2	6	0	17	0	0	0	2	0	0	0	0	0	0	0	0	0	0	0	3	0	0	0	0	0	0	0	0	0	0	0	0	0	0	0	0	0	0	16	0	0	0	0	0
918	28288	A0A2R8Y645|A0A2R8Y645_HUMAN	234.42	21	0	2	6	0	16	0	0	0	2	0	0	0	0	0	0	0	0	0	0	0	3	0	0	0	0	0	0	0	0	0	0	0	0	0	0	0	0	0	0	15	0	0	0	0	0
1023	28795	A0A3A5Y4E2|A0A3A5Y4E2_9BACE	233.58	13	0	0	0	0	0	0	0	0	0	0	0	0	0	0	0	0	0	0	0	0	0	0	0	0	0	0	0	0	0	0	0	0	0	0	0	0	5	1	0	0	0	10	0	0	1
1023	28796	A0A139KEZ9|A0A139KEZ9_BACUN	233.58	13	0	0	0	0	0	0	0	0	0	0	0	0	0	0	0	0	0	0	0	0	0	0	0	0	0	0	0	0	0	0	0	0	0	0	0	0	5	1	0	0	0	10	0	0	1
1023	28805	A0A285T5M1|A0A285T5M1_9BACE	233.58	13	0	0	0	0	0	0	0	0	0	0	0	0	0	0	0	0	0	0	0	0	0	0	0	0	0	0	0	0	0	0	0	0	0	0	0	0	5	1	0	0	0	10	0	0	1
1023	28806	A0A1Q6I9Y4|A0A1Q6I9Y4_BACUN	233.58	13	0	0	0	0	0	0	0	0	0	0	0	0	0	0	0	0	0	0	0	0	0	0	0	0	0	0	0	0	0	0	0	0	0	0	0	0	5	1	0	0	0	10	0	0	1
462	27130	A0A069SEL7|A0A069SEL7_PHOVU	233.27	20	0	0	0	0	0	0	0	0	0	0	0	0	0	0	0	0	0	0	0	0	0	0	0	0	0	0	0	1	10	1	1	0	0	1	0	2	1	1	0	0	0	1	3	0	1
462	27131	A0A414XJF7|A0A414XJF7_PHOVU	233.27	20	0	0	0	0	0	0	0	0	0	0	0	0	0	0	0	0	0	0	0	0	0	0	0	0	0	0	0	1	10	1	1	0	0	1	0	2	1	1	0	0	0	1	3	0	1
1185	27919	A0A3E4L312|A0A3E4L312_9BACE	232.11	16	0	0	0	0	0	0	0	0	0	0	0	0	0	0	0	0	0	0	0	0	0	0	0	0	0	0	0	16	0	0	0	0	0	0	0	0	0	0	0	0	0	0	0	0	1
1185	27920	I9QXL9|I9QXL9_9BACE	232.11	16	0	0	0	0	0	0	0	0	0	0	0	0	0	0	0	0	0	0	0	0	0	0	0	0	0	0	0	16	0	0	0	0	0	0	0	0	0	0	0	0	0	0	0	0	1
684	27931	A0A6N2ZVK5|A0A6N2ZVK5_9FIRM	232.10	34	0	0	0	0	0	0	0	0	0	0	0	0	0	0	0	0	0	0	0	0	0	0	0	0	0	0	0	34	2	2	2	0	2	8	0	0	0	0	0	0	0	0	2	0	2
684	27932	C7GFD0|C7GFD0_9FIRM	232.10	34	0	0	0	0	0	0	0	0	0	0	0	0	0	0	0	0	0	0	0	0	0	0	0	0	0	0	0	34	2	2	2	0	2	8	0	0	0	0	0	0	0	0	2	0	2
684	27933	A0A3R5Z6R7|A0A3R5Z6R7_9FIRM	232.10	34	0	0	0	0	0	0	0	0	0	0	0	0	0	0	0	0	0	0	0	0	0	0	0	0	0	0	0	34	2	2	2	0	2	8	0	0	0	0	0	0	0	0	2	0	2
684	27934	D4KUB5|D4KUB5_9FIRM	232.10	34	0	0	0	0	0	0	0	0	0	0	0	0	0	0	0	0	0	0	0	0	0	0	0	0	0	0	0	34	2	2	2	0	2	8	0	0	0	0	0	0	0	0	2	0	2
740	26991	A0A6M4K663|A0A6M4K663_9BACT	232.09	18	0	0	0	0	0	0	0	0	0	0	0	0	0	0	0	0	0	0	0	0	0	0	0	0	0	0	0	2	2	1	0	0	0	0	0	0	1	0	0	0	0	1	2	0	1
740	26992	B6VV93|B6VV93_9BACT	232.09	19	0	0	0	0	0	0	0	0	0	0	0	0	0	0	0	0	0	0	0	0	0	0	0	0	0	0	0	2	2	1	0	0	0	0	0	0	1	0	0	0	0	1	2	0	1
740	26993	A0A5M5ZMY6|A0A5M5ZMY6_9BACT	232.09	19	0	0	0	0	0	0	0	0	0	0	0	0	0	0	0	0	0	0	0	0	0	0	0	0	0	0	0	2	2	1	0	0	0	0	0	0	1	0	0	0	0	1	2	0	1
740	26994	A0A1Q6IPL8|A0A1Q6IPL8_PHOVU	232.09	19	0	0	0	0	0	0	0	0	0	0	0	0	0	0	0	0	0	0	0	0	0	0	0	0	0	0	0	2	2	1	0	0	0	0	0	0	1	0	0	0	0	1	2	0	1
740	26995	I8W3I0|I8W3I0_9BACT	232.09	18	0	0	0	0	0	0	0	0	0	0	0	0	0	0	0	0	0	0	0	0	0	0	0	0	0	0	0	2	2	1	0	0	0	0	0	0	1	0	0	0	0	1	2	0	1
740	26996	A0A3A6LJT3|A0A3A6LJT3_9BACE	232.09	18	0	0	0	0	0	0	0	0	0	0	0	0	0	0	0	0	0	0	0	0	0	0	0	0	0	0	0	2	2	1	0	0	0	0	0	0	1	0	0	0	0	1	2	0	1
740	26997	I8ZRD2|I8ZRD2_PHOVU	232.09	18	0	0	0	0	0	0	0	0	0	0	0	0	0	0	0	0	0	0	0	0	0	0	0	0	0	0	0	2	2	1	0	0	0	0	0	0	1	0	0	0	0	1	2	0	1
740	26998	A0A3A5Z3K4|A0A3A5Z3K4_9BACE	232.09	18	0	0	0	0	0	0	0	0	0	0	0	0	0	0	0	0	0	0	0	0	0	0	0	0	0	0	0	2	2	1	0	0	0	0	0	0	1	0	0	0	0	1	2	0	1
740	26999	A0A412ZGY0|A0A412ZGY0_9BACT	232.09	18	0	0	0	0	0	0	0	0	0	0	0	0	0	0	0	0	0	0	0	0	0	0	0	0	0	0	0	2	2	1	0	0	0	0	0	0	1	0	0	0	0	1	2	0	1
740	27000	A0A415NJY6|A0A415NJY6_PHOVU	232.09	18	0	0	0	0	0	0	0	0	0	0	0	0	0	0	0	0	0	0	0	0	0	0	0	0	0	0	0	2	2	1	0	0	0	0	0	0	1	0	0	0	0	1	2	0	1
740	27001	A6KXW2|A6KXW2_BACV8	232.09	18	0	0	0	0	0	0	0	0	0	0	0	0	0	0	0	0	0	0	0	0	0	0	0	0	0	0	0	2	2	1	0	0	0	0	0	0	1	0	0	0	0	1	2	0	1
740	27002	C3REV5|C3REV5_9BACT	232.09	18	0	0	0	0	0	0	0	0	0	0	0	0	0	0	0	0	0	0	0	0	0	0	0	0	0	0	0	2	2	1	0	0	0	0	0	0	1	0	0	0	0	1	2	0	1
740	27003	A0A076IXI8|A0A076IXI8_9BACT	232.09	18	0	0	0	0	0	0	0	0	0	0	0	0	0	0	0	0	0	0	0	0	0	0	0	0	0	0	0	2	2	1	0	0	0	0	0	0	1	0	0	0	0	1	2	0	1
740	27004	A0A412LYW8|A0A412LYW8_PHOVU	232.09	18	0	0	0	0	0	0	0	0	0	0	0	0	0	0	0	0	0	0	0	0	0	0	0	0	0	0	0	2	2	1	0	0	0	0	0	0	1	0	0	0	0	1	2	0	1
944	27279	V9HW26|V9HW26_HUMAN	231.50	33	0	4	2	0	29	0	0	0	4	0	0	1	0	0	0	0	0	0	0	0	6	0	4	0	0	0	0	0	0	0	0	0	0	0	0	0	0	0	0	3	0	0	0	0	0
1042	27259	A0A7P0T9R4|A0A7P0T9R4_HUMAN	231.42	5	0	0	0	0	4	0	0	0	0	0	0	0	0	0	0	0	0	0	0	0	0	0	0	0	0	0	0	0	0	0	0	0	0	0	0	0	0	0	0	1	0	0	0	0	0
1042	27260	A0A7P0TA13|A0A7P0TA13_HUMAN	231.42	5	0	0	0	0	4	0	0	0	0	0	0	0	0	0	0	0	0	0	0	0	0	0	0	0	0	0	0	0	0	0	0	0	0	0	0	0	0	0	0	1	0	0	0	0	0
1042	27262	A0A7P0TAW9|A0A7P0TAW9_HUMAN	231.42	6	0	0	0	0	4	0	0	0	0	0	0	0	0	0	0	0	0	0	0	0	0	0	0	0	0	0	0	0	0	0	0	0	0	0	0	0	0	0	0	1	0	0	0	0	0
1042	27263	A0A2R8Y5T0|A0A2R8Y5T0_HUMAN	231.42	5	0	0	0	0	4	0	0	0	0	0	0	0	0	0	0	0	0	0	0	0	0	0	0	0	0	0	0	0	0	0	0	0	0	0	0	0	0	0	0	1	0	0	0	0	0
1042	27264	A0A7P0T9C4|A0A7P0T9C4_HUMAN	231.42	5	0	0	0	0	4	0	0	0	0	0	0	0	0	0	0	0	0	0	0	0	0	0	0	0	0	0	0	0	0	0	0	0	0	0	0	0	0	0	0	1	0	0	0	0	0
1021	27598	A0A374HVA3|A0A374HVA3_9FIRM	231.39	25	0	0	0	0	0	0	0	0	0	0	0	0	0	0	0	0	0	0	0	0	0	0	0	0	0	0	0	0	25	0	0	0	0	0	0	0	0	0	0	0	0	0	0	0	0
516	28525	A0A3A5UDG6|A0A3A5UDG6_9BACE	231.38	24	0	0	0	0	0	0	0	0	0	0	0	0	0	0	0	0	0	0	0	0	0	0	0	0	0	0	0	0	0	0	0	0	0	9	0	0	22	0	0	0	0	21	0	0	0
516	28526	A0A7J5GD30|A0A7J5GD30_BACUN	231.38	24	0	0	0	0	0	0	0	0	0	0	0	0	0	0	0	0	0	0	0	0	0	0	0	0	0	0	0	0	0	0	0	0	0	9	0	0	22	0	0	0	0	21	0	0	0
516	28527	A0A6N2VUX1|A0A6N2VUX1_BACUN	231.38	24	0	0	0	0	0	0	0	0	0	0	0	0	0	0	0	0	0	0	0	0	0	0	0	0	0	0	0	0	0	0	0	0	0	9	0	0	22	0	0	0	0	21	0	0	0
516	28528	A0A139K5A1|A0A139K5A1_BACUN	231.38	24	0	0	0	0	0	0	0	0	0	0	0	0	0	0	0	0	0	0	0	0	0	0	0	0	0	0	0	0	0	0	0	0	0	9	0	0	22	0	0	0	0	21	0	0	0
516	28529	A0A3A5RJ08|A0A3A5RJ08_9BACE	231.38	24	0	0	0	0	0	0	0	0	0	0	0	0	0	0	0	0	0	0	0	0	0	0	0	0	0	0	0	0	0	0	0	0	0	9	0	0	22	0	0	0	0	21	0	0	0
516	28530	A0A174NX41|A0A174NX41_BACUN	231.38	24	0	0	0	0	0	0	0	0	0	0	0	0	0	0	0	0	0	0	0	0	0	0	0	0	0	0	0	0	0	0	0	0	0	9	0	0	22	0	0	0	0	21	0	0	0
516	28531	A0A1Y3V1I2|A0A1Y3V1I2_BACUN	231.38	24	0	0	0	0	0	0	0	0	0	0	0	0	0	0	0	0	0	0	0	0	0	0	0	0	0	0	0	0	0	0	0	0	0	9	0	0	22	0	0	0	0	21	0	0	0
1046	28931	A0A6A7VTU9|A0A6A7VTU9_9BACT	231.28	11	0	0	0	0	0	0	0	0	0	0	0	0	0	0	0	0	0	0	0	0	0	0	0	0	0	0	0	0	0	0	0	0	0	0	0	1	1	9	0	0	0	0	0	0	6
1144	28888	A0A7P0T861|A0A7P0T861_HUMAN	230.86	47	0	4	2	0	47	0	0	3	0	0	0	0	2	0	0	0	0	0	0	0	5	0	0	0	0	0	0	0	0	0	0	0	0	0	0	0	0	0	0	0	0	0	0	0	0
1144	28918	K7EL50|K7EL50_HUMAN	230.86	44	0	4	2	0	44	0	0	2	0	0	0	0	2	0	0	0	0	0	0	0	5	0	0	0	0	0	0	0	0	0	0	0	0	0	0	0	0	0	0	0	0	0	0	0	0
1144	28933	Q53G71|Q53G71_HUMAN	230.86	41	0	4	2	0	41	0	0	2	0	0	0	0	2	0	0	0	0	0	0	0	4	0	0	0	0	0	0	0	0	0	0	0	0	0	0	0	0	0	0	0	0	0	0	0	0
1144	28934	V9HW88|V9HW88_HUMAN	230.86	40	0	4	2	0	40	0	0	2	0	0	0	0	2	0	0	0	0	0	0	0	4	0	0	0	0	0	0	0	0	0	0	0	0	0	0	0	0	0	0	0	0	0	0	0	0
161	32904	A0A024R8D7|A0A024R8D7_HUMAN	230.70	68	12	6	24	20	6	34	30	20	28	12	12	17	6	17	6	12	6	12	28	28	35	39	47	28	24	28	17	28	5	6	6	5	6	17	6	24	11	6	24	0	6	12	12	12	30
454	29056	B7ZKY6|B7ZKY6_HUMAN	230.60	16	14	0	0	8	0	10	2	2	2	2	0	0	1	0	0	0	0	12	1	2	0	0	7	0	0	4	0	0	1	0	0	0	0	0	0	0	0	0	0	0	0	0	0	0	0
454	29072	A0A7I2U302|A0A7I2U302_HUMAN	230.60	15	13	0	0	7	0	9	2	2	2	2	0	0	1	0	0	0	0	11	1	2	0	0	6	0	0	4	0	0	1	0	0	0	0	0	0	0	0	0	0	0	0	0	0	0	0
815	28641	B4DQE1|B4DQE1_HUMAN	230.50	37	7	4	8	0	37	0	0	0	5	0	0	0	0	0	0	0	0	2	0	0	11	0	8	0	0	0	0	0	0	0	0	0	0	0	0	0	0	0	0	4	0	0	0	0	0
463	27228	A0A078R2V5|A0A078R2V5_PHOVU	230.11	20	0	0	0	0	0	0	0	0	0	0	0	0	0	0	0	0	0	0	0	0	0	0	0	0	0	0	0	1	10	1	1	0	0	1	0	2	1	1	0	0	0	1	3	0	1
463	27229	A0A5P3ASE7|A0A5P3ASE7_PHOVU	230.11	20	0	0	0	0	0	0	0	0	0	0	0	0	0	0	0	0	0	0	0	0	0	0	0	0	0	0	0	1	10	1	1	0	0	1	0	2	1	1	0	0	0	1	3	0	1
463	27230	A0A173YM28|A0A173YM28_PHOVU	230.11	20	0	0	0	0	0	0	0	0	0	0	0	0	0	0	0	0	0	0	0	0	0	0	0	0	0	0	0	1	10	1	1	0	0	1	0	2	1	1	0	0	0	1	3	0	1
614	30722	A0A413PLR1|A0A413PLR1_9FIRM	230.00	28	0	0	0	0	0	0	0	0	0	0	0	0	0	0	0	0	0	0	0	0	0	0	0	0	0	0	0	28	4	4	4	0	2	0	2	0	2	2	2	0	2	2	2	2	0
614	31531	A0A395V6Q4|A0A395V6Q4_9FIRM	230.00	29	0	0	0	0	0	0	0	0	0	0	0	0	0	0	0	0	0	0	0	0	0	0	0	0	0	0	0	29	4	4	4	0	2	0	2	0	2	2	2	0	2	2	2	2	0
407	28344	A0A3B3ISQ4|A0A3B3ISQ4_HUMAN	229.42	16	14	0	2	13	0	0	7	0	4	3	0	3	0	0	0	3	0	6	0	2	0	0	13	0	0	15	0	0	0	0	0	0	0	0	0	0	0	0	0	0	0	0	0	0	0
785	32347	D9IAI1|D9IAI1_HUMAN	229.41	66	15	4	17	4	55	0	4	0	27	4	0	4	0	0	0	0	0	4	0	0	27	0	15	0	0	0	0	0	0	0	0	0	0	0	0	0	0	0	0	11	0	0	0	0	0
632	28383	A0A0S2Z4G4|A0A0S2Z4G4_HUMAN	229.21	54	8	25	13	3	34	0	4	0	15	7	0	4	0	0	0	0	0	0	0	0	10	0	3	0	0	0	0	0	0	0	0	0	0	0	0	0	0	0	0	19	0	0	0	0	0
632	29163	A0A0S2Z4I4|A0A0S2Z4I4_HUMAN	229.21	54	8	25	13	3	34	0	4	0	15	7	0	4	0	0	0	0	0	0	0	0	10	0	3	0	0	0	0	0	0	0	0	0	0	0	0	0	0	0	0	19	0	0	0	0	0
347	28124	A0A417QJ14|A0A417QJ14_9FIRM	229.04	34	0	0	0	0	0	0	0	0	0	0	0	0	0	0	0	0	0	0	0	0	0	0	0	0	0	0	0	13	8	31	18	0	3	4	0	0	0	0	0	0	0	0	3	0	10
772	30965	C0WDF0|C0WDF0_9FIRM	228.87	33	0	0	0	0	0	0	0	0	0	0	0	0	0	0	0	0	0	0	0	0	0	0	0	0	0	0	0	2	0	2	0	0	0	0	0	0	0	2	0	0	0	0	33	0	2
772	30966	G4Q4Q4|G4Q4Q4_ACIIR	228.87	33	0	0	0	0	0	0	0	0	0	0	0	0	0	0	0	0	0	0	0	0	0	0	0	0	0	0	0	2	0	2	0	0	0	0	0	0	0	2	0	0	0	0	33	0	2
361	36677	A0A4D5RBK2|A0A4D5RBK2_HUMAN	228.72	78	50	41	40	49	68	9	9	9	41	0	0	0	0	0	0	0	0	60	0	0	50	0	24	9	0	0	0	0	0	0	0	0	0	0	0	0	0	0	0	41	0	0	0	0	0
926	28645	A0A346DBY2|A0A346DBY2_HUMAN	228.05	61	21	0	0	0	0	0	0	48	0	0	0	0	21	0	0	0	0	0	33	0	0	0	0	0	0	0	0	0	0	0	0	0	0	0	0	0	0	0	0	0	0	0	0	0	0
926	28646	J9ZVQ3|J9ZVQ3_HUMAN	228.05	59	21	0	0	0	0	0	0	47	0	0	0	0	20	0	0	0	0	0	32	0	0	0	0	0	0	0	0	0	0	0	0	0	0	0	0	0	0	0	0	0	0	0	0	0	0
926	28667	A0A0S2Z3D5|A0A0S2Z3D5_HUMAN	228.05	44	16	0	0	0	0	0	0	36	0	0	0	0	15	0	0	0	0	0	24	0	0	0	0	0	0	0	0	0	0	0	0	0	0	0	0	0	0	0	0	0	0	0	0	0	0
499	30108	A0A024RC29|A0A024RC29_HUMAN	227.87	16	3	3	3	0	10	2	3	0	3	3	0	1	0	1	3	0	1	3	0	3	7	0	0	3	1	2	1	0	0	0	0	0	1	1	0	0	0	0	0	15	0	0	0	0	0
499	30109	A8K6T3|A8K6T3_HUMAN	227.87	16	3	3	3	0	10	2	3	0	3	3	0	1	0	1	3	0	1	3	0	3	7	0	0	3	1	2	1	0	0	0	0	0	1	1	0	0	0	0	0	15	0	0	0	0	0
593	27029	A0A642PM89|A0A642PM89_9BACT	227.25	21	0	0	0	0	0	0	0	0	0	0	0	0	0	0	0	0	0	0	0	0	0	0	0	0	0	0	0	0	0	8	0	0	0	0	0	3	3	1	0	0	0	2	5	0	0
593	27030	A0A415T296|A0A415T296_PHOVU	227.25	24	0	0	0	0	0	0	0	0	0	0	0	0	0	0	0	0	0	0	0	0	0	0	0	0	0	0	0	0	0	9	0	0	0	0	0	3	4	1	0	0	0	2	5	0	0
593	27031	A0A3E4WEB6|A0A3E4WEB6_PHOVU	227.25	24	0	0	0	0	0	0	0	0	0	0	0	0	0	0	0	0	0	0	0	0	0	0	0	0	0	0	0	0	0	9	0	0	0	0	0	3	4	1	0	0	0	2	5	0	0
593	27033	B6VV83|B6VV83_9BACT	227.25	22	0	0	0	0	0	0	0	0	0	0	0	0	0	0	0	0	0	0	0	0	0	0	0	0	0	0	0	0	0	8	0	0	0	0	0	3	3	1	0	0	0	2	5	0	0
593	27065	A0A6L3ILA4|A0A6L3ILA4_9BACT	227.25	22	0	0	0	0	0	0	0	0	0	0	0	0	0	0	0	0	0	0	0	0	0	0	0	0	0	0	0	0	0	8	0	0	0	0	0	3	3	1	0	0	0	2	5	0	0
593	27066	A0A415BJ73|A0A415BJ73_PHOVU	227.25	22	0	0	0	0	0	0	0	0	0	0	0	0	0	0	0	0	0	0	0	0	0	0	0	0	0	0	0	0	0	8	0	0	0	0	0	3	3	1	0	0	0	2	5	0	0
593	27067	I9R103|I9R103_9BACT	227.25	22	0	0	0	0	0	0	0	0	0	0	0	0	0	0	0	0	0	0	0	0	0	0	0	0	0	0	0	0	0	8	0	0	0	0	0	3	3	1	0	0	0	2	5	0	0
593	27068	I9QFR5|I9QFR5_9BACT	227.25	22	0	0	0	0	0	0	0	0	0	0	0	0	0	0	0	0	0	0	0	0	0	0	0	0	0	0	0	0	0	8	0	0	0	0	0	3	3	1	0	0	0	2	5	0	0
593	27069	A0A3E4T6E1|A0A3E4T6E1_PHOVU	227.25	22	0	0	0	0	0	0	0	0	0	0	0	0	0	0	0	0	0	0	0	0	0	0	0	0	0	0	0	0	0	8	0	0	0	0	0	3	3	1	0	0	0	2	5	0	0
593	27070	A0A662ZVA8|A0A662ZVA8_PHOVU	227.25	22	0	0	0	0	0	0	0	0	0	0	0	0	0	0	0	0	0	0	0	0	0	0	0	0	0	0	0	0	0	8	0	0	0	0	0	3	3	1	0	0	0	2	5	0	0
593	27072	A0A1Y4PRK2|A0A1Y4PRK2_9BACT	227.25	21	0	0	0	0	0	0	0	0	0	0	0	0	0	0	0	0	0	0	0	0	0	0	0	0	0	0	0	0	0	8	0	0	0	0	0	3	3	1	0	0	0	2	5	0	0
593	27073	A0A076J2S0|A0A076J2S0_9BACT	227.25	21	0	0	0	0	0	0	0	0	0	0	0	0	0	0	0	0	0	0	0	0	0	0	0	0	0	0	0	0	0	8	0	0	0	0	0	3	3	1	0	0	0	2	5	0	0
593	27074	A0A0M1W138|A0A0M1W138_9BACE	227.25	21	0	0	0	0	0	0	0	0	0	0	0	0	0	0	0	0	0	0	0	0	0	0	0	0	0	0	0	0	0	8	0	0	0	0	0	3	3	1	0	0	0	2	5	0	0
593	27075	D1K4B9|D1K4B9_9BACE	227.25	21	0	0	0	0	0	0	0	0	0	0	0	0	0	0	0	0	0	0	0	0	0	0	0	0	0	0	0	0	0	8	0	0	0	0	0	3	3	1	0	0	0	2	5	0	0
593	27076	C3R921|C3R921_9BACT	227.25	21	0	0	0	0	0	0	0	0	0	0	0	0	0	0	0	0	0	0	0	0	0	0	0	0	0	0	0	0	0	8	0	0	0	0	0	3	3	1	0	0	0	2	5	0	0
593	27077	A0A372XUP6|A0A372XUP6_9BACE	227.25	21	0	0	0	0	0	0	0	0	0	0	0	0	0	0	0	0	0	0	0	0	0	0	0	0	0	0	0	0	0	8	0	0	0	0	0	3	3	1	0	0	0	2	5	0	0
593	27078	A0A3A6LZ60|A0A3A6LZ60_9BACE	227.25	21	0	0	0	0	0	0	0	0	0	0	0	0	0	0	0	0	0	0	0	0	0	0	0	0	0	0	0	0	0	8	0	0	0	0	0	3	3	1	0	0	0	2	5	0	0
593	27079	A0A3A6AAD4|A0A3A6AAD4_9BACE	227.25	21	0	0	0	0	0	0	0	0	0	0	0	0	0	0	0	0	0	0	0	0	0	0	0	0	0	0	0	0	0	8	0	0	0	0	0	3	3	1	0	0	0	2	5	0	0
593	27080	A0A7K0JM98|A0A7K0JM98_PHOVU	227.25	21	0	0	0	0	0	0	0	0	0	0	0	0	0	0	0	0	0	0	0	0	0	0	0	0	0	0	0	0	0	8	0	0	0	0	0	3	3	1	0	0	0	2	5	0	0
593	27081	A0A174G410|A0A174G410_PHOVU	227.25	21	0	0	0	0	0	0	0	0	0	0	0	0	0	0	0	0	0	0	0	0	0	0	0	0	0	0	0	0	0	8	0	0	0	0	0	3	3	1	0	0	0	2	5	0	0
593	27082	A0A069SPD6|A0A069SPD6_PHOVU	227.25	21	0	0	0	0	0	0	0	0	0	0	0	0	0	0	0	0	0	0	0	0	0	0	0	0	0	0	0	0	0	8	0	0	0	0	0	3	3	1	0	0	0	2	5	0	0
593	27083	A0A1H7H9T2|A0A1H7H9T2_PHOVU	227.25	21	0	0	0	0	0	0	0	0	0	0	0	0	0	0	0	0	0	0	0	0	0	0	0	0	0	0	0	0	0	8	0	0	0	0	0	3	3	1	0	0	0	2	5	0	0
593	27084	R9H3I3|R9H3I3_PHOVU	227.25	21	0	0	0	0	0	0	0	0	0	0	0	0	0	0	0	0	0	0	0	0	0	0	0	0	0	0	0	0	0	8	0	0	0	0	0	3	3	1	0	0	0	2	5	0	0
371	32053	H0Y7V6|H0Y7V6_HUMAN	227.25	25	25	0	0	0	3	12	2	14	5	10	3	10	0	0	0	0	0	17	12	10	0	0	16	2	0	12	0	0	0	0	0	0	0	0	0	0	0	0	0	0	0	0	0	0	0
371	32054	D6W5L6|D6W5L6_HUMAN	227.25	24	24	0	0	0	3	12	2	13	5	9	3	9	0	0	0	0	0	17	12	9	0	0	15	2	0	12	0	0	0	0	0	0	0	0	0	0	0	0	0	0	0	0	0	0	0
371	32582	B2RC55|B2RC55_HUMAN	227.25	25	25	0	0	0	3	12	2	14	5	9	3	9	0	0	0	0	0	17	12	9	0	0	15	2	0	12	0	0	0	0	0	0	0	0	0	0	0	0	0	0	0	0	0	0	0
371	33115	B4E1F5|B4E1F5_HUMAN	227.25	27	27	0	0	0	3	13	2	15	6	10	3	10	0	0	0	0	0	19	13	10	0	0	17	2	0	13	0	0	0	0	0	0	0	0	0	0	0	0	0	0	0	0	0	0	0
620	28380	A0A1C6HYJ5|A0A1C6HYJ5_9CLOT	226.85	27	0	0	0	0	0	0	0	0	0	0	0	0	0	0	0	0	0	0	0	0	0	0	0	0	0	0	0	4	5	7	2	0	0	2	0	10	27	2	0	0	0	2	2	2	2
328	27487	B4DT77|B4DT77_HUMAN	226.71	53	34	0	2	11	13	32	5	35	5	14	0	2	32	0	0	0	0	13	11	2	8	0	11	0	0	8	0	0	0	0	0	0	0	0	0	0	0	0	0	13	0	0	0	0	0
328	27577	B4DWU2|B4DWU2_HUMAN	226.71	46	29	0	2	9	11	27	4	30	4	12	0	2	28	0	0	0	0	11	9	2	7	0	9	0	0	7	0	0	0	0	0	0	0	0	0	0	0	0	0	11	0	0	0	0	0
328	27578	B4DHY4|B4DHY4_HUMAN	226.71	41	26	0	2	8	10	24	4	27	4	11	0	2	25	0	0	0	0	10	8	2	6	0	8	0	0	6	0	0	0	0	0	0	0	0	0	0	0	0	0	10	0	0	0	0	0
328	27667	Q53HM8|Q53HM8_HUMAN	226.71	38	24	0	2	8	10	23	4	26	4	10	0	2	23	0	0	0	0	9	8	2	6	0	8	0	0	6	0	0	0	0	0	0	0	0	0	0	0	0	0	9	0	0	0	0	0
1053	27999	A0A417GU75|A0A417GU75_9FIRM	226.59	12	0	0	0	0	0	0	0	0	0	0	0	0	0	0	0	0	0	0	0	0	0	0	0	0	0	0	0	0	0	12	0	0	0	0	0	0	0	0	0	0	0	0	0	0	0
1659	28935	B4DUQ1|B4DUQ1_HUMAN	226.46	32	0	0	3	0	29	0	0	0	0	0	0	0	0	0	0	0	0	0	0	0	3	0	0	0	0	0	0	0	0	0	0	0	0	0	0	0	0	0	0	0	0	0	0	0	0
1659	28936	A0A024R228|A0A024R228_HUMAN	226.46	30	0	0	3	0	28	0	0	0	0	0	0	0	0	0	0	0	0	0	0	0	3	0	0	0	0	0	0	0	0	0	0	0	0	0	0	0	0	0	0	0	0	0	0	0	0
222	31278	K7ES02|K7ES02_HUMAN	226.40	35	6	14	19	0	14	10	3	3	21	16	3	3	3	7	3	3	22	22	3	7	18	3	3	14	7	3	14	0	0	0	0	3	5	3	0	0	19	0	0	23	0	0	0	0	0
618	27746	A0A069RYB9|A0A069RYB9_9BACT	226.04	20	0	0	0	0	0	0	0	0	0	0	0	0	0	0	0	0	0	0	0	0	0	0	0	0	0	0	0	0	0	0	0	0	0	0	0	0	0	9	0	0	0	0	0	0	0
1181	30312	C9J9K3|C9J9K3_HUMAN	225.92	52	0	13	20	0	47	0	0	0	5	0	0	0	0	0	0	0	0	0	0	0	6	0	0	0	0	0	0	0	0	0	0	0	0	0	0	0	0	0	0	17	0	0	0	0	0
1181	30317	A0A024R2L6|A0A024R2L6_HUMAN	225.92	46	0	12	18	0	42	0	0	0	4	0	0	0	0	0	0	0	0	0	0	0	5	0	0	0	0	0	0	0	0	0	0	0	0	0	0	0	0	0	0	15	0	0	0	0	0
1181	30318	A0A0C4DG17|A0A0C4DG17_HUMAN	225.92	46	0	12	17	0	41	0	0	0	4	0	0	0	0	0	0	0	0	0	0	0	5	0	0	0	0	0	0	0	0	0	0	0	0	0	0	0	0	0	0	15	0	0	0	0	0
456	35781	Q76LA1|Q76LA1_HUMAN	225.32	95	74	21	31	21	95	0	9	0	0	9	0	21	0	0	0	0	0	67	0	0	89	0	87	9	0	0	0	0	0	0	0	0	0	0	0	0	0	0	0	0	0	0	0	0	0
90	32018	Q8NEJ1|Q8NEJ1_HUMAN	225.22	48	22	11	11	11	36	28	22	33	11	22	24	22	42	16	11	4	11	19	28	22	39	22	37	22	22	19	8	14	11	11	4	4	11	11	6	11	14	11	4	19	4	4	4	11	4
258	33021	A0N071|A0N071_HUMAN	225.10	69	31	10	26	0	0	69	20	69	0	37	21	0	50	0	7	0	0	7	58	15	31	31	0	7	0	15	7	0	0	0	0	0	0	0	0	0	0	0	0	0	0	0	0	0	0
633	27191	A0A412M0Y7|A0A412M0Y7_PHOVU	224.88	23	0	0	0	0	0	0	0	0	0	0	0	0	0	0	0	0	0	0	0	0	0	0	0	0	0	0	0	0	0	7	0	0	0	0	0	3	3	1	0	0	0	3	4	0	0
633	27192	A0A415N9Y8|A0A415N9Y8_PHOVU	224.88	22	0	0	0	0	0	0	0	0	0	0	0	0	0	0	0	0	0	0	0	0	0	0	0	0	0	0	0	0	0	7	0	0	0	0	0	3	3	1	0	0	0	3	4	0	0
633	27193	A0A1Q6J920|A0A1Q6J920_PHOVU	224.88	22	0	0	0	0	0	0	0	0	0	0	0	0	0	0	0	0	0	0	0	0	0	0	0	0	0	0	0	0	0	7	0	0	0	0	0	3	3	1	0	0	0	3	4	0	0
633	27198	A0A7J5FI57|A0A7J5FI57_PHOVU	224.88	21	0	0	0	0	0	0	0	0	0	0	0	0	0	0	0	0	0	0	0	0	0	0	0	0	0	0	0	0	0	7	0	0	0	0	0	3	3	1	0	0	0	3	4	0	0
633	27199	A0A7J5RZJ1|A0A7J5RZJ1_PHOVU	224.88	21	0	0	0	0	0	0	0	0	0	0	0	0	0	0	0	0	0	0	0	0	0	0	0	0	0	0	0	0	0	7	0	0	0	0	0	3	3	1	0	0	0	3	4	0	0
633	27200	A0A5P3APL5|A0A5P3APL5_PHOVU	224.88	21	0	0	0	0	0	0	0	0	0	0	0	0	0	0	0	0	0	0	0	0	0	0	0	0	0	0	0	0	0	7	0	0	0	0	0	3	3	1	0	0	0	3	4	0	0
633	27201	A0A3A5Y8M7|A0A3A5Y8M7_9BACE	224.88	21	0	0	0	0	0	0	0	0	0	0	0	0	0	0	0	0	0	0	0	0	0	0	0	0	0	0	0	0	0	7	0	0	0	0	0	3	3	1	0	0	0	3	4	0	0
633	27202	I9U905|I9U905_PHOVU	224.88	21	0	0	0	0	0	0	0	0	0	0	0	0	0	0	0	0	0	0	0	0	0	0	0	0	0	0	0	0	0	7	0	0	0	0	0	3	3	1	0	0	0	3	4	0	0
1466	27715	A0A7K0GSS9|A0A7K0GSS9_9BACT	224.86	15	0	0	0	0	0	0	0	0	0	0	0	0	0	0	0	0	0	0	0	0	0	0	0	0	0	0	0	0	0	0	0	0	0	0	0	0	0	1	0	0	0	0	1	0	0
1466	27716	A0A496C0R0|A0A496C0R0_9BACT	224.86	15	0	0	0	0	0	0	0	0	0	0	0	0	0	0	0	0	0	0	0	0	0	0	0	0	0	0	0	0	0	0	0	0	0	0	0	0	0	1	0	0	0	0	1	0	0
1466	27717	A0A6I2MUF0|A0A6I2MUF0_9BACT	224.86	15	0	0	0	0	0	0	0	0	0	0	0	0	0	0	0	0	0	0	0	0	0	0	0	0	0	0	0	0	0	0	0	0	0	0	0	0	0	1	0	0	0	0	1	0	0
1466	27718	A0A7K0HDZ0|A0A7K0HDZ0_9BACT	224.86	15	0	0	0	0	0	0	0	0	0	0	0	0	0	0	0	0	0	0	0	0	0	0	0	0	0	0	0	0	0	0	0	0	0	0	0	0	0	1	0	0	0	0	1	0	0
1466	27719	A0A3R6JWN0|A0A3R6JWN0_9BACT	224.86	15	0	0	0	0	0	0	0	0	0	0	0	0	0	0	0	0	0	0	0	0	0	0	0	0	0	0	0	0	0	0	0	0	0	0	0	0	0	1	0	0	0	0	1	0	0
476	28003	B4DMV0|B4DMV0_HUMAN	224.71	30	28	0	0	19	0	0	4	0	9	6	0	2	0	0	0	5	0	11	0	0	0	0	19	0	0	16	0	0	0	0	0	0	0	0	0	0	0	0	0	0	0	0	0	0	0
447	28107	K1GU27|K1GU27_BACFG	224.54	29	0	0	0	0	0	0	0	0	0	0	0	0	0	0	0	0	0	0	0	0	0	0	0	0	0	0	0	7	2	0	0	0	0	2	0	11	6	6	13	0	0	8	10	4	2
447	28130	Q64MR5|Q64MR5_BACFR	224.54	29	0	0	0	0	0	0	0	0	0	0	0	0	0	0	0	0	0	0	0	0	0	0	0	0	0	0	0	7	2	0	0	0	0	2	0	12	6	6	13	0	0	8	10	4	2
447	28131	A0A2K9HDG4|A0A2K9HDG4_BACFG	224.54	29	0	0	0	0	0	0	0	0	0	0	0	0	0	0	0	0	0	0	0	0	0	0	0	0	0	0	0	7	2	0	0	0	0	2	0	12	6	6	13	0	0	8	10	4	2
447	28132	A0A3E5HW84|A0A3E5HW84_BACFG	224.54	29	0	0	0	0	0	0	0	0	0	0	0	0	0	0	0	0	0	0	0	0	0	0	0	0	0	0	0	7	2	0	0	0	0	2	0	12	6	6	13	0	0	8	10	4	2
447	28133	A0A396BXG6|A0A396BXG6_BACFG	224.54	29	0	0	0	0	0	0	0	0	0	0	0	0	0	0	0	0	0	0	0	0	0	0	0	0	0	0	0	7	2	0	0	0	0	2	0	12	6	6	13	0	0	8	10	4	2
447	28134	A0A4Q0TZ22|A0A4Q0TZ22_9BACE	224.54	29	0	0	0	0	0	0	0	0	0	0	0	0	0	0	0	0	0	0	0	0	0	0	0	0	0	0	0	7	2	0	0	0	0	2	0	12	6	6	13	0	0	8	10	4	2
447	28135	A0A5M5PPZ5|A0A5M5PPZ5_BACFG	224.54	29	0	0	0	0	0	0	0	0	0	0	0	0	0	0	0	0	0	0	0	0	0	0	0	0	0	0	0	7	2	0	0	0	0	2	0	12	6	6	13	0	0	8	10	4	2
447	28136	Q5L7K2|Q5L7K2_BACFN	224.54	29	0	0	0	0	0	0	0	0	0	0	0	0	0	0	0	0	0	0	0	0	0	0	0	0	0	0	0	7	2	0	0	0	0	2	0	11	6	6	13	0	0	8	10	4	2
447	28137	A0A7U8L2W5|A0A7U8L2W5_BACFG	224.54	29	0	0	0	0	0	0	0	0	0	0	0	0	0	0	0	0	0	0	0	0	0	0	0	0	0	0	0	7	2	0	0	0	0	2	0	11	6	6	13	0	0	8	10	4	2
447	28138	A0A016E8Y3|A0A016E8Y3_BACFG	224.54	29	0	0	0	0	0	0	0	0	0	0	0	0	0	0	0	0	0	0	0	0	0	0	0	0	0	0	0	7	2	0	0	0	0	2	0	11	6	6	13	0	0	8	10	4	2
447	28139	A0A015V832|A0A015V832_BACFG	224.54	29	0	0	0	0	0	0	0	0	0	0	0	0	0	0	0	0	0	0	0	0	0	0	0	0	0	0	0	7	2	0	0	0	0	2	0	11	6	6	13	0	0	8	10	4	2
447	28140	A0A016CI23|A0A016CI23_BACFG	224.54	29	0	0	0	0	0	0	0	0	0	0	0	0	0	0	0	0	0	0	0	0	0	0	0	0	0	0	0	7	2	0	0	0	0	2	0	11	6	6	13	0	0	8	10	4	2
447	28141	A0A0E2T292|A0A0E2T292_BACFG	224.54	29	0	0	0	0	0	0	0	0	0	0	0	0	0	0	0	0	0	0	0	0	0	0	0	0	0	0	0	7	2	0	0	0	0	2	0	11	6	6	13	0	0	8	10	4	2
447	28142	A0A015RUR7|A0A015RUR7_BACFG	224.54	29	0	0	0	0	0	0	0	0	0	0	0	0	0	0	0	0	0	0	0	0	0	0	0	0	0	0	0	7	2	0	0	0	0	2	0	11	6	6	13	0	0	8	10	4	2
447	28143	R6ZF04|R6ZF04_9BACE	224.54	29	0	0	0	0	0	0	0	0	0	0	0	0	0	0	0	0	0	0	0	0	0	0	0	0	0	0	0	7	2	0	0	0	0	2	0	11	6	6	13	0	0	8	10	4	2
447	28144	A0A017N0Q5|A0A017N0Q5_BACFG	224.54	29	0	0	0	0	0	0	0	0	0	0	0	0	0	0	0	0	0	0	0	0	0	0	0	0	0	0	0	7	2	0	0	0	0	2	0	11	6	6	13	0	0	8	10	4	2
447	28145	A0A081UL77|A0A081UL77_BACFG	224.54	29	0	0	0	0	0	0	0	0	0	0	0	0	0	0	0	0	0	0	0	0	0	0	0	0	0	0	0	7	2	0	0	0	0	2	0	11	6	6	13	0	0	8	10	4	2
447	28146	A0A015UEM9|A0A015UEM9_BACFG	224.54	29	0	0	0	0	0	0	0	0	0	0	0	0	0	0	0	0	0	0	0	0	0	0	0	0	0	0	0	7	2	0	0	0	0	2	0	11	6	6	13	0	0	8	10	4	2
447	28147	A0A016A5K3|A0A016A5K3_BACFG	224.54	29	0	0	0	0	0	0	0	0	0	0	0	0	0	0	0	0	0	0	0	0	0	0	0	0	0	0	0	7	2	0	0	0	0	2	0	11	6	6	13	0	0	8	10	4	2
447	28148	A0A015X6R6|A0A015X6R6_BACFG	224.54	29	0	0	0	0	0	0	0	0	0	0	0	0	0	0	0	0	0	0	0	0	0	0	0	0	0	0	0	7	2	0	0	0	0	2	0	11	6	6	13	0	0	8	10	4	2
447	28149	I9VB49|I9VB49_BACFG	224.54	29	0	0	0	0	0	0	0	0	0	0	0	0	0	0	0	0	0	0	0	0	0	0	0	0	0	0	0	7	2	0	0	0	0	2	0	11	6	6	13	0	0	8	10	4	2
447	28150	A0A016JF08|A0A016JF08_BACFG	224.54	29	0	0	0	0	0	0	0	0	0	0	0	0	0	0	0	0	0	0	0	0	0	0	0	0	0	0	0	7	2	0	0	0	0	2	0	11	6	6	13	0	0	8	10	4	2
447	28151	Q6A195|Q6A195_BACFG	224.54	29	0	0	0	0	0	0	0	0	0	0	0	0	0	0	0	0	0	0	0	0	0	0	0	0	0	0	0	7	2	0	0	0	0	2	0	11	6	6	13	0	0	8	10	4	2
447	28152	A0A380YUK2|A0A380YUK2_BACFN	224.54	29	0	0	0	0	0	0	0	0	0	0	0	0	0	0	0	0	0	0	0	0	0	0	0	0	0	0	0	7	2	0	0	0	0	2	0	11	6	6	13	0	0	8	10	4	2
447	28153	E1WRK5|E1WRK5_BACF6	224.54	29	0	0	0	0	0	0	0	0	0	0	0	0	0	0	0	0	0	0	0	0	0	0	0	0	0	0	0	7	2	0	0	0	0	2	0	11	6	6	13	0	0	8	10	4	2
447	28154	A0A0E2AJG3|A0A0E2AJG3_BACFG	224.54	29	0	0	0	0	0	0	0	0	0	0	0	0	0	0	0	0	0	0	0	0	0	0	0	0	0	0	0	7	2	0	0	0	0	2	0	11	6	6	13	0	0	8	10	4	2
447	28155	A0A015Y3C5|A0A015Y3C5_BACFG	224.54	29	0	0	0	0	0	0	0	0	0	0	0	0	0	0	0	0	0	0	0	0	0	0	0	0	0	0	0	7	2	0	0	0	0	2	0	11	6	6	13	0	0	8	10	4	2
447	28156	A0A015Y2Z3|A0A015Y2Z3_BACFG	224.54	29	0	0	0	0	0	0	0	0	0	0	0	0	0	0	0	0	0	0	0	0	0	0	0	0	0	0	0	7	2	0	0	0	0	2	0	11	6	6	13	0	0	8	10	4	2
447	28289	R5RTQ9|R5RTQ9_9BACE	224.54	29	0	0	0	0	0	0	0	0	0	0	0	0	0	0	0	0	0	0	0	0	0	0	0	0	0	0	0	7	2	0	0	0	0	2	0	11	6	6	13	0	0	8	10	4	2
206	33265	A0A0C4DGN4|A0A0C4DGN4_HUMAN	224.16	44	44	0	0	5	5	23	4	32	14	14	4	14	0	4	0	4	21	44	14	14	44	19	44	32	14	14	4	14	0	0	0	0	0	0	0	0	4	0	4	0	0	0	5	0	4
206	33268	C3PTT6|C3PTT6_HUMAN	224.16	40	40	0	0	5	5	21	4	29	13	13	4	13	0	4	0	4	19	40	13	13	40	17	40	29	13	13	4	13	0	0	0	0	0	0	0	0	4	0	4	0	0	0	5	0	4
206	33276	G8H6I3|G8H6I3_HUMAN	224.16	38	38	0	0	4	4	20	4	27	12	12	4	12	0	4	0	4	18	38	12	12	38	16	38	27	12	12	4	12	0	0	0	0	0	0	0	0	4	0	4	0	0	0	4	0	4
945	27283	B2R5U3|B2R5U3_HUMAN	223.91	28	14	0	0	4	16	0	4	0	4	0	0	0	0	0	0	0	0	4	0	0	0	0	2	0	0	10	0	0	0	0	0	0	0	0	0	0	0	0	0	0	0	0	0	0	0
945	27284	A0A024R571|A0A024R571_HUMAN	223.91	27	14	0	0	4	16	0	4	0	4	0	0	0	0	0	0	0	0	4	0	0	0	0	2	0	0	10	0	0	0	0	0	0	0	0	0	0	0	0	0	0	0	0	0	0	0
281	35771	A0A087WVJ0|A0A087WVJ0_HUMAN	223.72	34	34	9	9	21	9	5	9	5	19	9	0	18	5	0	9	9	0	19	5	5	5	9	26	9	5	19	0	0	0	0	0	0	0	0	0	0	10	0	0	0	0	0	5	0	0
281	35772	A5YRU8|A5YRU8_HUMAN	223.72	32	32	8	8	20	8	5	9	5	18	9	0	17	5	0	8	8	0	18	5	5	5	8	25	8	5	18	0	0	0	0	0	0	0	0	0	0	9	0	0	0	0	0	5	0	0
281	35773	B6ECA3|B6ECA3_HUMAN	223.72	29	29	7	7	18	7	4	8	4	16	8	0	16	4	0	7	7	0	16	4	4	4	7	22	7	4	16	0	0	0	0	0	0	0	0	0	0	8	0	0	0	0	0	4	0	0
281	35774	A0A0A0MSH4|A0A0A0MSH4_HUMAN	223.72	29	29	7	7	18	7	4	8	4	16	8	0	16	4	0	7	7	0	16	4	4	4	7	22	7	4	16	0	0	0	0	0	0	0	0	0	0	8	0	0	0	0	0	4	0	0
281	35775	A6ZID5|A6ZID5_HUMAN	223.72	29	29	7	7	18	7	4	8	4	16	8	0	16	4	0	7	7	0	16	4	4	4	7	22	7	4	16	0	0	0	0	0	0	0	0	0	0	8	0	0	0	0	0	4	0	0
281	35776	A5YRU5|A5YRU5_HUMAN	223.72	27	27	7	7	17	7	4	7	4	15	7	0	15	4	0	7	7	0	15	4	4	4	7	21	7	4	15	0	0	0	0	0	0	0	0	0	0	8	0	0	0	0	0	4	0	0
281	35786	A0A0C4DGW3|A0A0C4DGW3_HUMAN	223.72	16	16	4	4	10	4	2	4	2	9	4	0	9	2	0	4	4	0	9	2	3	2	4	13	4	2	9	0	0	0	0	0	0	0	0	0	0	5	0	0	0	0	0	2	0	0
281	35787	A0A087X2A4|A0A087X2A4_HUMAN	223.72	16	16	4	4	10	4	2	4	2	9	4	0	9	2	0	4	4	0	9	2	2	2	4	12	4	2	9	0	0	0	0	0	0	0	0	0	0	5	0	0	0	0	0	2	0	0
281	35788	B4DWK6|B4DWK6_HUMAN	223.72	14	14	4	4	9	4	2	4	2	8	4	0	7	2	0	4	4	0	8	2	2	2	4	11	4	2	8	0	0	0	0	0	0	0	0	0	0	4	0	0	0	0	0	2	0	0
281	35801	A0A087WWM1|A0A087WWM1_HUMAN	223.72	6	6	2	2	4	2	1	2	1	3	2	0	3	1	0	2	2	0	3	1	1	1	2	5	2	1	3	0	0	0	0	0	0	0	0	0	0	2	0	0	0	0	0	1	0	0
1171	34036	B7Z1Y2|B7Z1Y2_HUMAN	223.53	25	0	3	2	0	24	0	0	0	9	0	0	0	0	0	0	0	0	0	0	0	21	0	0	0	0	0	0	0	0	0	0	0	0	0	0	0	0	0	0	11	0	0	0	0	0
1171	34158	A0A024QZ64|A0A024QZ64_HUMAN	223.53	24	0	2	2	0	23	0	0	0	8	0	0	0	0	0	0	0	0	0	0	0	20	0	0	0	0	0	0	0	0	0	0	0	0	0	0	0	0	0	0	11	0	0	0	0	0
1171	34171	B7Z3K9|B7Z3K9_HUMAN	223.53	19	0	2	2	0	19	0	0	0	7	0	0	0	0	0	0	0	0	0	0	0	16	0	0	0	0	0	0	0	0	0	0	0	0	0	0	0	0	0	0	9	0	0	0	0	0
1171	34697	B7Z1N6|B7Z1N6_HUMAN	223.53	26	0	3	2	0	26	0	0	0	9	0	0	0	0	0	0	0	0	0	0	0	23	0	0	0	0	0	0	0	0	0	0	0	0	0	0	0	0	0	0	12	0	0	0	0	0
1012	28169	A0A6N3GQ17|A0A6N3GQ17_9BACT	223.37	18	0	0	0	0	0	0	0	0	0	0	0	0	0	0	0	0	0	0	0	0	0	0	0	0	0	0	0	0	0	0	0	0	0	0	0	0	0	0	0	0	0	0	0	0	0
1012	28170	A7AIU5|A7AIU5_9BACT	223.37	18	0	0	0	0	0	0	0	0	0	0	0	0	0	0	0	0	0	0	0	0	0	0	0	0	0	0	0	0	0	0	0	0	0	0	0	0	0	0	0	0	0	0	0	0	0
498	36048	X6R8F3|X6R8F3_HUMAN	223.21	41	0	17	6	0	41	0	13	13	0	13	0	22	22	0	0	0	8	0	13	13	28	0	28	13	8	8	0	0	0	0	0	0	0	0	0	0	8	0	0	0	0	0	0	0	0
498	36554	B2ZDQ1|B2ZDQ1_HUMAN	223.21	41	0	17	6	0	41	0	13	13	0	13	0	22	22	0	0	0	9	0	13	13	29	0	29	13	8	8	0	0	0	0	0	0	0	0	0	0	8	0	0	0	0	0	0	0	0
970	31151	Q548N1|Q548N1_HUMAN	223.04	47	32	0	0	23	0	0	5	0	5	5	0	5	0	0	0	5	0	7	0	0	0	0	23	0	0	16	0	0	0	0	0	0	0	0	0	0	0	0	0	0	0	0	0	0	0
1054	28108	A0A7K1HC94|A0A7K1HC94_9BACT	222.99	18	0	0	0	0	0	0	0	0	0	0	0	0	0	0	0	0	0	0	0	0	0	0	0	0	0	0	0	0	0	0	0	0	0	0	0	0	0	1	0	0	0	0	0	0	0
1054	28171	A0A6L6P1F5|A0A6L6P1F5_9BACT	222.99	18	0	0	0	0	0	0	0	0	0	0	0	0	0	0	0	0	0	0	0	0	0	0	0	0	0	0	0	0	0	0	0	0	0	0	0	0	0	1	0	0	0	0	0	0	0
372	28379	A0A1C5TDZ8|A0A1C5TDZ8_9CLOT	222.97	32	0	0	0	0	0	0	0	0	0	0	0	0	0	0	0	0	0	0	0	0	0	0	0	0	0	0	0	13	8	28	15	0	3	4	0	0	0	0	0	0	0	0	3	0	10
272	29661	E9KL23|E9KL23_HUMAN	221.72	25	15	0	0	4	5	12	4	20	0	10	8	4	17	2	2	4	0	20	14	10	0	2	4	2	2	10	4	0	0	0	0	0	0	2	0	0	0	0	0	2	0	0	0	2	4
272	29662	A0A024R6I7|A0A024R6I7_HUMAN	221.72	25	15	0	0	4	5	12	4	20	0	10	8	4	17	2	2	4	0	20	14	10	0	2	4	2	2	10	4	0	0	0	0	0	0	2	0	0	0	0	0	2	0	0	0	2	4
272	29663	A0A384MDQ7|A0A384MDQ7_HUMAN	221.72	25	15	0	0	4	5	12	4	20	0	10	8	4	17	2	2	4	0	20	14	10	0	2	4	2	2	10	4	0	0	0	0	0	0	2	0	0	0	0	0	2	0	0	0	2	4
869	27921	A0A3E5DZX0|A0A3E5DZX0_9BACT	221.41	15	0	0	0	0	0	0	0	0	0	0	0	0	0	0	0	0	0	0	0	0	0	0	0	0	0	0	0	0	0	0	0	0	0	0	0	0	1	9	0	0	0	1	1	0	15
869	28000	A0A3R6FFL7|A0A3R6FFL7_9BACT	221.41	15	0	0	0	0	0	0	0	0	0	0	0	0	0	0	0	0	0	0	0	0	0	0	0	0	0	0	0	0	0	0	0	0	0	0	0	0	1	9	0	0	0	1	1	0	15
377	29623	A0A140VJJ9|A0A140VJJ9_HUMAN	221.24	19	16	0	0	12	0	8	7	4	9	7	0	4	2	0	0	3	0	8	2	2	0	0	11	2	0	15	0	0	0	0	0	0	0	0	0	0	0	0	0	0	0	0	0	0	0
437	32051	A0A024QZZ7|A0A024QZZ7_HUMAN	220.90	72	37	72	28	0	35	12	0	12	19	0	0	0	12	0	12	0	0	12	7	0	28	12	19	12	0	12	0	0	0	0	0	0	0	0	0	0	0	0	0	12	0	0	0	0	0
91	33080	S6BGD6|S6BGD6_HUMAN	220.87	46	22	11	11	11	36	28	22	33	11	22	24	22	40	16	11	4	11	19	28	22	40	22	37	22	22	19	8	14	11	11	4	4	11	11	6	11	14	11	4	19	4	4	4	11	4
382	28937	F5GYI5|F5GYI5_HUMAN	220.35	43	3	0	0	0	0	3	0	0	6	3	0	0	3	0	0	0	0	0	0	35	0	0	0	0	0	0	21	0	0	0	0	0	3	12	0	0	0	3	0	0	0	0	0	0	0
796	28104	V9HWJ7|V9HWJ7_HUMAN	220.27	21	1	0	4	0	13	0	0	0	11	0	0	0	0	0	0	0	0	0	0	0	11	0	11	0	0	0	0	0	0	0	0	0	0	0	0	0	0	0	0	4	0	0	0	0	0
796	28105	A0A024RDT4|A0A024RDT4_HUMAN	220.27	21	1	0	4	0	13	0	0	0	11	0	0	0	0	0	0	0	0	0	0	0	11	0	11	0	0	0	0	0	0	0	0	0	0	0	0	0	0	0	0	4	0	0	0	0	0
796	28106	Q53FI1|Q53FI1_HUMAN	220.27	21	1	0	4	0	13	0	0	0	11	0	0	0	0	0	0	0	0	0	0	0	11	0	11	0	0	0	0	0	0	0	0	0	0	0	0	0	0	0	0	4	0	0	0	0	0
255	32122	J3KRG2|J3KRG2_HUMAN	220.18	74	0	51	42	11	53	11	10	0	21	28	0	11	6	5	6	11	59	16	11	16	41	0	0	16	11	5	0	0	6	6	0	6	11	6	0	6	11	0	0	42	0	0	6	0	0
771	30164	B4DU58|B4DU58_HUMAN	219.95	49	11	9	4	7	46	0	0	0	11	0	0	0	0	0	0	0	0	11	0	0	11	0	8	0	0	0	0	0	0	0	0	0	0	0	0	0	0	0	0	15	0	0	0	0	0
771	30165	B2R9S4|B2R9S4_HUMAN	219.95	46	11	8	4	7	43	0	0	0	11	0	0	0	0	0	0	0	0	11	0	0	10	0	7	0	0	0	0	0	0	0	0	0	0	0	0	0	0	0	0	14	0	0	0	0	0
771	30166	V9HW69|V9HW69_HUMAN	219.95	46	11	8	4	7	43	0	0	0	11	0	0	0	0	0	0	0	0	11	0	0	10	0	7	0	0	0	0	0	0	0	0	0	0	0	0	0	0	0	0	14	0	0	0	0	0
955	28036	A0A4Q5GMQ2|A0A4Q5GMQ2_9BACE	219.88	17	0	0	0	0	0	0	0	0	0	0	0	0	0	0	0	0	0	0	0	0	0	0	0	0	0	0	0	0	0	0	0	0	0	0	0	0	0	1	0	0	0	2	0	0	0
955	28037	R6L4W6|R6L4W6_9BACE	219.88	17	0	0	0	0	0	0	0	0	0	0	0	0	0	0	0	0	0	0	0	0	0	0	0	0	0	0	0	0	0	0	0	0	0	0	0	0	0	1	0	0	0	2	0	0	0
955	28038	A0A380Z9R0|A0A380Z9R0_9BACE	219.88	17	0	0	0	0	0	0	0	0	0	0	0	0	0	0	0	0	0	0	0	0	0	0	0	0	0	0	0	0	0	0	0	0	0	0	0	0	0	1	0	0	0	2	0	0	0
955	28039	R5K3I7|R5K3I7_9BACE	219.88	17	0	0	0	0	0	0	0	0	0	0	0	0	0	0	0	0	0	0	0	0	0	0	0	0	0	0	0	0	0	0	0	0	0	0	0	0	0	1	0	0	0	2	0	0	0
955	28040	A0A7X9S9J3|A0A7X9S9J3_9BACE	219.88	16	0	0	0	0	0	0	0	0	0	0	0	0	0	0	0	0	0	0	0	0	0	0	0	0	0	0	0	0	0	0	0	0	0	0	0	0	0	1	0	0	0	2	0	0	0
522	29589	V9HW55|V9HW55_HUMAN	219.65	41	4	0	0	0	3	25	0	41	7	0	7	0	27	0	4	0	0	0	27	0	4	0	0	0	0	0	0	0	0	0	0	0	0	0	0	0	0	0	0	4	0	0	0	0	0
540	28698	G4V2I8|G4V2I8_HUMAN	219.55	14	2	0	0	0	0	6	0	13	0	12	0	0	10	0	0	0	0	0	0	0	0	0	0	0	0	1	0	0	0	0	0	0	0	0	0	0	0	0	0	0	0	0	0	0	0
540	28708	G4V2I9|G4V2I9_HUMAN	219.55	14	2	0	0	0	0	6	0	13	0	12	0	0	10	0	0	0	0	0	0	0	0	0	0	0	0	1	0	0	0	0	0	0	0	0	0	0	0	0	0	0	0	0	0	0	0
540	28709	E2RVJ0|E2RVJ0_HUMAN	219.55	14	2	0	0	0	0	6	0	13	0	12	0	0	10	0	0	0	0	0	0	0	0	0	0	0	0	1	0	0	0	0	0	0	0	0	0	0	0	0	0	0	0	0	0	0	0
446	32056	A0A024RCJ9|A0A024RCJ9_HUMAN	219.22	72	29	72	28	0	35	12	0	12	19	0	0	0	12	0	12	0	0	12	7	0	28	12	19	12	0	12	0	0	0	0	0	0	0	0	0	0	0	0	0	12	0	0	0	0	0
446	32057	U3KQK0|U3KQK0_HUMAN	219.22	55	22	55	21	0	27	9	0	9	14	0	0	0	9	0	9	0	0	9	5	0	21	9	14	9	0	9	0	0	0	0	0	0	0	0	0	0	0	0	0	9	0	0	0	0	0
810	28188	A0A0M1W192|A0A0M1W192_9BACE	219.09	18	0	0	0	0	0	0	0	0	0	0	0	0	0	0	0	0	0	0	0	0	0	0	0	0	0	0	0	0	9	0	0	0	0	0	0	1	7	0	0	0	0	3	0	0	0
810	28189	A0A413GTV3|A0A413GTV3_9BACT	219.09	18	0	0	0	0	0	0	0	0	0	0	0	0	0	0	0	0	0	0	0	0	0	0	0	0	0	0	0	0	9	0	0	0	0	0	0	1	7	0	0	0	0	3	0	0	0
810	28190	C3R533|C3R533_9BACT	219.09	18	0	0	0	0	0	0	0	0	0	0	0	0	0	0	0	0	0	0	0	0	0	0	0	0	0	0	0	0	9	0	0	0	0	0	0	1	7	0	0	0	0	3	0	0	0
810	28191	A0A3A5ZRR4|A0A3A5ZRR4_9BACE	219.09	18	0	0	0	0	0	0	0	0	0	0	0	0	0	0	0	0	0	0	0	0	0	0	0	0	0	0	0	0	9	0	0	0	0	0	0	1	7	0	0	0	0	3	0	0	0
810	28192	A0A3A6MJ06|A0A3A6MJ06_9BACE	219.09	18	0	0	0	0	0	0	0	0	0	0	0	0	0	0	0	0	0	0	0	0	0	0	0	0	0	0	0	0	9	0	0	0	0	0	0	1	7	0	0	0	0	3	0	0	0
810	28193	I9RC57|I9RC57_9BACT	219.09	18	0	0	0	0	0	0	0	0	0	0	0	0	0	0	0	0	0	0	0	0	0	0	0	0	0	0	0	0	9	0	0	0	0	0	0	1	7	0	0	0	0	3	0	0	0
810	28194	D1JXY9|D1JXY9_9BACE	219.09	18	0	0	0	0	0	0	0	0	0	0	0	0	0	0	0	0	0	0	0	0	0	0	0	0	0	0	0	0	9	0	0	0	0	0	0	1	7	0	0	0	0	3	0	0	0
810	28195	I8WTD3|I8WTD3_9BACT	219.09	18	0	0	0	0	0	0	0	0	0	0	0	0	0	0	0	0	0	0	0	0	0	0	0	0	0	0	0	0	9	0	0	0	0	0	0	1	7	0	0	0	0	3	0	0	0
810	28196	A0A076IS70|A0A076IS70_9BACT	219.09	18	0	0	0	0	0	0	0	0	0	0	0	0	0	0	0	0	0	0	0	0	0	0	0	0	0	0	0	0	9	0	0	0	0	0	0	1	7	0	0	0	0	3	0	0	0
810	28197	A0A372Y6E9|A0A372Y6E9_9BACE	219.09	18	0	0	0	0	0	0	0	0	0	0	0	0	0	0	0	0	0	0	0	0	0	0	0	0	0	0	0	0	9	0	0	0	0	0	0	1	7	0	0	0	0	3	0	0	0
810	28198	B6W454|B6W454_9BACT	219.09	18	0	0	0	0	0	0	0	0	0	0	0	0	0	0	0	0	0	0	0	0	0	0	0	0	0	0	0	0	9	0	0	0	0	0	0	1	7	0	0	0	0	3	0	0	0
810	28199	A0A0K2HKW8|A0A0K2HKW8_9BACT	219.09	18	0	0	0	0	0	0	0	0	0	0	0	0	0	0	0	0	0	0	0	0	0	0	0	0	0	0	0	0	9	0	0	0	0	0	0	1	7	0	0	0	0	3	0	0	0
810	28200	C6Z7J0|C6Z7J0_9BACE	219.09	18	0	0	0	0	0	0	0	0	0	0	0	0	0	0	0	0	0	0	0	0	0	0	0	0	0	0	0	0	9	0	0	0	0	0	0	1	7	0	0	0	0	3	0	0	0
810	28201	A0A174ILV6|A0A174ILV6_PHOVU	219.09	18	0	0	0	0	0	0	0	0	0	0	0	0	0	0	0	0	0	0	0	0	0	0	0	0	0	0	0	0	9	0	0	0	0	0	0	1	7	0	0	0	0	3	0	0	0
810	28202	A0A078RA84|A0A078RA84_PHOVU	219.09	18	0	0	0	0	0	0	0	0	0	0	0	0	0	0	0	0	0	0	0	0	0	0	0	0	0	0	0	0	9	0	0	0	0	0	0	1	7	0	0	0	0	3	0	0	0
810	28203	A0A069S415|A0A069S415_PHOVU	219.09	18	0	0	0	0	0	0	0	0	0	0	0	0	0	0	0	0	0	0	0	0	0	0	0	0	0	0	0	0	9	0	0	0	0	0	0	1	7	0	0	0	0	3	0	0	0
810	28204	A0A5C6LHY5|A0A5C6LHY5_9BACT	219.09	18	0	0	0	0	0	0	0	0	0	0	0	0	0	0	0	0	0	0	0	0	0	0	0	0	0	0	0	0	9	0	0	0	0	0	0	1	7	0	0	0	0	3	0	0	0
810	28205	A0A412M6W9|A0A412M6W9_PHOVU	219.09	18	0	0	0	0	0	0	0	0	0	0	0	0	0	0	0	0	0	0	0	0	0	0	0	0	0	0	0	0	9	0	0	0	0	0	0	1	7	0	0	0	0	3	0	0	0
810	28206	E5UYC2|E5UYC2_9BACE	219.09	18	0	0	0	0	0	0	0	0	0	0	0	0	0	0	0	0	0	0	0	0	0	0	0	0	0	0	0	0	9	0	0	0	0	0	0	1	7	0	0	0	0	3	0	0	0
810	28207	I9UL92|I9UL92_PHOVU	219.09	18	0	0	0	0	0	0	0	0	0	0	0	0	0	0	0	0	0	0	0	0	0	0	0	0	0	0	0	0	9	0	0	0	0	0	0	1	7	0	0	0	0	3	0	0	0
810	28208	A0A7U0VRL3|A0A7U0VRL3_PHOVU	219.09	18	0	0	0	0	0	0	0	0	0	0	0	0	0	0	0	0	0	0	0	0	0	0	0	0	0	0	0	0	9	0	0	0	0	0	0	1	7	0	0	0	0	3	0	0	0
810	28209	A0A3A5XZA4|A0A3A5XZA4_9BACE	219.09	18	0	0	0	0	0	0	0	0	0	0	0	0	0	0	0	0	0	0	0	0	0	0	0	0	0	0	0	0	9	0	0	0	0	0	0	1	7	0	0	0	0	3	0	0	0
810	28210	A0A3A5T5D5|A0A3A5T5D5_9BACE	219.09	18	0	0	0	0	0	0	0	0	0	0	0	0	0	0	0	0	0	0	0	0	0	0	0	0	0	0	0	0	9	0	0	0	0	0	0	1	7	0	0	0	0	3	0	0	0
810	28211	A6L3Y6|A6L3Y6_BACV8	219.09	18	0	0	0	0	0	0	0	0	0	0	0	0	0	0	0	0	0	0	0	0	0	0	0	0	0	0	0	0	9	0	0	0	0	0	0	1	7	0	0	0	0	3	0	0	0
810	28212	A0A5P3ATV6|A0A5P3ATV6_PHOVU	219.09	18	0	0	0	0	0	0	0	0	0	0	0	0	0	0	0	0	0	0	0	0	0	0	0	0	0	0	0	0	9	0	0	0	0	0	0	1	7	0	0	0	0	3	0	0	0
810	28414	A0A6M4KBS5|A0A6M4KBS5_9BACT	219.09	18	0	0	0	0	0	0	0	0	0	0	0	0	0	0	0	0	0	0	0	0	0	0	0	0	0	0	0	0	9	0	0	0	0	0	0	1	7	0	0	0	0	3	0	0	0
1005	27977	A0A1Q6I2X5|A0A1Q6I2X5_BACUN	218.91	14	0	0	0	0	0	0	0	0	0	0	0	0	0	0	0	0	0	0	0	0	0	0	0	0	0	0	0	0	0	2	0	0	0	0	0	0	2	1	0	0	0	4	1	1	0
1005	28009	A0A3E4ST52|A0A3E4ST52_PHOVU	218.91	14	0	0	0	0	0	0	0	0	0	0	0	0	0	0	0	0	0	0	0	0	0	0	0	0	0	0	0	0	0	2	0	0	0	0	0	0	2	1	0	0	0	4	1	1	0
1005	28021	D1K858|D1K858_9BACE	218.91	14	0	0	0	0	0	0	0	0	0	0	0	0	0	0	0	0	0	0	0	0	0	0	0	0	0	0	0	0	0	2	0	0	0	0	0	0	2	1	0	0	0	4	1	1	0
1005	28022	B6VV98|B6VV98_9BACT	218.91	14	0	0	0	0	0	0	0	0	0	0	0	0	0	0	0	0	0	0	0	0	0	0	0	0	0	0	0	0	0	2	0	0	0	0	0	0	2	1	0	0	0	4	1	1	0
1005	28023	A0A3A6LPJ0|A0A3A6LPJ0_9BACE	218.91	14	0	0	0	0	0	0	0	0	0	0	0	0	0	0	0	0	0	0	0	0	0	0	0	0	0	0	0	0	0	2	0	0	0	0	0	0	2	1	0	0	0	4	1	1	0
1005	28024	A0A076IYE8|A0A076IYE8_9BACT	218.91	14	0	0	0	0	0	0	0	0	0	0	0	0	0	0	0	0	0	0	0	0	0	0	0	0	0	0	0	0	0	2	0	0	0	0	0	0	2	1	0	0	0	4	1	1	0
1005	28025	A0A372XXL3|A0A372XXL3_9BACE	218.91	14	0	0	0	0	0	0	0	0	0	0	0	0	0	0	0	0	0	0	0	0	0	0	0	0	0	0	0	0	0	2	0	0	0	0	0	0	2	1	0	0	0	4	1	1	0
1005	28026	D4VC97|D4VC97_PHOVU	218.91	14	0	0	0	0	0	0	0	0	0	0	0	0	0	0	0	0	0	0	0	0	0	0	0	0	0	0	0	0	0	2	0	0	0	0	0	0	2	1	0	0	0	4	1	1	0
1005	28027	A0A413LY71|A0A413LY71_PHOVU	218.91	14	0	0	0	0	0	0	0	0	0	0	0	0	0	0	0	0	0	0	0	0	0	0	0	0	0	0	0	0	0	2	0	0	0	0	0	0	2	1	0	0	0	4	1	1	0
1005	28028	A0A7Y0UKU4|A0A7Y0UKU4_PHOVU	218.91	14	0	0	0	0	0	0	0	0	0	0	0	0	0	0	0	0	0	0	0	0	0	0	0	0	0	0	0	0	0	2	0	0	0	0	0	0	2	1	0	0	0	4	1	1	0
1005	28029	A0A3A5ZFB2|A0A3A5ZFB2_9BACE	218.91	14	0	0	0	0	0	0	0	0	0	0	0	0	0	0	0	0	0	0	0	0	0	0	0	0	0	0	0	0	0	2	0	0	0	0	0	0	2	1	0	0	0	4	1	1	0
1005	28030	A0A415BV15|A0A415BV15_PHOVU	218.91	14	0	0	0	0	0	0	0	0	0	0	0	0	0	0	0	0	0	0	0	0	0	0	0	0	0	0	0	0	0	2	0	0	0	0	0	0	2	1	0	0	0	4	1	1	0
1005	28031	I9QTC0|I9QTC0_9BACT	218.91	14	0	0	0	0	0	0	0	0	0	0	0	0	0	0	0	0	0	0	0	0	0	0	0	0	0	0	0	0	0	2	0	0	0	0	0	0	2	1	0	0	0	4	1	1	0
1005	28032	C3REW0|C3REW0_9BACT	218.91	14	0	0	0	0	0	0	0	0	0	0	0	0	0	0	0	0	0	0	0	0	0	0	0	0	0	0	0	0	0	2	0	0	0	0	0	0	2	1	0	0	0	4	1	1	0
1005	28033	A0A5M5ZN45|A0A5M5ZN45_9BACT	218.91	14	0	0	0	0	0	0	0	0	0	0	0	0	0	0	0	0	0	0	0	0	0	0	0	0	0	0	0	0	0	2	0	0	0	0	0	0	2	1	0	0	0	4	1	1	0
725	27894	A0A078QWK0|A0A078QWK0_PHOVU	218.33	20	0	0	0	0	0	0	0	0	0	0	0	0	0	0	0	0	0	0	0	0	0	0	0	0	0	0	0	0	10	0	0	0	0	0	0	3	0	0	0	0	0	0	0	0	0
725	27895	A0A174LQ25|A0A174LQ25_PHOVU	218.33	20	0	0	0	0	0	0	0	0	0	0	0	0	0	0	0	0	0	0	0	0	0	0	0	0	0	0	0	0	10	0	0	0	0	0	0	3	0	0	0	0	0	0	0	0	0
725	27896	A0A6I0HLI9|A0A6I0HLI9_PHOVU	218.33	19	0	0	0	0	0	0	0	0	0	0	0	0	0	0	0	0	0	0	0	0	0	0	0	0	0	0	0	0	10	0	0	0	0	0	0	3	0	0	0	0	0	0	0	0	0
725	27897	I9IPQ3|I9IPQ3_PHOVU	218.33	19	0	0	0	0	0	0	0	0	0	0	0	0	0	0	0	0	0	0	0	0	0	0	0	0	0	0	0	0	10	0	0	0	0	0	0	3	0	0	0	0	0	0	0	0	0
725	27898	A0A1Q6JDL6|A0A1Q6JDL6_PHOVU	218.33	19	0	0	0	0	0	0	0	0	0	0	0	0	0	0	0	0	0	0	0	0	0	0	0	0	0	0	0	0	10	0	0	0	0	0	0	3	0	0	0	0	0	0	0	0	0
725	27899	A0A414XIG3|A0A414XIG3_PHOVU	218.33	19	0	0	0	0	0	0	0	0	0	0	0	0	0	0	0	0	0	0	0	0	0	0	0	0	0	0	0	0	10	0	0	0	0	0	0	3	0	0	0	0	0	0	0	0	0
1678	28812	A0A7I2V395|A0A7I2V395_HUMAN	218.11	21	0	0	0	0	21	0	0	0	0	0	0	0	0	0	0	0	0	0	0	0	0	0	0	0	0	0	0	0	0	0	0	0	0	0	0	0	0	0	0	0	0	0	0	0	0
1678	28813	A0A7I2YQD2|A0A7I2YQD2_HUMAN	218.11	21	0	0	0	0	21	0	0	0	0	0	0	0	0	0	0	0	0	0	0	0	0	0	0	0	0	0	0	0	0	0	0	0	0	0	0	0	0	0	0	0	0	0	0	0	0
1678	28814	A0A7I2V4R2|A0A7I2V4R2_HUMAN	218.11	21	0	0	0	0	21	0	0	0	0	0	0	0	0	0	0	0	0	0	0	0	0	0	0	0	0	0	0	0	0	0	0	0	0	0	0	0	0	0	0	0	0	0	0	0	0
1678	28815	A0A7I2V4R3|A0A7I2V4R3_HUMAN	218.11	20	0	0	0	0	20	0	0	0	0	0	0	0	0	0	0	0	0	0	0	0	0	0	0	0	0	0	0	0	0	0	0	0	0	0	0	0	0	0	0	0	0	0	0	0	0
1678	28816	A0A7I2V4C8|A0A7I2V4C8_HUMAN	218.11	20	0	0	0	0	20	0	0	0	0	0	0	0	0	0	0	0	0	0	0	0	0	0	0	0	0	0	0	0	0	0	0	0	0	0	0	0	0	0	0	0	0	0	0	0	0
1678	28817	A0A7I2YQI1|A0A7I2YQI1_HUMAN	218.11	20	0	0	0	0	20	0	0	0	0	0	0	0	0	0	0	0	0	0	0	0	0	0	0	0	0	0	0	0	0	0	0	0	0	0	0	0	0	0	0	0	0	0	0	0	0
1678	28818	A0A7I2YQR5|A0A7I2YQR5_HUMAN	218.11	20	0	0	0	0	20	0	0	0	0	0	0	0	0	0	0	0	0	0	0	0	0	0	0	0	0	0	0	0	0	0	0	0	0	0	0	0	0	0	0	0	0	0	0	0	0
1678	28819	A0A7I2V444|A0A7I2V444_HUMAN	218.11	20	0	0	0	0	20	0	0	0	0	0	0	0	0	0	0	0	0	0	0	0	0	0	0	0	0	0	0	0	0	0	0	0	0	0	0	0	0	0	0	0	0	0	0	0	0
1678	28820	A0A7I2V2G1|A0A7I2V2G1_HUMAN	218.11	20	0	0	0	0	20	0	0	0	0	0	0	0	0	0	0	0	0	0	0	0	0	0	0	0	0	0	0	0	0	0	0	0	0	0	0	0	0	0	0	0	0	0	0	0	0
1678	28831	A0A7I2V5N9|A0A7I2V5N9_HUMAN	218.11	19	0	0	0	0	19	0	0	0	0	0	0	0	0	0	0	0	0	0	0	0	0	0	0	0	0	0	0	0	0	0	0	0	0	0	0	0	0	0	0	0	0	0	0	0	0
1678	28832	A0A7I2V3V0|A0A7I2V3V0_HUMAN	218.11	19	0	0	0	0	19	0	0	0	0	0	0	0	0	0	0	0	0	0	0	0	0	0	0	0	0	0	0	0	0	0	0	0	0	0	0	0	0	0	0	0	0	0	0	0	0
1678	29254	B5BTZ6|B5BTZ6_HUMAN	218.11	20	0	0	0	0	20	0	0	0	0	0	0	0	0	0	0	0	0	0	0	0	0	0	0	0	0	0	0	0	0	0	0	0	0	0	0	0	0	0	0	0	0	0	0	0	0
1085	27539	E5WXV6|E5WXV6_9BACE	217.99	20	0	0	0	0	0	0	0	0	0	0	0	0	0	0	0	0	0	0	0	0	0	0	0	0	0	0	0	0	0	0	1	0	0	0	0	0	0	0	0	0	0	0	0	0	0
1085	27540	R5K7Z7|R5K7Z7_9BACE	217.99	20	0	0	0	0	0	0	0	0	0	0	0	0	0	0	0	0	0	0	0	0	0	0	0	0	0	0	0	0	0	0	1	0	0	0	0	0	0	0	0	0	0	0	0	0	0
1085	27541	A0A415S1U3|A0A415S1U3_9BACE	217.99	20	0	0	0	0	0	0	0	0	0	0	0	0	0	0	0	0	0	0	0	0	0	0	0	0	0	0	0	0	0	0	1	0	0	0	0	0	0	0	0	0	0	0	0	0	0
1085	27542	A0A414MAA5|A0A414MAA5_9BACE	217.99	20	0	0	0	0	0	0	0	0	0	0	0	0	0	0	0	0	0	0	0	0	0	0	0	0	0	0	0	0	0	0	1	0	0	0	0	0	0	0	0	0	0	0	0	0	0
848	29606	R6IHX5|R6IHX5_9FIRM	217.98	29	0	0	0	0	0	0	0	0	0	0	0	0	0	0	0	0	0	0	0	0	0	0	0	0	0	0	0	12	0	4	0	0	0	0	0	0	0	2	0	0	0	0	2	0	22
509	28180	A0A024R5A3|A0A024R5A3_HUMAN	217.77	23	1	2	2	1	14	1	0	0	9	3	0	0	1	0	0	0	5	3	0	0	8	0	6	4	0	0	0	0	0	0	0	0	3	0	0	0	0	0	0	0	0	0	0	0	0
509	28181	A0A024R580|A0A024R580_HUMAN	217.77	23	1	2	2	1	14	1	0	0	9	3	0	0	1	0	0	0	5	3	0	0	8	0	6	4	0	0	0	0	0	0	0	0	3	0	0	0	0	0	0	0	0	0	0	0	0
79	33133	Q6PIQ7|Q6PIQ7_HUMAN	217.66	41	25	14	11	11	31	29	25	28	11	25	22	25	34	19	14	4	14	22	25	25	34	25	32	25	25	22	8	17	11	14	4	4	11	11	6	11	17	14	4	22	4	4	4	11	4
436	33154	A0A024RCJ2|A0A024RCJ2_HUMAN	217.65	68	30	68	29	0	36	12	0	12	20	0	0	0	12	0	12	0	9	12	0	0	28	12	12	12	0	12	0	0	0	0	0	0	0	0	0	0	0	0	0	12	0	0	0	0	0
898	28410	B4E2U0|B4E2U0_HUMAN	217.48	33	0	6	13	0	15	0	0	0	0	0	0	0	0	0	0	0	0	2	0	0	17	0	14	0	0	0	0	0	0	0	0	0	0	0	0	0	0	0	0	5	0	0	0	0	0
181	33044	Q52MT0|Q52MT0_HUMAN	217.38	92	64	0	55	0	0	85	49	92	30	49	49	12	56	30	40	12	12	40	70	49	55	55	30	40	12	40	22	0	0	0	0	0	12	0	12	12	12	0	0	0	0	0	0	0	0
1001	27675	A0A414C6N5|A0A414C6N5_9BACT	217.30	16	0	0	0	0	0	0	0	0	0	0	0	0	0	0	0	0	0	0	0	0	0	0	0	0	0	0	0	6	0	0	0	0	0	0	0	0	0	0	0	0	0	0	0	0	0
1001	27694	A0A7K1HJF9|A0A7K1HJF9_9BACT	217.30	16	0	0	0	0	0	0	0	0	0	0	0	0	0	0	0	0	0	0	0	0	0	0	0	0	0	0	0	6	0	0	0	0	0	0	0	0	0	0	0	0	0	0	0	0	0
351	31871	A0A024R4S0|A0A024R4S0_HUMAN	217.27	35	34	0	3	14	3	3	14	3	23	3	0	11	7	0	0	3	0	23	3	3	0	0	31	3	0	14	0	0	0	0	0	0	0	0	0	0	0	0	0	0	0	0	0	0	0
523	29263	A0A2R8Y804|A0A2R8Y804_HUMAN	217.20	18	0	1	4	0	13	0	0	0	1	0	0	0	0	0	1	0	4	1	0	0	5	0	0	0	0	0	1	0	0	1	3	0	0	3	0	2	1	0	0	11	0	1	0	1	0
523	29265	A0A2R8Y543|A0A2R8Y543_HUMAN	217.20	18	0	1	3	0	12	0	0	0	1	0	0	0	0	0	1	0	4	1	0	0	4	0	0	0	0	0	1	0	0	1	3	0	0	3	0	2	1	0	0	10	0	1	0	1	0
523	29266	B4DSW9|B4DSW9_HUMAN	217.20	18	0	1	4	0	12	0	0	0	1	0	0	0	0	0	1	0	4	1	0	0	5	0	0	0	0	0	1	0	0	1	3	0	0	3	0	2	1	0	0	11	0	1	0	1	0
523	29286	A0A2R8Y5C3|A0A2R8Y5C3_HUMAN	217.20	17	0	1	3	0	12	0	0	0	1	0	0	0	0	0	1	0	4	1	0	0	4	0	0	0	0	0	1	0	0	1	3	0	0	3	0	2	1	0	0	10	0	1	0	1	0
523	29287	B4DL06|B4DL06_HUMAN	217.20	17	0	1	3	0	12	0	0	0	1	0	0	0	0	0	1	0	4	1	0	0	4	0	0	0	0	0	1	0	0	1	3	0	0	3	0	2	1	0	0	10	0	1	0	1	0
523	29289	A0A2R8Y750|A0A2R8Y750_HUMAN	217.20	17	0	1	3	0	12	0	0	0	1	0	0	0	0	0	1	0	4	1	0	0	4	0	0	0	0	0	1	0	0	1	3	0	0	3	0	2	1	0	0	10	0	1	0	1	0
523	29295	B4DGU4|B4DGU4_HUMAN	217.20	17	0	1	3	0	11	0	0	0	1	0	0	0	0	0	1	0	3	1	0	0	4	0	0	0	0	0	1	0	0	1	3	0	0	3	0	2	1	0	0	10	0	1	0	1	0
523	29296	A0A2R8YCH5|A0A2R8YCH5_HUMAN	217.20	16	0	1	3	0	11	0	0	0	1	0	0	0	0	0	1	0	3	1	0	0	4	0	0	0	0	0	1	0	0	1	3	0	0	3	0	2	1	0	0	10	0	1	0	1	0
523	29297	A0A024R2Q3|A0A024R2Q3_HUMAN	217.20	16	0	1	3	0	11	0	0	0	1	0	0	0	0	0	1	0	3	1	0	0	4	0	0	0	0	0	1	0	0	1	3	0	0	3	0	2	1	0	0	10	0	1	0	1	0
523	29298	B5BU28|B5BU28_HUMAN	217.20	16	0	1	3	0	11	0	0	0	1	0	0	0	0	0	1	0	3	1	0	0	4	0	0	0	0	0	1	0	0	1	3	0	0	3	0	2	1	0	0	10	0	1	0	1	0
523	29301	A0A2R8Y5A3|A0A2R8Y5A3_HUMAN	217.20	16	0	1	3	0	11	0	0	0	1	0	0	0	0	0	1	0	3	1	0	0	4	0	0	0	0	0	1	0	0	1	3	0	0	3	0	2	1	0	0	10	0	1	0	1	0
523	29620	A0A2R8Y5Z1|A0A2R8Y5Z1_HUMAN	217.20	17	0	1	3	0	12	0	0	0	1	0	0	0	0	0	1	0	4	1	0	0	4	0	0	0	0	0	1	0	0	1	3	0	0	3	0	2	1	0	0	10	0	1	0	1	0
1352	28782	R5U2Q8|R5U2Q8_9BACE	216.96	12	0	0	0	0	0	0	0	0	0	0	0	0	0	0	0	0	0	0	0	0	0	0	0	0	0	0	0	0	1	0	0	0	0	0	0	0	0	0	0	0	0	12	0	0	0
1352	28783	I9Q2F5|I9Q2F5_9BACE	216.96	12	0	0	0	0	0	0	0	0	0	0	0	0	0	0	0	0	0	0	0	0	0	0	0	0	0	0	0	0	1	0	0	0	0	0	0	0	0	0	0	0	0	12	0	0	0
1352	28784	A0A174WG26|A0A174WG26_9BACE	216.96	12	0	0	0	0	0	0	0	0	0	0	0	0	0	0	0	0	0	0	0	0	0	0	0	0	0	0	0	0	1	0	0	0	0	0	0	0	0	0	0	0	0	12	0	0	0
1352	28785	A0A5M6BBX7|A0A5M6BBX7_9BACE	216.96	12	0	0	0	0	0	0	0	0	0	0	0	0	0	0	0	0	0	0	0	0	0	0	0	0	0	0	0	0	1	0	0	0	0	0	0	0	0	0	0	0	0	12	0	0	0
1352	28786	A0A6H9Q7R5|A0A6H9Q7R5_9BACE	216.96	12	0	0	0	0	0	0	0	0	0	0	0	0	0	0	0	0	0	0	0	0	0	0	0	0	0	0	0	0	1	0	0	0	0	0	0	0	0	0	0	0	0	12	0	0	0
1352	28787	A5ZG40|A5ZG40_9BACE	216.96	12	0	0	0	0	0	0	0	0	0	0	0	0	0	0	0	0	0	0	0	0	0	0	0	0	0	0	0	0	1	0	0	0	0	0	0	0	0	0	0	0	0	12	0	0	0
1352	28788	A0A7T9YYN0|A0A7T9YYN0_9BACE	216.96	12	0	0	0	0	0	0	0	0	0	0	0	0	0	0	0	0	0	0	0	0	0	0	0	0	0	0	0	0	1	0	0	0	0	0	0	0	0	0	0	0	0	12	0	0	0
1352	28789	A0A1Q6H9R6|A0A1Q6H9R6_9BACE	216.96	12	0	0	0	0	0	0	0	0	0	0	0	0	0	0	0	0	0	0	0	0	0	0	0	0	0	0	0	0	1	0	0	0	0	0	0	0	0	0	0	0	0	12	0	0	0
1352	28790	A0A413J4F9|A0A413J4F9_9BACE	216.96	12	0	0	0	0	0	0	0	0	0	0	0	0	0	0	0	0	0	0	0	0	0	0	0	0	0	0	0	0	1	0	0	0	0	0	0	0	0	0	0	0	0	12	0	0	0
1352	29121	A0A6A1KBZ3|A0A6A1KBZ3_9BACE	216.96	12	0	0	0	0	0	0	0	0	0	0	0	0	0	0	0	0	0	0	0	0	0	0	0	0	0	0	0	0	1	0	0	0	0	0	0	0	0	0	0	0	0	12	0	0	0
1024	28400	A0A384NPN7|A0A384NPN7_HUMAN	216.90	29	0	3	9	0	25	0	0	0	6	0	0	0	0	0	0	0	0	0	0	0	3	0	0	0	0	0	0	0	0	0	0	0	0	0	0	0	0	0	0	10	0	0	0	0	0
1024	28401	Q53FB6|Q53FB6_HUMAN	216.90	29	0	3	9	0	25	0	0	0	6	0	0	0	0	0	0	0	0	0	0	0	3	0	0	0	0	0	0	0	0	0	0	0	0	0	0	0	0	0	0	10	0	0	0	0	0
398	29587	B2R7C7|B2R7C7_HUMAN	216.83	22	22	0	0	12	0	7	11	3	9	5	0	11	0	0	0	2	0	12	0	0	0	0	16	0	0	15	0	0	0	0	0	0	0	0	0	0	2	0	0	0	0	0	0	2	0
576	29445	A0A384NKS6|A0A384NKS6_HUMAN	216.73	20	14	0	0	0	0	2	4	20	0	0	0	2	10	0	0	0	0	4	2	2	0	0	8	0	0	8	0	0	0	0	0	0	0	0	0	0	0	0	0	0	0	0	0	0	0
441	27848	A0A3A6LKS0|A0A3A6LKS0_9BACE	216.70	30	0	0	0	0	0	0	0	0	0	0	0	0	0	0	0	0	0	0	0	0	0	0	0	0	0	0	0	6	2	7	2	0	0	0	2	6	9	0	0	0	0	21	0	0	0
441	27849	A0A372XZU1|A0A372XZU1_9BACE	216.70	30	0	0	0	0	0	0	0	0	0	0	0	0	0	0	0	0	0	0	0	0	0	0	0	0	0	0	0	6	2	7	2	0	0	0	2	6	9	0	0	0	0	21	0	0	0
441	27850	C3R9M1|C3R9M1_9BACT	216.70	30	0	0	0	0	0	0	0	0	0	0	0	0	0	0	0	0	0	0	0	0	0	0	0	0	0	0	0	6	2	7	2	0	0	0	2	6	9	0	0	0	0	21	0	0	0
441	27851	A0A076IY50|A0A076IY50_9BACT	216.70	30	0	0	0	0	0	0	0	0	0	0	0	0	0	0	0	0	0	0	0	0	0	0	0	0	0	0	0	6	2	7	2	0	0	0	2	6	9	0	0	0	0	21	0	0	0
441	27852	A0A412Z766|A0A412Z766_9BACT	216.70	30	0	0	0	0	0	0	0	0	0	0	0	0	0	0	0	0	0	0	0	0	0	0	0	0	0	0	0	6	2	7	2	0	0	0	2	6	9	0	0	0	0	21	0	0	0
441	27853	A0A415BQ02|A0A415BQ02_PHOVU	216.70	30	0	0	0	0	0	0	0	0	0	0	0	0	0	0	0	0	0	0	0	0	0	0	0	0	0	0	0	6	2	7	2	0	0	0	2	6	9	0	0	0	0	21	0	0	0
441	27854	A0A3A6A5J2|A0A3A6A5J2_9BACE	216.70	30	0	0	0	0	0	0	0	0	0	0	0	0	0	0	0	0	0	0	0	0	0	0	0	0	0	0	0	6	2	7	2	0	0	0	2	6	9	0	0	0	0	21	0	0	0
441	27855	D1K426|D1K426_9BACE	216.70	30	0	0	0	0	0	0	0	0	0	0	0	0	0	0	0	0	0	0	0	0	0	0	0	0	0	0	0	6	2	7	2	0	0	0	2	6	9	0	0	0	0	21	0	0	0
441	27856	A0A0M1W146|A0A0M1W146_9BACE	216.70	30	0	0	0	0	0	0	0	0	0	0	0	0	0	0	0	0	0	0	0	0	0	0	0	0	0	0	0	6	2	7	2	0	0	0	2	6	9	0	0	0	0	21	0	0	0
973	32104	A0A024RA52|A0A024RA52_HUMAN	216.62	47	3	0	6	0	23	20	0	24	3	3	3	0	8	0	0	0	0	3	15	0	6	0	0	0	0	0	0	0	0	0	0	0	0	0	0	0	0	0	0	0	0	0	0	0	0
634	34815	C9JJQ8|C9JJQ8_HUMAN	216.57	40	0	15	23	0	36	0	0	0	5	0	0	0	0	0	0	0	0	0	0	0	23	0	0	0	0	0	0	0	0	0	0	0	0	0	0	0	0	0	0	40	0	0	0	0	0
634	35878	C9JEV8|C9JEV8_HUMAN	216.57	52	0	19	29	0	46	0	0	0	6	0	0	0	0	0	0	0	0	0	0	0	29	0	0	0	0	0	0	0	0	0	0	0	0	0	0	0	0	0	0	52	0	0	0	0	0
634	35887	C9JQ00|C9JQ00_HUMAN	216.57	44	0	16	25	0	39	0	0	0	5	0	0	0	0	0	0	0	0	0	0	0	25	0	0	0	0	0	0	0	0	0	0	0	0	0	0	0	0	0	0	44	0	0	0	0	0
564	31126	Q6FIG4|Q6FIG4_HUMAN	216.54	53	30	9	26	9	35	5	0	17	5	5	0	9	5	0	0	0	0	18	4	0	17	0	30	0	0	13	0	0	0	0	0	0	0	0	0	0	0	0	0	23	0	0	0	0	0
182	39382	A8K556|A8K556_HUMAN	216.35	14	14	0	6	14	9	7	14	2	14	11	6	14	7	0	6	13	0	14	2	14	0	6	14	13	6	14	0	0	0	0	0	0	0	0	0	0	0	0	0	0	0	0	0	0	0
182	39953	A0A3B3ITN8|A0A3B3ITN8_HUMAN	216.35	15	15	0	6	15	9	7	15	2	15	12	6	15	7	0	6	14	0	15	2	15	0	6	15	14	6	15	0	0	0	0	0	0	0	0	0	0	0	0	0	0	0	0	0	0	0
602	35065	D6RFG5|D6RFG5_HUMAN	216.30	45	44	0	0	27	37	0	0	16	6	13	0	21	0	0	0	0	0	37	0	0	21	0	45	0	0	16	0	0	0	0	0	0	0	0	0	0	0	0	0	0	0	0	0	0	0
246	30299	B4DXF3|B4DXF3_HUMAN	216.03	32	5	7	14	0	7	9	3	3	13	15	3	3	3	6	3	3	13	13	3	6	17	3	3	12	6	3	6	0	0	0	0	2	8	2	0	0	14	0	0	15	0	0	0	0	0
127	34383	Q6GMW4|Q6GMW4_HUMAN	215.22	38	26	6	11	11	31	26	14	30	6	22	11	14	32	11	11	4	11	11	30	18	32	14	36	26	14	11	8	13	11	11	0	4	6	11	6	11	14	11	4	11	0	4	4	11	4
468	28555	C3R7M8|C3R7M8_9BACT	215.21	43	0	0	0	0	0	0	0	0	0	0	0	0	0	0	0	0	0	0	0	0	0	0	0	0	0	0	0	24	0	8	0	0	0	8	5	8	12	11	0	0	0	10	15	0	0
468	28556	A0A0M1VYD9|A0A0M1VYD9_9BACE	215.21	43	0	0	0	0	0	0	0	0	0	0	0	0	0	0	0	0	0	0	0	0	0	0	0	0	0	0	0	24	0	8	0	0	0	8	5	8	12	11	0	0	0	10	15	0	0
468	28557	A0A0K2HQ83|A0A0K2HQ83_9BACT	215.21	43	0	0	0	0	0	0	0	0	0	0	0	0	0	0	0	0	0	0	0	0	0	0	0	0	0	0	0	24	0	8	0	0	0	8	5	8	12	11	0	0	0	10	15	0	0
468	28558	A0A076IUZ2|A0A076IUZ2_9BACT	215.21	43	0	0	0	0	0	0	0	0	0	0	0	0	0	0	0	0	0	0	0	0	0	0	0	0	0	0	0	24	0	8	0	0	0	8	5	8	12	11	0	0	0	10	15	0	0
468	28559	B6F2G9|B6F2G9_PHOVU	215.21	43	0	0	0	0	0	0	0	0	0	0	0	0	0	0	0	0	0	0	0	0	0	0	0	0	0	0	0	24	0	8	0	0	0	8	5	8	12	11	0	0	0	10	15	0	0
468	28560	A0A3A6ANC1|A0A3A6ANC1_9BACE	215.21	43	0	0	0	0	0	0	0	0	0	0	0	0	0	0	0	0	0	0	0	0	0	0	0	0	0	0	0	24	0	8	0	0	0	8	5	8	12	11	0	0	0	10	15	0	0
468	28561	A0A372XZC0|A0A372XZC0_9BACE	215.21	43	0	0	0	0	0	0	0	0	0	0	0	0	0	0	0	0	0	0	0	0	0	0	0	0	0	0	0	24	0	8	0	0	0	8	5	8	12	11	0	0	0	10	15	0	0
468	28562	I9QVU3|I9QVU3_9BACT	215.21	43	0	0	0	0	0	0	0	0	0	0	0	0	0	0	0	0	0	0	0	0	0	0	0	0	0	0	0	24	0	8	0	0	0	8	5	8	12	11	0	0	0	10	15	0	0
468	28563	B6VTY3|B6VTY3_9BACT	215.21	43	0	0	0	0	0	0	0	0	0	0	0	0	0	0	0	0	0	0	0	0	0	0	0	0	0	0	0	24	0	8	0	0	0	8	5	8	12	11	0	0	0	10	15	0	0
468	28564	B6F2G8|B6F2G8_PHOVU	215.21	43	0	0	0	0	0	0	0	0	0	0	0	0	0	0	0	0	0	0	0	0	0	0	0	0	0	0	0	24	0	8	0	0	0	8	5	8	12	11	0	0	0	10	15	0	0
468	28565	D1K151|D1K151_9BACE	215.21	43	0	0	0	0	0	0	0	0	0	0	0	0	0	0	0	0	0	0	0	0	0	0	0	0	0	0	0	24	0	8	0	0	0	8	5	8	12	11	0	0	0	10	15	0	0
468	28566	I8WJX3|I8WJX3_9BACT	215.21	43	0	0	0	0	0	0	0	0	0	0	0	0	0	0	0	0	0	0	0	0	0	0	0	0	0	0	0	24	0	8	0	0	0	8	5	8	12	11	0	0	0	10	15	0	0
672	29112	D1K1Z8|D1K1Z8_9BACE	215.08	10	0	0	0	0	0	0	0	0	0	0	0	0	0	0	0	0	0	0	0	0	0	0	0	0	0	0	0	0	7	0	0	0	0	1	1	6	8	2	0	0	0	6	0	0	0
672	29113	A0A413GAY0|A0A413GAY0_9BACT	215.08	10	0	0	0	0	0	0	0	0	0	0	0	0	0	0	0	0	0	0	0	0	0	0	0	0	0	0	0	0	7	0	0	0	0	1	1	6	8	2	0	0	0	6	0	0	0
672	29114	A0A4R4HV62|A0A4R4HV62_9BACT	215.08	10	0	0	0	0	0	0	0	0	0	0	0	0	0	0	0	0	0	0	0	0	0	0	0	0	0	0	0	0	7	0	0	0	0	1	1	6	8	2	0	0	0	6	0	0	0
672	29115	A0A372XTR6|A0A372XTR6_9BACE	215.08	10	0	0	0	0	0	0	0	0	0	0	0	0	0	0	0	0	0	0	0	0	0	0	0	0	0	0	0	0	7	0	0	0	0	1	1	6	8	2	0	0	0	6	0	0	0
672	29116	A0A3A6A304|A0A3A6A304_9BACE	215.08	10	0	0	0	0	0	0	0	0	0	0	0	0	0	0	0	0	0	0	0	0	0	0	0	0	0	0	0	0	7	0	0	0	0	1	1	6	8	2	0	0	0	6	0	0	0
672	29117	A0A0K9CPJ8|A0A0K9CPJ8_9BACE	215.08	10	0	0	0	0	0	0	0	0	0	0	0	0	0	0	0	0	0	0	0	0	0	0	0	0	0	0	0	0	7	0	0	0	0	1	1	6	8	2	0	0	0	6	0	0	0
672	29118	I9FMU4|I9FMU4_9BACT	215.08	10	0	0	0	0	0	0	0	0	0	0	0	0	0	0	0	0	0	0	0	0	0	0	0	0	0	0	0	0	7	0	0	0	0	1	1	6	8	2	0	0	0	6	0	0	0
672	29119	I9FYI0|I9FYI0_9BACT	215.08	10	0	0	0	0	0	0	0	0	0	0	0	0	0	0	0	0	0	0	0	0	0	0	0	0	0	0	0	0	7	0	0	0	0	1	1	6	8	2	0	0	0	6	0	0	0
672	29120	A0A412VPR3|A0A412VPR3_PHOVU	215.08	10	0	0	0	0	0	0	0	0	0	0	0	0	0	0	0	0	0	0	0	0	0	0	0	0	0	0	0	0	7	0	0	0	0	1	1	6	8	2	0	0	0	6	0	0	0
672	29525	C3RGP8|C3RGP8_9BACT	215.08	10	0	0	0	0	0	0	0	0	0	0	0	0	0	0	0	0	0	0	0	0	0	0	0	0	0	0	0	0	7	0	0	0	0	1	1	6	8	2	0	0	0	6	0	0	0
672	29526	B6VSY2|B6VSY2_9BACT	215.08	10	0	0	0	0	0	0	0	0	0	0	0	0	0	0	0	0	0	0	0	0	0	0	0	0	0	0	0	0	7	0	0	0	0	1	1	6	8	2	0	0	0	6	0	0	0
672	29527	A0A4R4GD77|A0A4R4GD77_9BACT	215.08	10	0	0	0	0	0	0	0	0	0	0	0	0	0	0	0	0	0	0	0	0	0	0	0	0	0	0	0	0	7	0	0	0	0	1	1	6	8	2	0	0	0	6	0	0	0
672	29528	A0A1Y4P866|A0A1Y4P866_9BACT	215.08	10	0	0	0	0	0	0	0	0	0	0	0	0	0	0	0	0	0	0	0	0	0	0	0	0	0	0	0	0	7	0	0	0	0	1	1	6	8	2	0	0	0	6	0	0	0
672	29624	A0A6F9ZG05|A0A6F9ZG05_9BACT	215.08	10	0	0	0	0	0	0	0	0	0	0	0	0	0	0	0	0	0	0	0	0	0	0	0	0	0	0	0	0	7	0	0	0	0	1	1	6	8	2	0	0	0	6	0	0	0
267	32307	A0A090N7V5|A0A090N7V5_HUMAN	214.88	49	7	5	23	13	40	18	12	0	29	34	5	13	0	12	12	23	18	21	11	12	23	12	5	32	5	5	5	0	10	0	0	0	34	17	11	5	34	0	7	0	0	6	5	0	0
442	27958	R9H440|R9H440_PHOVU	214.88	30	0	0	0	0	0	0	0	0	0	0	0	0	0	0	0	0	0	0	0	0	0	0	0	0	0	0	0	6	2	7	2	0	0	0	2	6	9	0	0	0	0	21	0	0	0
442	27959	A0A662ZW95|A0A662ZW95_PHOVU	214.88	30	0	0	0	0	0	0	0	0	0	0	0	0	0	0	0	0	0	0	0	0	0	0	0	0	0	0	0	6	2	7	2	0	0	0	2	6	9	0	0	0	0	21	0	0	0
442	27960	A6KYF3|A6KYF3_BACV8	214.88	30	0	0	0	0	0	0	0	0	0	0	0	0	0	0	0	0	0	0	0	0	0	0	0	0	0	0	0	6	2	7	2	0	0	0	2	6	9	0	0	0	0	21	0	0	0
442	27961	E5UPR9|E5UPR9_9BACE	214.88	30	0	0	0	0	0	0	0	0	0	0	0	0	0	0	0	0	0	0	0	0	0	0	0	0	0	0	0	6	2	7	2	0	0	0	2	6	9	0	0	0	0	21	0	0	0
442	27962	I8ZT06|I8ZT06_PHOVU	214.88	30	0	0	0	0	0	0	0	0	0	0	0	0	0	0	0	0	0	0	0	0	0	0	0	0	0	0	0	6	2	7	2	0	0	0	2	6	9	0	0	0	0	21	0	0	0
442	27963	A0A5C6KKN6|A0A5C6KKN6_9BACT	214.88	30	0	0	0	0	0	0	0	0	0	0	0	0	0	0	0	0	0	0	0	0	0	0	0	0	0	0	0	6	2	7	2	0	0	0	2	6	9	0	0	0	0	21	0	0	0
442	27964	A0A3A5XVW2|A0A3A5XVW2_9BACE	214.88	30	0	0	0	0	0	0	0	0	0	0	0	0	0	0	0	0	0	0	0	0	0	0	0	0	0	0	0	6	2	7	2	0	0	0	2	6	9	0	0	0	0	21	0	0	0
442	27965	A0A6F9Z929|A0A6F9Z929_9BACT	214.88	30	0	0	0	0	0	0	0	0	0	0	0	0	0	0	0	0	0	0	0	0	0	0	0	0	0	0	0	6	2	7	2	0	0	0	2	6	9	0	0	0	0	21	0	0	0
442	27966	A0A3A5STE8|A0A3A5STE8_9BACE	214.88	30	0	0	0	0	0	0	0	0	0	0	0	0	0	0	0	0	0	0	0	0	0	0	0	0	0	0	0	6	2	7	2	0	0	0	2	6	9	0	0	0	0	21	0	0	0
442	27967	A0A174T3Q3|A0A174T3Q3_PHOVU	214.88	30	0	0	0	0	0	0	0	0	0	0	0	0	0	0	0	0	0	0	0	0	0	0	0	0	0	0	0	6	2	7	2	0	0	0	2	6	9	0	0	0	0	21	0	0	0
442	27968	A0A078QXR1|A0A078QXR1_PHOVU	214.88	30	0	0	0	0	0	0	0	0	0	0	0	0	0	0	0	0	0	0	0	0	0	0	0	0	0	0	0	6	2	7	2	0	0	0	2	6	9	0	0	0	0	21	0	0	0
442	28103	A0A7Y0YKI2|A0A7Y0YKI2_PHOVU	214.88	30	0	0	0	0	0	0	0	0	0	0	0	0	0	0	0	0	0	0	0	0	0	0	0	0	0	0	0	6	2	7	2	0	0	0	2	6	9	0	0	0	0	21	0	0	0
173	33024	Q3LR79|Q3LR79_HUMAN	214.80	92	56	0	40	0	0	77	56	92	30	56	56	12	71	30	40	12	12	40	77	49	48	48	30	40	12	40	22	0	0	0	0	0	12	0	12	12	12	0	0	0	0	0	0	0	0
216	29532	B3KNB4|B3KNB4_HUMAN	214.76	40	27	20	23	19	34	3	9	3	27	6	0	19	6	0	6	12	6	15	6	6	16	6	27	6	6	19	9	0	0	0	0	0	0	0	0	3	0	0	0	21	0	0	0	0	0
556	28359	A0A415BU35|A0A415BU35_PHOVU	214.56	44	0	0	0	0	0	0	0	0	0	0	0	0	0	0	0	0	0	0	0	0	0	0	0	0	0	0	0	27	0	4	0	0	0	4	0	8	7	8	0	0	0	10	15	0	0
556	28360	A0A380ZNT9|A0A380ZNT9_PHOVU	214.56	44	0	0	0	0	0	0	0	0	0	0	0	0	0	0	0	0	0	0	0	0	0	0	0	0	0	0	0	27	0	4	0	0	0	4	0	8	7	8	0	0	0	10	15	0	0
556	28361	A0A3A6M6B1|A0A3A6M6B1_9BACE	214.56	44	0	0	0	0	0	0	0	0	0	0	0	0	0	0	0	0	0	0	0	0	0	0	0	0	0	0	0	27	0	4	0	0	0	4	0	8	7	8	0	0	0	10	15	0	0
556	28362	R9HKF3|R9HKF3_PHOVU	214.56	44	0	0	0	0	0	0	0	0	0	0	0	0	0	0	0	0	0	0	0	0	0	0	0	0	0	0	0	27	0	4	0	0	0	4	0	8	7	8	0	0	0	10	15	0	0
653	28848	A0A374VB61|A0A374VB61_9BACE	214.43	13	0	0	0	0	0	0	0	0	0	0	0	0	0	0	0	0	0	0	0	0	0	0	0	0	0	0	0	0	0	0	0	0	0	4	0	0	10	0	0	0	0	7	0	0	0
1149	29836	A0A6N4H3A7|A0A6N4H3A7_9BACT	214.42	26	0	0	0	0	0	0	0	0	0	0	0	0	0	0	0	0	0	0	0	0	0	0	0	0	0	0	0	0	0	0	0	0	0	6	0	0	0	3	0	24	0	0	0	0	5
1149	29837	A0A4Y1XAB1|A0A4Y1XAB1_9BACT	214.42	26	0	0	0	0	0	0	0	0	0	0	0	0	0	0	0	0	0	0	0	0	0	0	0	0	0	0	0	0	0	0	0	0	0	6	0	0	0	3	0	24	0	0	0	0	5
1149	29838	A0A7X2XD06|A0A7X2XD06_PROMI	214.42	26	0	0	0	0	0	0	0	0	0	0	0	0	0	0	0	0	0	0	0	0	0	0	0	0	0	0	0	0	0	0	0	0	0	6	0	0	0	3	0	24	0	0	0	0	5
1149	29839	A0A174D6L9|A0A174D6L9_9BACT	214.42	26	0	0	0	0	0	0	0	0	0	0	0	0	0	0	0	0	0	0	0	0	0	0	0	0	0	0	0	0	0	0	0	0	0	6	0	0	0	3	0	24	0	0	0	0	5
1149	29840	A0A656Q558|A0A656Q558_9BACT	214.42	26	0	0	0	0	0	0	0	0	0	0	0	0	0	0	0	0	0	0	0	0	0	0	0	0	0	0	0	0	0	0	0	0	0	6	0	0	0	3	0	24	0	0	0	0	5
1428	30138	Q6FH11|Q6FH11_HUMAN	214.38	42	0	5	18	0	37	0	0	0	4	0	0	0	0	0	0	0	0	0	0	0	0	0	0	0	0	0	0	0	0	0	0	0	0	0	0	0	0	0	0	0	0	0	0	0	0
1428	30861	B2R7U4|B2R7U4_HUMAN	214.38	42	0	5	18	0	37	0	0	0	4	0	0	0	0	0	0	0	0	0	0	0	0	0	0	0	0	0	0	0	0	0	0	0	0	0	0	0	0	0	0	0	0	0	0	0	0
762	30403	B2R6A3|B2R6A3_HUMAN	214.02	28	26	0	0	6	0	0	8	0	11	8	0	11	0	0	0	4	0	18	0	4	0	0	21	0	0	8	0	0	0	0	0	0	0	0	0	0	0	0	0	0	0	0	0	0	0
1092	28322	E5WVM5|E5WVM5_9BACE	213.81	15	0	0	0	0	0	0	0	0	0	0	0	0	0	0	0	0	0	0	0	0	0	0	0	0	0	0	0	0	0	0	0	0	0	0	0	0	0	0	0	0	0	0	1	0	0
1092	28323	A0A414MKH8|A0A414MKH8_9BACE	213.81	15	0	0	0	0	0	0	0	0	0	0	0	0	0	0	0	0	0	0	0	0	0	0	0	0	0	0	0	0	0	0	0	0	0	0	0	0	0	0	0	0	0	0	1	0	0
1092	28324	R5JR22|R5JR22_9BACE	213.81	15	0	0	0	0	0	0	0	0	0	0	0	0	0	0	0	0	0	0	0	0	0	0	0	0	0	0	0	0	0	0	0	0	0	0	0	0	0	0	0	0	0	0	1	0	0
1092	28325	A0A380ZJU4|A0A380ZJU4_9BACE	213.81	15	0	0	0	0	0	0	0	0	0	0	0	0	0	0	0	0	0	0	0	0	0	0	0	0	0	0	0	0	0	0	0	0	0	0	0	0	0	0	0	0	0	0	1	0	0
368	29054	R9HAY9|R9HAY9_PHOVU	213.57	20	0	0	0	0	0	0	0	0	0	0	0	0	0	0	0	0	0	0	0	0	0	0	0	0	0	0	0	4	6	10	0	0	0	5	0	17	2	8	0	0	0	14	14	4	2
368	29055	A0A5P3ANK4|A0A5P3ANK4_PHOVU	213.57	20	0	0	0	0	0	0	0	0	0	0	0	0	0	0	0	0	0	0	0	0	0	0	0	0	0	0	0	4	6	10	0	0	0	5	0	17	2	8	0	0	0	14	14	4	2
368	29161	I8ZX97|I8ZX97_PHOVU	213.57	20	0	0	0	0	0	0	0	0	0	0	0	0	0	0	0	0	0	0	0	0	0	0	0	0	0	0	0	4	6	10	0	0	0	5	0	17	2	8	0	0	0	14	14	4	2
368	29162	A0A3E4KC60|A0A3E4KC60_PHOVU	213.57	20	0	0	0	0	0	0	0	0	0	0	0	0	0	0	0	0	0	0	0	0	0	0	0	0	0	0	0	4	6	10	0	0	0	5	0	17	2	8	0	0	0	14	14	4	2
453	32707	B4DR52|B4DR52_HUMAN	213.55	52	28	52	21	0	27	9	0	9	14	0	0	0	9	0	9	0	0	9	5	0	21	9	14	9	0	9	0	0	0	0	0	0	0	0	0	0	0	0	0	9	0	0	0	0	0
670	28046	B7Z4B2|B7Z4B2_HUMAN	213.54	22	0	1	5	0	18	0	0	0	5	0	0	0	0	0	0	0	2	1	0	0	9	0	3	1	0	0	0	0	0	0	0	0	0	0	0	0	0	0	0	1	0	0	0	0	0
670	28055	B7Z899|B7Z899_HUMAN	213.54	20	0	1	5	0	16	0	0	0	5	0	0	0	0	0	0	0	2	1	0	0	9	0	3	1	0	0	0	0	0	0	0	0	0	0	0	0	0	0	0	1	0	0	0	0	0
670	28056	E9PLK3|E9PLK3_HUMAN	213.54	20	0	1	5	0	16	0	0	0	5	0	0	0	0	0	0	0	2	1	0	0	9	0	3	1	0	0	0	0	0	0	0	0	0	0	0	0	0	0	0	1	0	0	0	0	0
527	28072	U6RAE4|U6RAE4_9BACT	212.93	18	0	0	0	0	0	0	0	0	0	0	0	0	0	0	0	0	0	0	0	0	0	0	0	0	0	0	0	4	1	1	1	0	0	1	0	1	2	2	0	0	0	5	2	0	1
527	28098	A0A373IRK4|A0A373IRK4_9BACE	212.93	18	0	0	0	0	0	0	0	0	0	0	0	0	0	0	0	0	0	0	0	0	0	0	0	0	0	0	0	4	1	1	1	0	0	1	0	1	2	2	0	0	0	5	2	0	1
1002	32814	B2R984|B2R984_HUMAN	212.91	37	28	10	12	0	23	0	0	0	0	0	0	0	0	0	0	0	0	0	0	0	22	0	0	0	0	0	0	0	0	0	0	0	0	0	0	0	0	0	0	0	0	0	0	0	0
1002	33660	Q4VB24|Q4VB24_HUMAN	212.91	37	28	10	12	0	23	0	0	0	0	0	0	0	0	0	0	0	0	0	0	0	22	0	0	0	0	0	0	0	0	0	0	0	0	0	0	0	0	0	0	0	0	0	0	0	0
1002	33661	A3R0T8|A3R0T8_HUMAN	212.91	37	28	10	12	0	23	0	0	0	0	0	0	0	0	0	0	0	0	0	0	0	22	0	0	0	0	0	0	0	0	0	0	0	0	0	0	0	0	0	0	0	0	0	0	0	0
1157	29515	A0A286YF22|A0A286YF22_HUMAN	212.87	21	0	3	5	0	15	0	0	0	0	0	0	0	0	0	0	0	0	0	0	0	0	0	0	0	0	0	0	0	0	0	0	0	0	0	0	0	0	0	0	19	0	0	0	0	0
1249	28368	A0A6I2MWM3|A0A6I2MWM3_9BACT	212.83	12	0	0	0	0	0	0	0	0	0	0	0	0	0	0	0	0	0	0	0	0	0	0	0	0	0	0	0	0	0	1	0	0	0	0	0	0	0	0	0	0	0	0	1	0	11
1252	28371	A0A7L5EE18|A0A7L5EE18_9BACT	212.70	12	0	0	0	0	0	0	0	0	0	0	0	0	0	0	0	0	0	0	0	0	0	0	0	0	0	0	0	0	0	1	0	0	0	0	0	0	0	0	0	0	0	0	1	0	12
86	33308	A0A5E4|A0A5E4_HUMAN	212.56	38	26	11	11	11	27	26	22	31	11	22	19	22	31	19	11	4	11	19	26	26	34	22	32	26	22	19	8	17	11	11	4	4	11	11	6	11	14	11	4	19	4	4	4	11	4
514	31795	A0A6Q8PG52|A0A6Q8PG52_HUMAN	212.41	45	38	0	18	16	29	6	0	16	21	6	0	5	6	0	0	0	0	18	0	0	16	0	33	0	0	16	0	0	0	0	0	0	0	0	0	0	0	0	0	0	0	0	0	0	0
514	32031	A0A158RFU6|A0A158RFU6_HUMAN	212.41	46	39	0	18	16	30	6	0	16	21	6	0	5	6	0	0	0	0	18	0	0	16	0	33	0	0	16	0	0	0	0	0	0	0	0	0	0	0	0	0	0	0	0	0	0	0
514	32032	A0A6Q8PH84|A0A6Q8PH84_HUMAN	212.41	44	37	0	18	16	29	6	0	16	20	6	0	5	6	0	0	0	0	18	0	0	16	0	32	0	0	16	0	0	0	0	0	0	0	0	0	0	0	0	0	0	0	0	0	0	0
82	34417	Q6IPQ0|Q6IPQ0_HUMAN	212.22	41	25	14	11	11	31	25	25	28	11	25	22	25	34	19	14	4	14	22	25	25	34	25	32	25	25	22	8	17	11	14	4	4	11	11	6	11	17	14	4	22	4	4	4	11	4
459	28230	A6KZ81|A6KZ81_BACV8	211.94	14	0	0	0	0	0	0	0	0	0	0	0	0	0	0	0	0	0	0	0	0	0	0	0	0	0	0	0	1	4	7	0	0	0	5	1	4	0	4	0	0	0	4	4	3	1
459	28231	A0A7U0VHL4|A0A7U0VHL4_PHOVU	211.94	14	0	0	0	0	0	0	0	0	0	0	0	0	0	0	0	0	0	0	0	0	0	0	0	0	0	0	0	1	4	7	0	0	0	5	1	4	0	4	0	0	0	4	4	3	1
459	28232	A0A1H7I0Q1|A0A1H7I0Q1_PHOVU	211.94	14	0	0	0	0	0	0	0	0	0	0	0	0	0	0	0	0	0	0	0	0	0	0	0	0	0	0	0	1	4	7	0	0	0	5	1	4	0	4	0	0	0	4	4	3	1
459	28233	D4VAI1|D4VAI1_PHOVU	211.94	14	0	0	0	0	0	0	0	0	0	0	0	0	0	0	0	0	0	0	0	0	0	0	0	0	0	0	0	1	4	7	0	0	0	5	1	4	0	4	0	0	0	4	4	3	1
459	28234	A0A174M9U1|A0A174M9U1_PHOVU	211.94	14	0	0	0	0	0	0	0	0	0	0	0	0	0	0	0	0	0	0	0	0	0	0	0	0	0	0	0	1	4	7	0	0	0	5	1	4	0	4	0	0	0	4	4	3	1
459	28235	A0A6I1A1E0|A0A6I1A1E0_PHOVU	211.94	14	0	0	0	0	0	0	0	0	0	0	0	0	0	0	0	0	0	0	0	0	0	0	0	0	0	0	0	1	4	7	0	0	0	5	1	4	0	4	0	0	0	4	4	3	1
459	28236	A0A3A5XJ33|A0A3A5XJ33_9BACE	211.94	14	0	0	0	0	0	0	0	0	0	0	0	0	0	0	0	0	0	0	0	0	0	0	0	0	0	0	0	1	4	7	0	0	0	5	1	4	0	4	0	0	0	4	4	3	1
459	28237	E5UP60|E5UP60_9BACE	211.94	14	0	0	0	0	0	0	0	0	0	0	0	0	0	0	0	0	0	0	0	0	0	0	0	0	0	0	0	1	4	7	0	0	0	5	1	4	0	4	0	0	0	4	4	3	1
459	28238	A0A397WPL7|A0A397WPL7_PHOVU	211.94	14	0	0	0	0	0	0	0	0	0	0	0	0	0	0	0	0	0	0	0	0	0	0	0	0	0	0	0	1	4	7	0	0	0	5	1	4	0	4	0	0	0	4	4	3	1
459	28239	A0A7J5RYH9|A0A7J5RYH9_PHOVU	211.94	14	0	0	0	0	0	0	0	0	0	0	0	0	0	0	0	0	0	0	0	0	0	0	0	0	0	0	0	1	4	7	0	0	0	5	1	4	0	4	0	0	0	4	4	3	1
459	28240	A0A3E4JVN6|A0A3E4JVN6_PHOVU	211.94	14	0	0	0	0	0	0	0	0	0	0	0	0	0	0	0	0	0	0	0	0	0	0	0	0	0	0	0	1	4	7	0	0	0	5	1	4	0	4	0	0	0	4	4	3	1
459	28241	A0A3A5T1W6|A0A3A5T1W6_9BACE	211.94	14	0	0	0	0	0	0	0	0	0	0	0	0	0	0	0	0	0	0	0	0	0	0	0	0	0	0	0	1	4	7	0	0	0	5	1	4	0	4	0	0	0	4	4	3	1
459	28242	A0A7J5RN57|A0A7J5RN57_PHOVU	211.94	14	0	0	0	0	0	0	0	0	0	0	0	0	0	0	0	0	0	0	0	0	0	0	0	0	0	0	0	1	4	7	0	0	0	5	1	4	0	4	0	0	0	4	4	3	1
459	28243	I9UCD9|I9UCD9_PHOVU	211.94	14	0	0	0	0	0	0	0	0	0	0	0	0	0	0	0	0	0	0	0	0	0	0	0	0	0	0	0	1	4	7	0	0	0	5	1	4	0	4	0	0	0	4	4	3	1
459	28244	A0A414Y4Z9|A0A414Y4Z9_PHOVU	211.94	14	0	0	0	0	0	0	0	0	0	0	0	0	0	0	0	0	0	0	0	0	0	0	0	0	0	0	0	1	4	7	0	0	0	5	1	4	0	4	0	0	0	4	4	3	1
459	28245	R9H325|R9H325_PHOVU	211.94	14	0	0	0	0	0	0	0	0	0	0	0	0	0	0	0	0	0	0	0	0	0	0	0	0	0	0	0	1	4	7	0	0	0	5	1	4	0	4	0	0	0	4	4	3	1
459	28246	A0A078QX67|A0A078QX67_PHOVU	211.94	14	0	0	0	0	0	0	0	0	0	0	0	0	0	0	0	0	0	0	0	0	0	0	0	0	0	0	0	1	4	7	0	0	0	5	1	4	0	4	0	0	0	4	4	3	1
459	28247	A0A5C6LE48|A0A5C6LE48_9BACT	211.94	14	0	0	0	0	0	0	0	0	0	0	0	0	0	0	0	0	0	0	0	0	0	0	0	0	0	0	0	1	4	7	0	0	0	5	1	4	0	4	0	0	0	4	4	3	1
459	28248	A0A069SFK4|A0A069SFK4_PHOVU	211.94	14	0	0	0	0	0	0	0	0	0	0	0	0	0	0	0	0	0	0	0	0	0	0	0	0	0	0	0	1	4	7	0	0	0	5	1	4	0	4	0	0	0	4	4	3	1
459	28249	A0A0P0L1U3|A0A0P0L1U3_PHOVU	211.94	14	0	0	0	0	0	0	0	0	0	0	0	0	0	0	0	0	0	0	0	0	0	0	0	0	0	0	0	1	4	7	0	0	0	5	1	4	0	4	0	0	0	4	4	3	1
459	28260	C6Z032|C6Z032_9BACE	211.94	14	0	0	0	0	0	0	0	0	0	0	0	0	0	0	0	0	0	0	0	0	0	0	0	0	0	0	0	1	5	7	0	0	0	5	1	5	0	4	0	0	0	5	4	3	1
693	28020	A0A3E5DM27|A0A3E5DM27_9BACE	211.81	16	0	0	0	0	0	0	0	0	0	0	0	0	0	0	0	0	0	0	0	0	0	0	0	0	0	0	0	5	0	0	0	0	0	0	0	6	4	0	0	0	0	0	15	0	0
693	28034	A0A414JKC7|A0A414JKC7_BACUN	211.81	16	0	0	0	0	0	0	0	0	0	0	0	0	0	0	0	0	0	0	0	0	0	0	0	0	0	0	0	5	0	0	0	0	0	0	0	6	4	0	0	0	0	0	15	0	0
1207	31159	A0A7P0TAE9|A0A7P0TAE9_HUMAN	211.69	19	0	11	4	0	16	0	0	1	1	0	0	0	0	0	0	0	0	0	0	0	0	0	0	0	0	0	0	0	0	0	0	0	0	0	0	0	0	0	0	1	0	0	0	0	0
1207	31518	A0A7P0T840|A0A7P0T840_HUMAN	211.69	20	0	12	4	0	17	0	0	1	1	0	0	0	0	0	0	0	0	0	0	0	0	0	0	0	0	0	0	0	0	0	0	0	0	0	0	0	0	0	0	1	0	0	0	0	0
1207	31677	A0A7P0T9L0|A0A7P0T9L0_HUMAN	211.69	22	0	13	5	0	18	0	0	1	1	0	0	0	0	0	0	0	0	0	0	0	0	0	0	0	0	0	0	0	0	0	0	0	0	0	0	0	0	0	0	1	0	0	0	0	0
1207	31678	A0A7P0T8G1|A0A7P0T8G1_HUMAN	211.69	22	0	13	5	0	18	0	0	1	1	0	0	0	0	0	0	0	0	0	0	0	0	0	0	0	0	0	0	0	0	0	0	0	0	0	0	0	0	0	0	1	0	0	0	0	0
1207	31679	A0A7P0T937|A0A7P0T937_HUMAN	211.69	20	0	12	4	0	17	0	0	1	1	0	0	0	0	0	0	0	0	0	0	0	0	0	0	0	0	0	0	0	0	0	0	0	0	0	0	0	0	0	0	1	0	0	0	0	0
1207	31839	A0A7P0Z4D6|A0A7P0Z4D6_HUMAN	211.69	25	0	15	6	0	21	0	0	1	1	0	0	0	0	0	0	0	0	0	0	0	0	0	0	0	0	0	0	0	0	0	0	0	0	0	0	0	0	0	0	1	0	0	0	0	0
1207	31843	A0A7P0TB65|A0A7P0TB65_HUMAN	211.69	20	0	12	4	0	17	0	0	1	1	0	0	0	0	0	0	0	0	0	0	0	0	0	0	0	0	0	0	0	0	0	0	0	0	0	0	0	0	0	0	1	0	0	0	0	0
654	28501	A0A174R7L1|A0A174R7L1_9BACE	211.66	14	0	0	0	0	0	0	0	0	0	0	0	0	0	0	0	0	0	0	0	0	0	0	0	0	0	0	0	1	1	1	1	0	0	1	0	1	1	1	0	0	0	14	1	0	1
654	28502	A0A3E5G3X1|A0A3E5G3X1_9BACE	211.66	14	0	0	0	0	0	0	0	0	0	0	0	0	0	0	0	0	0	0	0	0	0	0	0	0	0	0	0	1	1	1	1	0	0	1	0	1	1	1	0	0	0	14	1	0	1
654	28503	A0A6N2UWL4|A0A6N2UWL4_9BACE	211.66	14	0	0	0	0	0	0	0	0	0	0	0	0	0	0	0	0	0	0	0	0	0	0	0	0	0	0	0	1	1	1	1	0	0	1	0	1	1	1	0	0	0	14	1	0	1
654	28504	A0A642MJ85|A0A642MJ85_9BACE	211.66	14	0	0	0	0	0	0	0	0	0	0	0	0	0	0	0	0	0	0	0	0	0	0	0	0	0	0	0	1	1	1	1	0	0	1	0	1	1	1	0	0	0	14	1	0	1
654	28505	A0A1E9BY01|A0A1E9BY01_9BACE	211.66	14	0	0	0	0	0	0	0	0	0	0	0	0	0	0	0	0	0	0	0	0	0	0	0	0	0	0	0	1	1	1	1	0	0	1	0	1	1	1	0	0	0	14	1	0	1
654	28506	R6UV39|R6UV39_9BACE	211.66	14	0	0	0	0	0	0	0	0	0	0	0	0	0	0	0	0	0	0	0	0	0	0	0	0	0	0	0	1	1	1	1	0	0	1	0	1	1	1	0	0	0	14	1	0	1
654	28509	A0A679HAW5|A0A679HAW5_BACT4	211.66	14	0	0	0	0	0	0	0	0	0	0	0	0	0	0	0	0	0	0	0	0	0	0	0	0	0	0	0	1	1	1	1	0	0	1	0	1	1	1	0	0	0	14	1	0	1
654	28510	R9H9G4|R9H9G4_BACT4	211.66	14	0	0	0	0	0	0	0	0	0	0	0	0	0	0	0	0	0	0	0	0	0	0	0	0	0	0	0	1	1	1	1	0	0	1	0	1	1	1	0	0	0	14	1	0	1
654	28511	A0A7J5K1F5|A0A7J5K1F5_BACT4	211.66	14	0	0	0	0	0	0	0	0	0	0	0	0	0	0	0	0	0	0	0	0	0	0	0	0	0	0	0	1	1	1	1	0	0	1	0	1	1	1	0	0	0	14	1	0	1
654	28512	A0A174RXL0|A0A174RXL0_BACT4	211.66	14	0	0	0	0	0	0	0	0	0	0	0	0	0	0	0	0	0	0	0	0	0	0	0	0	0	0	0	1	1	1	1	0	0	1	0	1	1	1	0	0	0	14	1	0	1
654	28513	A0A6I7M9K6|A0A6I7M9K6_BACT4	211.66	14	0	0	0	0	0	0	0	0	0	0	0	0	0	0	0	0	0	0	0	0	0	0	0	0	0	0	0	1	1	1	1	0	0	1	0	1	1	1	0	0	0	14	1	0	1
654	28514	A0A1H8DU43|A0A1H8DU43_9BACE	211.66	14	0	0	0	0	0	0	0	0	0	0	0	0	0	0	0	0	0	0	0	0	0	0	0	0	0	0	0	1	1	1	1	0	0	1	0	1	1	1	0	0	0	14	1	0	1
654	28515	R7L1Q9|R7L1Q9_9BACE	211.66	14	0	0	0	0	0	0	0	0	0	0	0	0	0	0	0	0	0	0	0	0	0	0	0	0	0	0	0	1	1	1	1	0	0	1	0	1	1	1	0	0	0	14	1	0	1
654	28516	D7I8H5|D7I8H5_9BACE	211.66	14	0	0	0	0	0	0	0	0	0	0	0	0	0	0	0	0	0	0	0	0	0	0	0	0	0	0	0	1	1	1	1	0	0	1	0	1	1	1	0	0	0	14	1	0	1
654	28517	A0A3E5HAA4|A0A3E5HAA4_BACT4	211.66	14	0	0	0	0	0	0	0	0	0	0	0	0	0	0	0	0	0	0	0	0	0	0	0	0	0	0	0	1	1	1	1	0	0	1	0	1	1	1	0	0	0	14	1	0	1
654	28518	A0A6A2JW71|A0A6A2JW71_BACT4	211.66	14	0	0	0	0	0	0	0	0	0	0	0	0	0	0	0	0	0	0	0	0	0	0	0	0	0	0	0	1	1	1	1	0	0	1	0	1	1	1	0	0	0	14	1	0	1
654	28519	A0A412G7S6|A0A412G7S6_BACT4	211.66	14	0	0	0	0	0	0	0	0	0	0	0	0	0	0	0	0	0	0	0	0	0	0	0	0	0	0	0	1	1	1	1	0	0	1	0	1	1	1	0	0	0	14	1	0	1
654	28520	A0A0N7IAN5|A0A0N7IAN5_BACT4	211.66	14	0	0	0	0	0	0	0	0	0	0	0	0	0	0	0	0	0	0	0	0	0	0	0	0	0	0	0	1	1	1	1	0	0	1	0	1	1	1	0	0	0	14	1	0	1
654	28521	A0A6I0SJR1|A0A6I0SJR1_BACT4	211.66	14	0	0	0	0	0	0	0	0	0	0	0	0	0	0	0	0	0	0	0	0	0	0	0	0	0	0	0	1	1	1	1	0	0	1	0	1	1	1	0	0	0	14	1	0	1
654	28522	A0A139JS87|A0A139JS87_BACT4	211.66	14	0	0	0	0	0	0	0	0	0	0	0	0	0	0	0	0	0	0	0	0	0	0	0	0	0	0	0	1	1	1	1	0	0	1	0	1	1	1	0	0	0	14	1	0	1
654	28523	C6ILB1|C6ILB1_BACT4	211.66	14	0	0	0	0	0	0	0	0	0	0	0	0	0	0	0	0	0	0	0	0	0	0	0	0	0	0	0	1	1	1	1	0	0	1	0	1	1	1	0	0	0	14	1	0	1
654	28524	Q89ZX4|Q89ZX4_BACTN	211.66	14	0	0	0	0	0	0	0	0	0	0	0	0	0	0	0	0	0	0	0	0	0	0	0	0	0	0	0	1	1	1	1	0	0	1	0	1	1	1	0	0	0	14	1	0	1
1261	31163	A0A024R1Z6|A0A024R1Z6_HUMAN	211.64	31	3	8	15	0	17	0	0	0	7	0	0	0	0	0	0	0	0	0	0	0	0	0	4	0	0	0	0	0	0	0	0	0	0	0	0	0	0	0	0	13	0	0	0	0	0
656	27813	I9R2D8|I9R2D8_9BACT	211.45	19	0	0	0	0	0	0	0	0	0	0	0	0	0	0	0	0	0	0	0	0	0	0	0	0	0	0	0	0	0	0	0	0	0	3	0	15	1	11	0	0	0	0	0	0	0
656	27815	B6VV86|B6VV86_9BACT	211.45	20	0	0	0	0	0	0	0	0	0	0	0	0	0	0	0	0	0	0	0	0	0	0	0	0	0	0	0	0	0	0	0	0	0	3	0	16	1	12	0	0	0	0	0	0	0
656	27816	I8VNT7|I8VNT7_9BACT	211.45	19	0	0	0	0	0	0	0	0	0	0	0	0	0	0	0	0	0	0	0	0	0	0	0	0	0	0	0	0	0	0	0	0	0	3	0	15	1	11	0	0	0	0	0	0	0
656	27818	A0A3A6LGU6|A0A3A6LGU6_9BACE	211.45	19	0	0	0	0	0	0	0	0	0	0	0	0	0	0	0	0	0	0	0	0	0	0	0	0	0	0	0	0	0	0	0	0	0	3	0	15	1	11	0	0	0	0	0	0	0
656	27819	A0A076IXI1|A0A076IXI1_9BACT	211.45	19	0	0	0	0	0	0	0	0	0	0	0	0	0	0	0	0	0	0	0	0	0	0	0	0	0	0	0	0	0	0	0	0	0	3	0	15	1	11	0	0	0	0	0	0	0
656	27820	C3RGU1|C3RGU1_9BACT	211.45	19	0	0	0	0	0	0	0	0	0	0	0	0	0	0	0	0	0	0	0	0	0	0	0	0	0	0	0	0	0	0	0	0	0	3	0	15	1	11	0	0	0	0	0	0	0
656	27821	A0A5M5ZMV1|A0A5M5ZMV1_9BACT	211.45	20	0	0	0	0	0	0	0	0	0	0	0	0	0	0	0	0	0	0	0	0	0	0	0	0	0	0	0	0	0	0	0	0	0	3	0	16	1	12	0	0	0	0	0	0	0
656	27822	A0A7L4STA8|A0A7L4STA8_9BACT	211.45	19	0	0	0	0	0	0	0	0	0	0	0	0	0	0	0	0	0	0	0	0	0	0	0	0	0	0	0	0	0	0	0	0	0	3	0	15	1	11	0	0	0	0	0	0	0
1668	28821	A0A174TYF2|A0A174TYF2_9BACT	211.12	13	0	0	0	0	0	0	0	0	0	0	0	0	0	0	0	0	0	0	0	0	0	0	0	0	0	0	0	0	0	0	0	0	0	0	0	0	0	0	0	0	0	13	0	0	0
837	29951	C0WDF1|C0WDF1_9FIRM	211.00	30	0	0	0	0	0	0	0	0	0	0	0	0	0	0	0	0	0	0	0	0	0	0	0	0	0	0	0	2	0	2	0	0	0	0	0	0	0	2	0	0	0	0	27	0	2
837	29956	G4Q4Q5|G4Q4Q5_ACIIR	211.00	29	0	0	0	0	0	0	0	0	0	0	0	0	0	0	0	0	0	0	0	0	0	0	0	0	0	0	0	2	0	2	0	0	0	0	0	0	0	2	0	0	0	0	26	0	2
984	31834	H3BMA1|H3BMA1_HUMAN	210.68	30	28	0	0	0	0	0	0	4	4	4	0	4	0	0	0	0	0	9	4	0	0	0	15	4	0	8	0	0	0	0	0	0	0	0	0	0	0	0	0	0	0	0	0	0	0
984	31838	H3BUX1|H3BUX1_HUMAN	210.68	25	23	0	0	0	0	0	0	4	4	4	0	4	0	0	0	0	0	7	4	0	0	0	13	4	0	7	0	0	0	0	0	0	0	0	0	0	0	0	0	0	0	0	0	0	0
1451	28547	A0A024R1A3|A0A024R1A3_HUMAN	210.62	14	0	0	3	0	12	0	0	0	0	0	0	0	0	0	0	0	0	0	0	0	0	0	1	0	0	0	0	0	0	0	0	0	0	0	0	0	0	0	0	0	0	0	0	0	0
168	32622	B4DF70|B4DF70_HUMAN	210.51	42	34	28	25	15	31	20	10	32	25	25	10	25	30	6	10	10	36	30	30	14	32	0	15	21	6	10	6	6	6	6	16	0	6	6	10	6	10	6	6	32	6	6	6	6	6
168	33157	V9HW12|V9HW12_HUMAN	210.51	38	32	26	23	14	28	18	9	29	23	23	9	23	27	6	10	9	33	28	27	13	30	0	14	19	6	9	6	6	6	6	15	0	6	6	9	6	9	6	6	30	6	6	6	6	6
1120	31210	A0A291FB64|A0A291FB64_KLEPN	210.29	27	0	0	0	0	0	0	0	0	0	0	0	0	0	0	0	0	0	0	0	0	0	0	0	0	0	0	0	0	0	0	0	0	0	0	0	0	0	0	0	0	0	0	0	5	24
1120	31211	A0A0F6P9X9|A0A0F6P9X9_KLEPN	210.29	27	0	0	0	0	0	0	0	0	0	0	0	0	0	0	0	0	0	0	0	0	0	0	0	0	0	0	0	0	0	0	0	0	0	0	0	0	0	0	0	0	0	0	0	5	24
1120	31212	S4SBW9|S4SBW9_KLEPN	210.29	27	0	0	0	0	0	0	0	0	0	0	0	0	0	0	0	0	0	0	0	0	0	0	0	0	0	0	0	0	0	0	0	0	0	0	0	0	0	0	0	0	0	0	0	5	23
1120	31213	A0A2I6SE11|A0A2I6SE11_KLEPN	210.29	26	0	0	0	0	0	0	0	0	0	0	0	0	0	0	0	0	0	0	0	0	0	0	0	0	0	0	0	0	0	0	0	0	0	0	0	0	0	0	0	0	0	0	0	5	23
1120	31214	A0A663BIY6|A0A663BIY6_9ENTR	210.29	26	0	0	0	0	0	0	0	0	0	0	0	0	0	0	0	0	0	0	0	0	0	0	0	0	0	0	0	0	0	0	0	0	0	0	0	0	0	0	0	0	0	0	0	5	23
1120	31215	A0A4S4TNG2|A0A4S4TNG2_KLEPN	210.29	26	0	0	0	0	0	0	0	0	0	0	0	0	0	0	0	0	0	0	0	0	0	0	0	0	0	0	0	0	0	0	0	0	0	0	0	0	0	0	0	0	0	0	0	5	23
1120	31216	A0A1C3PK74|A0A1C3PK74_9ENTR	210.29	26	0	0	0	0	0	0	0	0	0	0	0	0	0	0	0	0	0	0	0	0	0	0	0	0	0	0	0	0	0	0	0	0	0	0	0	0	0	0	0	0	0	0	0	5	23
1120	31217	A6TBT2|A6TBT2_KLEP7	210.29	26	0	0	0	0	0	0	0	0	0	0	0	0	0	0	0	0	0	0	0	0	0	0	0	0	0	0	0	0	0	0	0	0	0	0	0	0	0	0	0	0	0	0	0	5	23
1120	31218	A0A2I6SE84|A0A2I6SE84_KLEPN	210.29	26	0	0	0	0	0	0	0	0	0	0	0	0	0	0	0	0	0	0	0	0	0	0	0	0	0	0	0	0	0	0	0	0	0	0	0	0	0	0	0	0	0	0	0	5	23
1120	31219	S5TNP3|S5TNP3_KLEPN	210.29	26	0	0	0	0	0	0	0	0	0	0	0	0	0	0	0	0	0	0	0	0	0	0	0	0	0	0	0	0	0	0	0	0	0	0	0	0	0	0	0	0	0	0	0	5	23
1120	31220	D6QLX9|D6QLX9_KLEPN	210.29	26	0	0	0	0	0	0	0	0	0	0	0	0	0	0	0	0	0	0	0	0	0	0	0	0	0	0	0	0	0	0	0	0	0	0	0	0	0	0	0	0	0	0	0	5	23
1120	31221	S4SD27|S4SD27_KLEPN	210.29	26	0	0	0	0	0	0	0	0	0	0	0	0	0	0	0	0	0	0	0	0	0	0	0	0	0	0	0	0	0	0	0	0	0	0	0	0	0	0	0	0	0	0	0	5	23
1150	32606	D3DTX7|D3DTX7_HUMAN	210.06	10	0	0	0	0	0	0	0	0	0	0	0	2	0	0	0	0	0	2	0	0	4	0	0	0	0	0	1	0	0	0	0	0	2	0	0	0	0	0	0	0	0	0	0	0	0
46	30445	Q969I0|Q969I0_HUMAN	209.73	25	16	5	8	13	11	10	7	7	5	7	5	7	5	7	5	10	8	8	5	7	5	10	11	7	5	8	7	8	6	3	5	3	3	5	5	5	5	5	3	8	5	3	3	3	3
1098	28330	A0A6N3UTS9|A0A6N3UTS9_9FIRM	209.67	29	0	0	0	0	0	0	0	0	0	0	0	0	0	0	0	0	0	0	0	0	0	0	0	0	0	0	0	0	0	0	2	0	0	0	0	0	0	0	0	0	0	0	0	0	0
682	28293	A0A069SCY4|A0A069SCY4_PHOVU	209.62	26	0	0	0	0	0	0	0	0	0	0	0	0	0	0	0	0	0	0	0	0	0	0	0	0	0	0	0	7	8	0	0	0	0	0	0	0	0	14	0	0	0	0	0	0	0
682	28294	C6Z3S3|C6Z3S3_9BACE	209.62	26	0	0	0	0	0	0	0	0	0	0	0	0	0	0	0	0	0	0	0	0	0	0	0	0	0	0	0	7	8	0	0	0	0	0	0	0	0	14	0	0	0	0	0	0	0
682	28295	A0A7J5RCA7|A0A7J5RCA7_PHOVU	209.62	26	0	0	0	0	0	0	0	0	0	0	0	0	0	0	0	0	0	0	0	0	0	0	0	0	0	0	0	7	8	0	0	0	0	0	0	0	0	14	0	0	0	0	0	0	0
682	28296	A0A3A5SGR0|A0A3A5SGR0_9BACE	209.62	26	0	0	0	0	0	0	0	0	0	0	0	0	0	0	0	0	0	0	0	0	0	0	0	0	0	0	0	7	8	0	0	0	0	0	0	0	0	14	0	0	0	0	0	0	0
682	28297	A0A174KUG4|A0A174KUG4_PHOVU	209.62	26	0	0	0	0	0	0	0	0	0	0	0	0	0	0	0	0	0	0	0	0	0	0	0	0	0	0	0	7	8	0	0	0	0	0	0	0	0	14	0	0	0	0	0	0	0
682	28298	A0A3A5XLJ3|A0A3A5XLJ3_9BACE	209.62	26	0	0	0	0	0	0	0	0	0	0	0	0	0	0	0	0	0	0	0	0	0	0	0	0	0	0	0	7	8	0	0	0	0	0	0	0	0	14	0	0	0	0	0	0	0
682	28299	I8ZSP7|I8ZSP7_PHOVU	209.62	26	0	0	0	0	0	0	0	0	0	0	0	0	0	0	0	0	0	0	0	0	0	0	0	0	0	0	0	7	8	0	0	0	0	0	0	0	0	14	0	0	0	0	0	0	0
682	28300	A0A5C6JXY9|A0A5C6JXY9_9BACT	209.62	26	0	0	0	0	0	0	0	0	0	0	0	0	0	0	0	0	0	0	0	0	0	0	0	0	0	0	0	7	8	0	0	0	0	0	0	0	0	14	0	0	0	0	0	0	0
682	28301	R9H345|R9H345_PHOVU	209.62	26	0	0	0	0	0	0	0	0	0	0	0	0	0	0	0	0	0	0	0	0	0	0	0	0	0	0	0	7	8	0	0	0	0	0	0	0	0	14	0	0	0	0	0	0	0
682	28302	E5UQ18|E5UQ18_9BACE	209.62	26	0	0	0	0	0	0	0	0	0	0	0	0	0	0	0	0	0	0	0	0	0	0	0	0	0	0	0	7	8	0	0	0	0	0	0	0	0	14	0	0	0	0	0	0	0
682	28303	A0A1Q6GUI7|A0A1Q6GUI7_9BACE	209.62	26	0	0	0	0	0	0	0	0	0	0	0	0	0	0	0	0	0	0	0	0	0	0	0	0	0	0	0	7	8	0	0	0	0	0	0	0	0	14	0	0	0	0	0	0	0
682	28304	A0A078QLH4|A0A078QLH4_PHOVU	209.62	26	0	0	0	0	0	0	0	0	0	0	0	0	0	0	0	0	0	0	0	0	0	0	0	0	0	0	0	7	8	0	0	0	0	0	0	0	0	14	0	0	0	0	0	0	0
682	28352	A0A415NKD9|A0A415NKD9_PHOVU	209.62	26	0	0	0	0	0	0	0	0	0	0	0	0	0	0	0	0	0	0	0	0	0	0	0	0	0	0	0	7	8	0	0	0	0	0	0	0	0	14	0	0	0	0	0	0	0
682	28353	A0A174GBX8|A0A174GBX8_PHOVU	209.62	26	0	0	0	0	0	0	0	0	0	0	0	0	0	0	0	0	0	0	0	0	0	0	0	0	0	0	0	7	8	0	0	0	0	0	0	0	0	14	0	0	0	0	0	0	0
430	29664	D1K3A0|D1K3A0_9BACE	209.47	19	0	0	0	0	0	0	0	0	0	0	0	0	0	0	0	0	0	0	0	0	0	0	0	0	0	0	0	2	4	11	0	0	0	7	2	19	4	11	0	0	0	10	13	6	0
430	29665	I9FQ93|I9FQ93_9BACT	209.47	19	0	0	0	0	0	0	0	0	0	0	0	0	0	0	0	0	0	0	0	0	0	0	0	0	0	0	0	2	4	11	0	0	0	7	2	19	4	11	0	0	0	10	13	6	0
430	29666	I9R5Q9|I9R5Q9_9BACT	209.47	19	0	0	0	0	0	0	0	0	0	0	0	0	0	0	0	0	0	0	0	0	0	0	0	0	0	0	0	2	4	11	0	0	0	7	2	19	4	11	0	0	0	10	13	6	0
430	29667	A0A1Y4PSQ4|A0A1Y4PSQ4_9BACT	209.47	19	0	0	0	0	0	0	0	0	0	0	0	0	0	0	0	0	0	0	0	0	0	0	0	0	0	0	0	2	4	11	0	0	0	7	2	19	4	11	0	0	0	10	13	6	0
430	29668	A0A372Y3J6|A0A372Y3J6_9BACE	209.47	19	0	0	0	0	0	0	0	0	0	0	0	0	0	0	0	0	0	0	0	0	0	0	0	0	0	0	0	2	4	11	0	0	0	7	2	19	4	11	0	0	0	10	13	6	0
430	29669	A0A0M1VZN0|A0A0M1VZN0_9BACE	209.47	19	0	0	0	0	0	0	0	0	0	0	0	0	0	0	0	0	0	0	0	0	0	0	0	0	0	0	0	2	4	11	0	0	0	7	2	19	4	11	0	0	0	10	13	6	0
430	29670	A0A3A6M1B2|A0A3A6M1B2_9BACE	209.47	19	0	0	0	0	0	0	0	0	0	0	0	0	0	0	0	0	0	0	0	0	0	0	0	0	0	0	0	2	4	11	0	0	0	7	2	19	4	11	0	0	0	10	13	6	0
430	29671	C3RAB7|C3RAB7_9BACT	209.47	19	0	0	0	0	0	0	0	0	0	0	0	0	0	0	0	0	0	0	0	0	0	0	0	0	0	0	0	2	4	11	0	0	0	7	2	19	4	11	0	0	0	10	13	6	0
430	29672	A0A4R4HHN3|A0A4R4HHN3_9BACT	209.47	19	0	0	0	0	0	0	0	0	0	0	0	0	0	0	0	0	0	0	0	0	0	0	0	0	0	0	0	2	4	11	0	0	0	7	2	19	4	11	0	0	0	10	13	6	0
708	29557	V9HW56|V9HW56_HUMAN	209.30	40	8	17	7	3	27	0	4	0	10	7	0	4	0	0	0	0	0	0	0	0	10	0	6	0	0	0	0	0	0	0	0	0	0	0	0	0	0	0	0	12	0	0	0	0	0
240	37618	V9HWH9|V9HWH9_HUMAN	208.95	56	34	41	34	26	52	28	17	0	24	34	0	34	0	0	0	17	24	52	17	17	52	9	41	34	9	34	9	0	0	0	0	9	0	0	9	0	0	0	0	39	0	0	0	0	0
750	30180	A0A3A5XM19|A0A3A5XM19_9BACE	208.59	15	0	0	0	0	0	0	0	0	0	0	0	0	0	0	0	0	0	0	0	0	0	0	0	0	0	0	0	10	0	0	0	0	0	0	0	9	0	0	0	0	0	15	9	0	0
750	30181	R9H2B0|R9H2B0_PHOVU	208.59	15	0	0	0	0	0	0	0	0	0	0	0	0	0	0	0	0	0	0	0	0	0	0	0	0	0	0	0	10	0	0	0	0	0	0	0	9	0	0	0	0	0	15	9	0	0
750	30182	E5UQ14|E5UQ14_9BACE	208.59	15	0	0	0	0	0	0	0	0	0	0	0	0	0	0	0	0	0	0	0	0	0	0	0	0	0	0	0	10	0	0	0	0	0	0	0	9	0	0	0	0	0	15	9	0	0
750	30183	A0A078QZF6|A0A078QZF6_PHOVU	208.59	15	0	0	0	0	0	0	0	0	0	0	0	0	0	0	0	0	0	0	0	0	0	0	0	0	0	0	0	10	0	0	0	0	0	0	0	9	0	0	0	0	0	15	9	0	0
750	30184	A0A1H7H4E9|A0A1H7H4E9_PHOVU	208.59	15	0	0	0	0	0	0	0	0	0	0	0	0	0	0	0	0	0	0	0	0	0	0	0	0	0	0	0	10	0	0	0	0	0	0	0	9	0	0	0	0	0	15	9	0	0
750	30185	A0A1Q6HA40|A0A1Q6HA40_9BACE	208.59	15	0	0	0	0	0	0	0	0	0	0	0	0	0	0	0	0	0	0	0	0	0	0	0	0	0	0	0	10	0	0	0	0	0	0	0	9	0	0	0	0	0	15	9	0	0
750	30186	C6Z3S6|C6Z3S6_9BACE	208.59	15	0	0	0	0	0	0	0	0	0	0	0	0	0	0	0	0	0	0	0	0	0	0	0	0	0	0	0	10	0	0	0	0	0	0	0	9	0	0	0	0	0	15	9	0	0
750	30187	A0A3A5SND2|A0A3A5SND2_9BACE	208.59	15	0	0	0	0	0	0	0	0	0	0	0	0	0	0	0	0	0	0	0	0	0	0	0	0	0	0	0	10	0	0	0	0	0	0	0	9	0	0	0	0	0	15	9	0	0
750	30188	D4V8M3|D4V8M3_PHOVU	208.59	15	0	0	0	0	0	0	0	0	0	0	0	0	0	0	0	0	0	0	0	0	0	0	0	0	0	0	0	10	0	0	0	0	0	0	0	9	0	0	0	0	0	15	9	0	0
750	30189	D1KAH9|D1KAH9_9BACE	208.59	15	0	0	0	0	0	0	0	0	0	0	0	0	0	0	0	0	0	0	0	0	0	0	0	0	0	0	0	10	0	0	0	0	0	0	0	9	0	0	0	0	0	15	9	0	0
750	30190	A0A4R4HEP0|A0A4R4HEP0_9BACT	208.59	15	0	0	0	0	0	0	0	0	0	0	0	0	0	0	0	0	0	0	0	0	0	0	0	0	0	0	0	10	0	0	0	0	0	0	0	9	0	0	0	0	0	15	9	0	0
750	30191	A0A372XU95|A0A372XU95_9BACE	208.59	15	0	0	0	0	0	0	0	0	0	0	0	0	0	0	0	0	0	0	0	0	0	0	0	0	0	0	0	10	0	0	0	0	0	0	0	9	0	0	0	0	0	15	9	0	0
750	30192	A0A0M1W9E4|A0A0M1W9E4_9BACE	208.59	15	0	0	0	0	0	0	0	0	0	0	0	0	0	0	0	0	0	0	0	0	0	0	0	0	0	0	0	10	0	0	0	0	0	0	0	9	0	0	0	0	0	15	9	0	0
750	30193	I8VRL5|I8VRL5_9BACT	208.59	15	0	0	0	0	0	0	0	0	0	0	0	0	0	0	0	0	0	0	0	0	0	0	0	0	0	0	0	10	0	0	0	0	0	0	0	9	0	0	0	0	0	15	9	0	0
750	30475	A0A174WQ07|A0A174WQ07_PHOVU	208.59	15	0	0	0	0	0	0	0	0	0	0	0	0	0	0	0	0	0	0	0	0	0	0	0	0	0	0	0	10	0	0	0	0	0	0	0	9	0	0	0	0	0	15	9	0	0
1274	28587	E5WZR4|E5WZR4_9BACE	208.55	30	0	0	0	0	0	0	0	0	0	0	0	0	0	0	0	0	0	0	0	0	0	0	0	0	0	0	0	0	0	0	0	0	0	0	0	0	0	0	0	0	0	0	0	0	0
1274	28588	A0A380YKM8|A0A380YKM8_9BACE	208.55	30	0	0	0	0	0	0	0	0	0	0	0	0	0	0	0	0	0	0	0	0	0	0	0	0	0	0	0	0	0	0	0	0	0	0	0	0	0	0	0	0	0	0	0	0	0
1195	29954	A8K4W0|A8K4W0_HUMAN	208.41	45	0	8	22	0	25	0	0	0	0	0	0	0	0	0	0	0	0	0	0	0	0	0	0	0	0	0	0	0	0	0	0	0	0	0	0	0	0	0	0	10	0	0	0	0	0
1195	29955	Q6NXR8|Q6NXR8_HUMAN	208.41	45	0	8	22	0	25	0	0	0	0	0	0	0	0	0	0	0	0	0	0	0	0	0	0	0	0	0	0	0	0	0	0	0	0	0	0	0	0	0	0	10	0	0	0	0	0
1550	30672	A0A6A7VRC0|A0A6A7VRC0_9BACT	208.19	12	0	0	0	0	0	0	0	0	0	0	0	0	0	0	0	0	0	0	0	0	0	0	0	0	0	0	0	0	0	0	0	0	0	0	0	0	0	0	0	0	0	0	0	0	12
530	33713	F8W0V1|F8W0V1_HUMAN	208.18	53	0	11	30	0	48	15	0	0	39	8	0	0	0	14	8	14	14	8	0	6	23	0	0	25	0	0	8	0	0	0	0	0	8	8	0	14	0	0	0	0	0	0	0	0	0
481	28800	A0A069SN80|A0A069SN80_PHOVU	207.76	33	0	0	0	0	0	0	0	0	0	0	0	0	0	0	0	0	0	0	0	0	0	0	0	0	0	0	0	25	13	0	3	0	0	0	0	0	0	11	0	0	0	0	24	0	0
481	28801	A0A1H7FWE5|A0A1H7FWE5_PHOVU	207.76	33	0	0	0	0	0	0	0	0	0	0	0	0	0	0	0	0	0	0	0	0	0	0	0	0	0	0	0	25	13	0	3	0	0	0	0	0	0	11	0	0	0	0	24	0	0
1212	30298	T1S9D5|T1S9D5_HUMAN	207.41	2	2	0	0	0	0	0	0	0	0	0	0	0	0	0	0	0	0	0	0	0	0	0	0	0	0	0	0	0	0	0	0	0	0	0	0	0	0	0	0	0	0	0	0	0	0
145	35056	Q5CZ94|Q5CZ94_HUMAN	207.31	35	22	6	11	11	27	22	14	22	6	22	11	14	28	8	11	4	11	11	22	14	29	14	29	22	14	11	8	10	11	11	0	4	6	11	6	11	14	11	4	11	0	4	4	11	4
510	28920	D1KAI5|D1KAI5_9BACE	207.11	18	0	0	0	0	0	0	0	0	0	0	0	0	0	0	0	0	0	0	0	0	0	0	0	0	0	0	0	0	9	9	0	0	0	4	4	6	16	2	0	0	0	6	8	6	0
510	28921	I8W641|I8W641_9BACT	207.11	18	0	0	0	0	0	0	0	0	0	0	0	0	0	0	0	0	0	0	0	0	0	0	0	0	0	0	0	0	9	9	0	0	0	4	4	6	16	2	0	0	0	6	8	6	0
510	28922	B6VV87|B6VV87_9BACT	207.11	18	0	0	0	0	0	0	0	0	0	0	0	0	0	0	0	0	0	0	0	0	0	0	0	0	0	0	0	0	9	9	0	0	0	4	4	6	16	2	0	0	0	6	8	6	0
510	28923	A0A372XTB7|A0A372XTB7_9BACE	207.11	18	0	0	0	0	0	0	0	0	0	0	0	0	0	0	0	0	0	0	0	0	0	0	0	0	0	0	0	0	9	9	0	0	0	4	4	6	16	2	0	0	0	6	8	6	0
510	28924	A0A6M4LH23|A0A6M4LH23_9BACT	207.11	18	0	0	0	0	0	0	0	0	0	0	0	0	0	0	0	0	0	0	0	0	0	0	0	0	0	0	0	0	9	9	0	0	0	4	4	6	16	2	0	0	0	6	8	6	0
510	28925	A0A3A6LER5|A0A3A6LER5_9BACE	207.11	18	0	0	0	0	0	0	0	0	0	0	0	0	0	0	0	0	0	0	0	0	0	0	0	0	0	0	0	0	9	9	0	0	0	4	4	6	16	2	0	0	0	6	8	6	0
510	28926	A0A3A6A517|A0A3A6A517_9BACE	207.11	18	0	0	0	0	0	0	0	0	0	0	0	0	0	0	0	0	0	0	0	0	0	0	0	0	0	0	0	0	9	9	0	0	0	4	4	6	16	2	0	0	0	6	8	6	0
510	28927	C3RGV4|C3RGV4_9BACT	207.11	18	0	0	0	0	0	0	0	0	0	0	0	0	0	0	0	0	0	0	0	0	0	0	0	0	0	0	0	0	9	9	0	0	0	4	4	6	16	2	0	0	0	6	8	6	0
510	28928	A0A0M1WA83|A0A0M1WA83_9BACE	207.11	18	0	0	0	0	0	0	0	0	0	0	0	0	0	0	0	0	0	0	0	0	0	0	0	0	0	0	0	0	9	9	0	0	0	4	4	6	16	2	0	0	0	6	8	6	0
510	28929	I9QFU5|I9QFU5_9BACT	207.11	18	0	0	0	0	0	0	0	0	0	0	0	0	0	0	0	0	0	0	0	0	0	0	0	0	0	0	0	0	9	9	0	0	0	4	4	6	16	2	0	0	0	6	8	6	0
510	28930	A0A0K2HFU7|A0A0K2HFU7_9BACT	207.11	18	0	0	0	0	0	0	0	0	0	0	0	0	0	0	0	0	0	0	0	0	0	0	0	0	0	0	0	0	9	9	0	0	0	4	4	6	16	2	0	0	0	6	8	6	0
795	29195	R9ICN4|R9ICN4_9BACT	206.95	11	0	0	0	0	0	0	0	0	0	0	0	0	0	0	0	0	0	0	0	0	0	0	0	0	0	0	0	5	0	10	0	0	0	0	6	0	0	0	0	0	0	0	0	0	0
902	30239	A0A024R5D8|A0A024R5D8_HUMAN	206.92	21	15	0	0	10	0	0	2	0	2	10	0	2	0	0	0	0	0	2	0	0	0	0	14	0	0	7	0	0	0	0	0	0	0	0	0	0	0	0	0	0	0	0	0	0	0
1320	28724	R5ESB7|R5ESB7_9BACE	206.87	11	0	0	0	0	0	0	0	0	0	0	0	0	0	0	0	0	0	0	0	0	0	0	0	0	0	0	0	0	0	0	0	0	0	0	0	0	0	0	0	0	0	0	0	0	0
1320	28725	K0XLC6|K0XLC6_9BACT	206.87	11	0	0	0	0	0	0	0	0	0	0	0	0	0	0	0	0	0	0	0	0	0	0	0	0	0	0	0	0	0	0	0	0	0	0	0	0	0	0	0	0	0	0	0	0	0
807	28376	Q75MT9|Q75MT9_HUMAN	206.79	47	0	0	9	0	44	0	0	0	18	0	0	0	0	0	0	0	3	0	0	0	12	0	9	4	0	0	0	0	0	0	0	0	0	0	0	0	0	0	0	8	0	0	0	0	0
807	28385	A0A024R4K3|A0A024R4K3_HUMAN	206.79	44	0	0	8	0	41	0	0	0	17	0	0	0	0	0	0	0	3	0	0	0	11	0	9	4	0	0	0	0	0	0	0	0	0	0	0	0	0	0	0	8	0	0	0	0	0
807	28386	Q6FHZ0|Q6FHZ0_HUMAN	206.79	44	0	0	8	0	41	0	0	0	17	0	0	0	0	0	0	0	3	0	0	0	11	0	9	4	0	0	0	0	0	0	0	0	0	0	0	0	0	0	0	8	0	0	0	0	0
807	28642	Q0QF37|Q0QF37_HUMAN	206.79	49	0	0	9	0	45	0	0	0	19	0	0	0	0	0	0	0	4	0	0	0	12	0	10	4	0	0	0	0	0	0	0	0	0	0	0	0	0	0	0	9	0	0	0	0	0
1103	31833	A0A024R814|A0A024R814_HUMAN	206.67	32	0	15	20	0	30	0	0	0	0	0	0	0	0	0	0	0	0	0	0	0	4	0	0	0	0	0	0	0	0	0	0	0	0	0	0	0	0	0	0	8	0	0	0	0	0
1254	31193	H0YEN5|H0YEN5_HUMAN	206.66	52	0	14	23	0	30	0	0	0	0	0	0	0	0	0	0	0	0	0	0	0	11	0	0	0	0	0	0	0	0	0	0	0	0	0	0	0	0	0	0	22	0	0	0	0	0
266	33764	Q0EFA5|Q0EFA5_HUMAN	206.55	17	4	4	7	5	4	5	4	4	4	7	4	4	4	7	4	4	5	7	0	5	4	4	0	7	9	4	7	0	4	0	0	0	4	4	2	5	0	0	5	14	0	4	0	4	0
266	34175	A8K9C1|A8K9C1_HUMAN	206.55	17	3	3	7	5	3	5	3	3	3	7	3	3	3	7	3	3	5	7	0	5	3	3	0	7	9	3	7	0	3	0	0	0	3	3	2	5	0	0	5	14	0	3	0	3	0
266	34176	A0A1U9X8X5|A0A1U9X8X5_HUMAN	206.55	17	3	3	7	5	3	5	3	3	3	7	3	3	3	7	3	3	5	7	0	5	3	3	0	7	9	3	7	0	3	0	0	0	3	3	2	5	0	0	5	14	0	3	0	3	0
266	34177	A0A1U9X8Y9|A0A1U9X8Y9_HUMAN	206.55	17	3	3	7	5	3	5	3	3	3	7	3	3	3	7	3	3	5	7	0	5	3	3	0	7	9	3	7	0	3	0	0	0	3	3	2	5	0	0	5	14	0	3	0	3	0
266	34178	A0A1U9X8X8|A0A1U9X8X8_HUMAN	206.55	17	3	3	7	5	3	5	3	3	3	7	3	3	3	7	3	3	5	7	0	5	3	3	0	7	9	3	7	0	3	0	0	0	3	3	2	5	0	0	5	14	0	3	0	3	0
266	34179	Q2L6G8|Q2L6G8_HUMAN	206.55	17	3	3	7	5	3	5	3	3	3	7	3	3	3	7	3	3	5	7	0	5	3	3	0	7	9	3	7	0	3	0	0	0	3	3	2	5	0	0	5	14	0	3	0	3	0
266	34180	A0A1U9X8X6|A0A1U9X8X6_HUMAN	206.55	17	3	3	7	5	3	5	3	3	3	7	3	3	3	7	3	3	5	7	0	5	3	3	0	7	9	3	7	0	3	0	0	0	3	3	2	5	0	0	5	14	0	3	0	3	0
266	34181	A0A1U9X901|A0A1U9X901_HUMAN	206.55	17	3	3	7	5	3	5	3	3	3	7	3	3	3	7	3	3	5	7	0	5	3	3	0	7	9	3	7	0	3	0	0	0	3	3	2	5	0	0	5	14	0	3	0	3	0
266	34182	D2IYL2|D2IYL2_HUMAN	206.55	17	3	3	7	5	3	5	3	3	3	7	3	3	3	7	3	3	5	7	0	5	3	3	0	7	9	3	7	0	3	0	0	0	3	3	2	5	0	0	5	14	0	3	0	3	0
266	34183	M1SWB8|M1SWB8_HUMAN	206.55	17	3	3	7	5	3	5	3	3	3	7	3	3	3	7	3	3	5	7	0	5	3	3	0	7	9	3	7	0	3	0	0	0	3	3	2	5	0	0	5	14	0	3	0	3	0
266	34521	G8JLG2|G8JLG2_HUMAN	206.55	17	3	3	7	5	3	5	3	3	3	7	3	3	3	7	3	3	5	7	0	5	3	3	0	7	9	3	7	0	3	0	0	0	3	3	2	5	0	0	5	14	0	3	0	3	0
1178	27767	B6VYR4|B6VYR4_9BACT	206.43	19	0	0	0	0	0	0	0	0	0	0	0	0	0	0	0	0	0	0	0	0	0	0	0	0	0	0	0	0	0	0	0	0	0	0	0	0	0	0	0	0	0	0	0	0	0
1178	27768	A0A7M3E769|A0A7M3E769_9BACT	206.43	19	0	0	0	0	0	0	0	0	0	0	0	0	0	0	0	0	0	0	0	0	0	0	0	0	0	0	0	0	0	0	0	0	0	0	0	0	0	0	0	0	0	0	0	0	0
1178	27769	D1KAD7|D1KAD7_9BACE	206.43	19	0	0	0	0	0	0	0	0	0	0	0	0	0	0	0	0	0	0	0	0	0	0	0	0	0	0	0	0	0	0	0	0	0	0	0	0	0	0	0	0	0	0	0	0	0
1178	27770	A0A6M4KEL0|A0A6M4KEL0_9BACT	206.43	19	0	0	0	0	0	0	0	0	0	0	0	0	0	0	0	0	0	0	0	0	0	0	0	0	0	0	0	0	0	0	0	0	0	0	0	0	0	0	0	0	0	0	0	0	0
1178	27771	A0A6M4L8Y6|A0A6M4L8Y6_9BACT	206.43	19	0	0	0	0	0	0	0	0	0	0	0	0	0	0	0	0	0	0	0	0	0	0	0	0	0	0	0	0	0	0	0	0	0	0	0	0	0	0	0	0	0	0	0	0	0
1178	27772	A0A7I0Q772|A0A7I0Q772_9BACT	206.43	19	0	0	0	0	0	0	0	0	0	0	0	0	0	0	0	0	0	0	0	0	0	0	0	0	0	0	0	0	0	0	0	0	0	0	0	0	0	0	0	0	0	0	0	0	0
1178	27773	A0A4V2WVR0|A0A4V2WVR0_9BACT	206.43	19	0	0	0	0	0	0	0	0	0	0	0	0	0	0	0	0	0	0	0	0	0	0	0	0	0	0	0	0	0	0	0	0	0	0	0	0	0	0	0	0	0	0	0	0	0
1178	27774	A0A3A6LIK6|A0A3A6LIK6_9BACE	206.43	19	0	0	0	0	0	0	0	0	0	0	0	0	0	0	0	0	0	0	0	0	0	0	0	0	0	0	0	0	0	0	0	0	0	0	0	0	0	0	0	0	0	0	0	0	0
1178	27776	A0A412LSL7|A0A412LSL7_PHOVU	206.43	19	0	0	0	0	0	0	0	0	0	0	0	0	0	0	0	0	0	0	0	0	0	0	0	0	0	0	0	0	0	0	0	0	0	0	0	0	0	0	0	0	0	0	0	0	0
1178	27777	I9UED6|I9UED6_PHOVU	206.43	19	0	0	0	0	0	0	0	0	0	0	0	0	0	0	0	0	0	0	0	0	0	0	0	0	0	0	0	0	0	0	0	0	0	0	0	0	0	0	0	0	0	0	0	0	0
1178	27814	A0A663A137|A0A663A137_PHOVU	206.43	19	0	0	0	0	0	0	0	0	0	0	0	0	0	0	0	0	0	0	0	0	0	0	0	0	0	0	0	0	0	0	0	0	0	0	0	0	0	0	0	0	0	0	0	0	0
1127	28948	A0A358WEU7|A0A358WEU7_9FIRM	206.28	24	0	0	0	0	0	0	0	0	0	0	0	0	0	0	0	0	0	0	0	0	0	0	0	0	0	0	0	0	0	0	2	0	0	0	0	0	0	0	0	0	0	0	0	0	0
1010	28080	A0A024RBH2|A0A024RBH2_HUMAN	205.99	26	0	2	8	0	26	0	0	0	1	0	0	1	0	0	0	0	0	0	0	0	3	0	1	0	0	0	0	0	0	0	0	0	0	0	0	0	0	0	0	5	0	0	0	0	0
928	28284	A0A411LM72|A0A411LM72_SPHPI	205.79	15	0	0	0	0	0	0	0	0	0	0	0	0	0	0	0	0	0	0	0	0	0	0	0	0	0	0	0	0	0	0	0	0	0	0	0	0	0	0	1	0	0	0	0	10	5
928	28285	A0A430CPX0|A0A430CPX0_9SPHN	205.79	15	0	0	0	0	0	0	0	0	0	0	0	0	0	0	0	0	0	0	0	0	0	0	0	0	0	0	0	0	0	0	0	0	0	0	0	0	0	0	1	0	0	0	0	10	5
928	28286	A0A0C9NJL9|A0A0C9NJL9_SPHPI	205.79	15	0	0	0	0	0	0	0	0	0	0	0	0	0	0	0	0	0	0	0	0	0	0	0	0	0	0	0	0	0	0	0	0	0	0	0	0	0	0	1	0	0	0	0	10	5
526	28415	A0A414WCL7|A0A414WCL7_BACUN	205.58	13	0	0	0	0	0	0	0	0	0	0	0	0	0	0	0	0	0	0	0	0	0	0	0	0	0	0	0	2	1	1	1	0	0	1	0	2	2	3	0	0	0	9	3	0	1
526	28416	A0A174SQJ0|A0A174SQJ0_BACUN	205.58	13	0	0	0	0	0	0	0	0	0	0	0	0	0	0	0	0	0	0	0	0	0	0	0	0	0	0	0	2	1	1	1	0	0	1	0	2	2	3	0	0	0	9	3	0	1
526	28417	R9HUH9|R9HUH9_BACUN	205.58	13	0	0	0	0	0	0	0	0	0	0	0	0	0	0	0	0	0	0	0	0	0	0	0	0	0	0	0	2	1	1	1	0	0	1	0	2	2	3	0	0	0	9	3	0	1
526	28418	A0A4Q5E5B4|A0A4Q5E5B4_BACUN	205.58	13	0	0	0	0	0	0	0	0	0	0	0	0	0	0	0	0	0	0	0	0	0	0	0	0	0	0	0	2	1	1	1	0	0	1	0	2	2	3	0	0	0	9	3	0	1
526	28419	A0A7Y5JCB8|A0A7Y5JCB8_BACUN	205.58	13	0	0	0	0	0	0	0	0	0	0	0	0	0	0	0	0	0	0	0	0	0	0	0	0	0	0	0	2	1	1	1	0	0	1	0	2	2	3	0	0	0	9	3	0	1
526	28420	A0A3A5PB24|A0A3A5PB24_9BACE	205.58	13	0	0	0	0	0	0	0	0	0	0	0	0	0	0	0	0	0	0	0	0	0	0	0	0	0	0	0	2	1	1	1	0	0	1	0	2	2	3	0	0	0	9	3	0	1
526	28421	A0A3A5WT38|A0A3A5WT38_9BACE	205.58	13	0	0	0	0	0	0	0	0	0	0	0	0	0	0	0	0	0	0	0	0	0	0	0	0	0	0	0	2	1	1	1	0	0	1	0	2	2	3	0	0	0	9	3	0	1
526	28422	A0A285SIB7|A0A285SIB7_9BACE	205.58	13	0	0	0	0	0	0	0	0	0	0	0	0	0	0	0	0	0	0	0	0	0	0	0	0	0	0	0	2	1	1	1	0	0	1	0	2	2	3	0	0	0	9	3	0	1
526	28429	A0A3E4Q023|A0A3E4Q023_BACUN	205.58	13	0	0	0	0	0	0	0	0	0	0	0	0	0	0	0	0	0	0	0	0	0	0	0	0	0	0	0	2	1	1	1	0	0	1	0	2	2	3	0	0	0	9	3	0	1
526	28430	A0A3A6ACW7|A0A3A6ACW7_9BACE	205.58	13	0	0	0	0	0	0	0	0	0	0	0	0	0	0	0	0	0	0	0	0	0	0	0	0	0	0	0	2	1	1	1	0	0	1	0	2	2	3	0	0	0	9	3	0	1
526	28431	A0A3E4XLN7|A0A3E4XLN7_BACUN	205.58	13	0	0	0	0	0	0	0	0	0	0	0	0	0	0	0	0	0	0	0	0	0	0	0	0	0	0	0	2	1	1	1	0	0	1	0	2	2	3	0	0	0	9	3	0	1
526	28432	A0A3A5RIB4|A0A3A5RIB4_9BACE	205.58	13	0	0	0	0	0	0	0	0	0	0	0	0	0	0	0	0	0	0	0	0	0	0	0	0	0	0	0	2	1	1	1	0	0	1	0	2	2	3	0	0	0	9	3	0	1
526	28433	A0A3A5SQB4|A0A3A5SQB4_9BACE	205.58	13	0	0	0	0	0	0	0	0	0	0	0	0	0	0	0	0	0	0	0	0	0	0	0	0	0	0	0	2	1	1	1	0	0	1	0	2	2	3	0	0	0	9	3	0	1
1100	28773	A0A024RC30|A0A024RC30_HUMAN	205.50	17	0	1	0	0	14	0	0	0	0	0	0	0	0	0	0	0	1	0	0	0	3	0	11	0	0	0	0	0	0	0	0	0	0	0	0	0	0	0	0	0	0	0	0	0	0
1523	31300	A0A384NPU5|A0A384NPU5_HUMAN	205.44	32	0	0	0	0	32	0	0	0	0	0	0	0	0	0	0	0	0	0	0	0	10	0	0	0	0	0	0	0	0	0	0	0	0	0	0	0	0	0	0	0	0	0	0	0	0
1225	29233	A0A1Q6H4H1|A0A1Q6H4H1_9BACE	205.34	21	0	0	0	0	0	0	0	0	0	0	0	0	0	0	0	0	0	0	0	0	0	0	0	0	0	0	0	0	0	0	0	0	0	0	0	1	0	0	0	0	0	0	0	0	0
1225	29234	A0A396F098|A0A396F098_PHOVU	205.34	21	0	0	0	0	0	0	0	0	0	0	0	0	0	0	0	0	0	0	0	0	0	0	0	0	0	0	0	0	0	0	0	0	0	0	0	1	0	0	0	0	0	0	0	0	0
1225	29235	U6REN6|U6REN6_9BACT	205.34	21	0	0	0	0	0	0	0	0	0	0	0	0	0	0	0	0	0	0	0	0	0	0	0	0	0	0	0	0	0	0	0	0	0	0	0	1	0	0	0	0	0	0	0	0	0
1225	29236	A0A5C6LEX5|A0A5C6LEX5_9BACT	205.34	21	0	0	0	0	0	0	0	0	0	0	0	0	0	0	0	0	0	0	0	0	0	0	0	0	0	0	0	0	0	0	0	0	0	0	0	1	0	0	0	0	0	0	0	0	0
1225	29237	A0A3E5DNH4|A0A3E5DNH4_9BACE	205.34	21	0	0	0	0	0	0	0	0	0	0	0	0	0	0	0	0	0	0	0	0	0	0	0	0	0	0	0	0	0	0	0	0	0	0	0	1	0	0	0	0	0	0	0	0	0
1225	29238	A0A3A5XGK6|A0A3A5XGK6_9BACE	205.34	21	0	0	0	0	0	0	0	0	0	0	0	0	0	0	0	0	0	0	0	0	0	0	0	0	0	0	0	0	0	0	0	0	0	0	0	1	0	0	0	0	0	0	0	0	0
1225	29239	A0A415J6A2|A0A415J6A2_9BACT	205.34	21	0	0	0	0	0	0	0	0	0	0	0	0	0	0	0	0	0	0	0	0	0	0	0	0	0	0	0	0	0	0	0	0	0	0	0	1	0	0	0	0	0	0	0	0	0
1225	29240	A0A373IWM2|A0A373IWM2_9BACE	205.34	21	0	0	0	0	0	0	0	0	0	0	0	0	0	0	0	0	0	0	0	0	0	0	0	0	0	0	0	0	0	0	0	0	0	0	0	1	0	0	0	0	0	0	0	0	0
1225	29541	A0A4Y1VEZ9|A0A4Y1VEZ9_BACUN	205.34	21	0	0	0	0	0	0	0	0	0	0	0	0	0	0	0	0	0	0	0	0	0	0	0	0	0	0	0	0	0	0	0	0	0	0	0	1	0	0	0	0	0	0	0	0	0
1225	29542	A0A3E4WAU4|A0A3E4WAU4_PHOVU	205.34	21	0	0	0	0	0	0	0	0	0	0	0	0	0	0	0	0	0	0	0	0	0	0	0	0	0	0	0	0	0	0	0	0	0	0	0	1	0	0	0	0	0	0	0	0	0
1225	29543	A0A6M4K972|A0A6M4K972_9BACT	205.34	21	0	0	0	0	0	0	0	0	0	0	0	0	0	0	0	0	0	0	0	0	0	0	0	0	0	0	0	0	0	0	0	0	0	0	0	1	0	0	0	0	0	0	0	0	0
1225	29544	A0A6I0LRI7|A0A6I0LRI7_BACUN	205.34	21	0	0	0	0	0	0	0	0	0	0	0	0	0	0	0	0	0	0	0	0	0	0	0	0	0	0	0	0	0	0	0	0	0	0	0	1	0	0	0	0	0	0	0	0	0
571	29529	A8K7F6|A8K7F6_HUMAN	204.67	27	0	15	21	0	27	0	0	0	3	0	0	2	0	0	0	0	0	0	0	0	19	0	0	0	0	0	0	0	0	0	0	0	0	0	0	0	0	0	0	21	0	0	0	0	0
1414	29420	A0A6I1S7A7|A0A6I1S7A7_9BACT	204.59	13	0	0	0	0	0	0	0	0	0	0	0	0	0	0	0	0	0	0	0	0	0	0	0	0	0	0	0	1	0	0	2	0	0	0	0	0	0	0	0	0	0	0	2	0	10
1414	29421	A0A3R6H1Z2|A0A3R6H1Z2_9BACT	204.59	13	0	0	0	0	0	0	0	0	0	0	0	0	0	0	0	0	0	0	0	0	0	0	0	0	0	0	0	1	0	0	2	0	0	0	0	0	0	0	0	0	0	0	2	0	10
1414	29433	A0A5P0V5E9|A0A5P0V5E9_9BACT	204.59	13	0	0	0	0	0	0	0	0	0	0	0	0	0	0	0	0	0	0	0	0	0	0	0	0	0	0	0	1	0	0	2	0	0	0	0	0	0	0	0	0	0	0	2	0	10
1414	29434	A0A354LPG9|A0A354LPG9_9BACT	204.59	13	0	0	0	0	0	0	0	0	0	0	0	0	0	0	0	0	0	0	0	0	0	0	0	0	0	0	0	1	0	0	2	0	0	0	0	0	0	0	0	0	0	0	2	0	10
1414	29466	A0A3E5AH71|A0A3E5AH71_9BACT	204.59	13	0	0	0	0	0	0	0	0	0	0	0	0	0	0	0	0	0	0	0	0	0	0	0	0	0	0	0	1	0	0	2	0	0	0	0	0	0	0	0	0	0	0	2	0	10
1047	28381	A0A412M8Q8|A0A412M8Q8_9BACT	204.25	14	0	0	0	0	0	0	0	0	0	0	0	0	0	0	0	0	0	0	0	0	0	0	0	0	0	0	0	0	0	0	0	0	0	0	0	10	0	1	0	0	1	0	0	0	5
1047	28391	A0A3R6A2A5|A0A3R6A2A5_9BACT	204.25	14	0	0	0	0	0	0	0	0	0	0	0	0	0	0	0	0	0	0	0	0	0	0	0	0	0	0	0	0	0	0	0	0	0	0	0	10	0	1	0	0	1	0	0	0	5
1304	31070	A0A7I2V4I6|A0A7I2V4I6_HUMAN	204.20	39	0	3	5	0	39	0	0	0	0	0	0	3	0	0	0	0	0	0	0	0	0	0	0	0	0	0	0	0	0	0	0	0	0	0	0	0	0	0	0	5	0	0	0	0	0
84	30480	B3KY79|B3KY79_HUMAN	204.17	19	2	10	6	5	8	8	5	5	2	4	2	4	5	5	8	5	7	8	4	7	5	7	4	9	2	2	7	4	4	3	6	2	2	4	2	2	2	2	2	7	2	2	2	2	2
1295	27798	A0A414MJ25|A0A414MJ25_9BACE	203.83	25	0	0	0	0	0	0	0	0	0	0	0	0	0	0	0	0	0	0	0	0	0	0	0	0	0	0	0	0	0	0	0	0	0	0	0	0	0	0	0	0	0	0	0	0	0
1295	27799	A0A380YPZ5|A0A380YPZ5_9BACE	203.83	25	0	0	0	0	0	0	0	0	0	0	0	0	0	0	0	0	0	0	0	0	0	0	0	0	0	0	0	0	0	0	0	0	0	0	0	0	0	0	0	0	0	0	0	0	0
1295	27800	E5WZR2|E5WZR2_9BACE	203.83	25	0	0	0	0	0	0	0	0	0	0	0	0	0	0	0	0	0	0	0	0	0	0	0	0	0	0	0	0	0	0	0	0	0	0	0	0	0	0	0	0	0	0	0	0	0
1295	27801	R5JQI3|R5JQI3_9BACE	203.83	25	0	0	0	0	0	0	0	0	0	0	0	0	0	0	0	0	0	0	0	0	0	0	0	0	0	0	0	0	0	0	0	0	0	0	0	0	0	0	0	0	0	0	0	0	0
1111	29122	A0A140TA49|A0A140TA49_HUMAN	203.72	7	0	0	0	0	1	1	0	2	0	0	0	0	5	0	0	0	0	0	1	0	0	0	0	0	0	0	0	0	0	0	0	0	0	0	0	0	0	0	0	0	0	0	0	0	0
1111	29123	A0A140TA32|A0A140TA32_HUMAN	203.72	7	0	0	0	0	1	1	0	2	0	0	0	0	5	0	0	0	0	0	1	0	0	0	0	0	0	0	0	0	0	0	0	0	0	0	0	0	0	0	0	0	0	0	0	0	0
1111	29124	A0A140TA29|A0A140TA29_HUMAN	203.72	7	0	0	0	0	1	1	0	2	0	0	0	0	5	0	0	0	0	0	1	0	0	0	0	0	0	0	0	0	0	0	0	0	0	0	0	0	0	0	0	0	0	0	0	0	0
1111	29126	A0A0G2JPR0|A0A0G2JPR0_HUMAN	203.72	7	0	0	0	0	1	1	0	2	0	0	0	0	5	0	0	0	0	0	1	0	0	0	0	0	0	0	0	0	0	0	0	0	0	0	0	0	0	0	0	0	0	0	0	0	0
502	28704	B0YJC4|B0YJC4_HUMAN	203.17	34	0	2	0	3	26	2	3	3	0	2	0	2	3	3	2	3	2	7	2	2	8	3	9	3	0	0	2	0	0	0	0	0	0	0	0	0	0	0	0	0	0	0	0	0	0
502	28732	V9HWE1|V9HWE1_HUMAN	203.17	32	0	2	0	3	24	2	3	3	0	2	0	2	3	3	2	3	2	6	2	2	8	3	9	3	0	0	2	0	0	0	0	0	0	0	0	0	0	0	0	0	0	0	0	0	0
473	29000	A0A0K2HFA9|A0A0K2HFA9_9BACT	203.15	17	0	0	0	0	0	0	0	0	0	0	0	0	0	0	0	0	0	0	0	0	0	0	0	0	0	0	0	0	0	0	0	0	0	3	1	0	12	5	0	0	0	12	0	0	0
473	29001	A0A0M1W4Z1|A0A0M1W4Z1_9BACE	203.15	17	0	0	0	0	0	0	0	0	0	0	0	0	0	0	0	0	0	0	0	0	0	0	0	0	0	0	0	0	0	0	0	0	0	3	1	0	12	5	0	0	0	12	0	0	0
473	29010	A0A4R4GE73|A0A4R4GE73_9BACT	203.15	17	0	0	0	0	0	0	0	0	0	0	0	0	0	0	0	0	0	0	0	0	0	0	0	0	0	0	0	0	0	0	0	0	0	3	1	0	12	5	0	0	0	12	0	0	0
473	29011	A0A5M5ZSG9|A0A5M5ZSG9_9BACT	203.15	17	0	0	0	0	0	0	0	0	0	0	0	0	0	0	0	0	0	0	0	0	0	0	0	0	0	0	0	0	0	0	0	0	0	3	1	0	12	5	0	0	0	12	0	0	0
473	29012	I9QY58|I9QY58_9BACT	203.15	17	0	0	0	0	0	0	0	0	0	0	0	0	0	0	0	0	0	0	0	0	0	0	0	0	0	0	0	0	0	0	0	0	0	3	1	0	12	5	0	0	0	12	0	0	0
473	29013	A0A6L3IP15|A0A6L3IP15_9BACT	203.15	17	0	0	0	0	0	0	0	0	0	0	0	0	0	0	0	0	0	0	0	0	0	0	0	0	0	0	0	0	0	0	0	0	0	3	1	0	12	5	0	0	0	12	0	0	0
473	29014	A0A372XW56|A0A372XW56_9BACE	203.15	17	0	0	0	0	0	0	0	0	0	0	0	0	0	0	0	0	0	0	0	0	0	0	0	0	0	0	0	0	0	0	0	0	0	3	1	0	12	5	0	0	0	12	0	0	0
473	29015	B6VS07|B6VS07_9BACT	203.15	17	0	0	0	0	0	0	0	0	0	0	0	0	0	0	0	0	0	0	0	0	0	0	0	0	0	0	0	0	0	0	0	0	0	3	1	0	12	5	0	0	0	12	0	0	0
473	29016	A0A3A6LI20|A0A3A6LI20_9BACE	203.15	17	0	0	0	0	0	0	0	0	0	0	0	0	0	0	0	0	0	0	0	0	0	0	0	0	0	0	0	0	0	0	0	0	0	3	1	0	12	5	0	0	0	12	0	0	0
473	29017	A0A7K0JFL8|A0A7K0JFL8_PHOVU	203.15	17	0	0	0	0	0	0	0	0	0	0	0	0	0	0	0	0	0	0	0	0	0	0	0	0	0	0	0	0	0	0	0	0	0	3	1	0	12	5	0	0	0	12	0	0	0
473	29018	D1K643|D1K643_9BACE	203.15	17	0	0	0	0	0	0	0	0	0	0	0	0	0	0	0	0	0	0	0	0	0	0	0	0	0	0	0	0	0	0	0	0	0	3	1	0	12	5	0	0	0	12	0	0	0
473	29019	C3RC40|C3RC40_9BACT	203.15	17	0	0	0	0	0	0	0	0	0	0	0	0	0	0	0	0	0	0	0	0	0	0	0	0	0	0	0	0	0	0	0	0	0	3	1	0	12	5	0	0	0	12	0	0	0
473	29020	A0A3A5ZEY4|A0A3A5ZEY4_9BACE	203.15	17	0	0	0	0	0	0	0	0	0	0	0	0	0	0	0	0	0	0	0	0	0	0	0	0	0	0	0	0	0	0	0	0	0	3	1	0	12	5	0	0	0	12	0	0	0
473	29021	A0A412Z141|A0A412Z141_9BACT	203.15	17	0	0	0	0	0	0	0	0	0	0	0	0	0	0	0	0	0	0	0	0	0	0	0	0	0	0	0	0	0	0	0	0	0	3	1	0	12	5	0	0	0	12	0	0	0
473	29022	I8VQD1|I8VQD1_9BACT	203.15	17	0	0	0	0	0	0	0	0	0	0	0	0	0	0	0	0	0	0	0	0	0	0	0	0	0	0	0	0	0	0	0	0	0	3	1	0	12	5	0	0	0	12	0	0	0
473	29023	A0A1Q6I5Z3|A0A1Q6I5Z3_BACUN	203.15	17	0	0	0	0	0	0	0	0	0	0	0	0	0	0	0	0	0	0	0	0	0	0	0	0	0	0	0	0	0	0	0	0	0	3	1	0	12	5	0	0	0	12	0	0	0
473	29024	A0A413GDM1|A0A413GDM1_9BACT	203.15	17	0	0	0	0	0	0	0	0	0	0	0	0	0	0	0	0	0	0	0	0	0	0	0	0	0	0	0	0	0	0	0	0	0	3	1	0	12	5	0	0	0	12	0	0	0
688	28589	A0A0M1W5P1|A0A0M1W5P1_9BACE	203.12	19	0	0	0	0	0	0	0	0	0	0	0	0	0	0	0	0	0	0	0	0	0	0	0	0	0	0	0	0	0	0	0	0	0	2	0	0	12	4	0	0	0	15	0	0	0
688	28590	A0A3A5ZAZ3|A0A3A5ZAZ3_9BACE	203.12	19	0	0	0	0	0	0	0	0	0	0	0	0	0	0	0	0	0	0	0	0	0	0	0	0	0	0	0	0	0	0	0	0	0	2	0	0	12	4	0	0	0	15	0	0	0
688	28591	D1K644|D1K644_9BACE	203.12	19	0	0	0	0	0	0	0	0	0	0	0	0	0	0	0	0	0	0	0	0	0	0	0	0	0	0	0	0	0	0	0	0	0	2	0	0	12	4	0	0	0	15	0	0	0
688	28592	A0A5M5ZPI0|A0A5M5ZPI0_9BACT	203.12	19	0	0	0	0	0	0	0	0	0	0	0	0	0	0	0	0	0	0	0	0	0	0	0	0	0	0	0	0	0	0	0	0	0	2	0	0	12	4	0	0	0	15	0	0	0
688	28593	A0A1Q6I695|A0A1Q6I695_BACUN	203.12	19	0	0	0	0	0	0	0	0	0	0	0	0	0	0	0	0	0	0	0	0	0	0	0	0	0	0	0	0	0	0	0	0	0	2	0	0	12	4	0	0	0	15	0	0	0
688	28594	C3RC39|C3RC39_9BACT	203.12	19	0	0	0	0	0	0	0	0	0	0	0	0	0	0	0	0	0	0	0	0	0	0	0	0	0	0	0	0	0	0	0	0	0	2	0	0	12	4	0	0	0	15	0	0	0
688	28595	I8WAQ7|I8WAQ7_9BACT	203.12	19	0	0	0	0	0	0	0	0	0	0	0	0	0	0	0	0	0	0	0	0	0	0	0	0	0	0	0	0	0	0	0	0	0	2	0	0	12	4	0	0	0	15	0	0	0
688	28596	A0A372XX71|A0A372XX71_9BACE	203.12	19	0	0	0	0	0	0	0	0	0	0	0	0	0	0	0	0	0	0	0	0	0	0	0	0	0	0	0	0	0	0	0	0	0	2	0	0	12	4	0	0	0	15	0	0	0
688	28597	A0A7K0JED9|A0A7K0JED9_PHOVU	203.12	19	0	0	0	0	0	0	0	0	0	0	0	0	0	0	0	0	0	0	0	0	0	0	0	0	0	0	0	0	0	0	0	0	0	2	0	0	12	4	0	0	0	15	0	0	0
688	28598	B6VS08|B6VS08_9BACT	203.12	19	0	0	0	0	0	0	0	0	0	0	0	0	0	0	0	0	0	0	0	0	0	0	0	0	0	0	0	0	0	0	0	0	0	2	0	0	12	4	0	0	0	15	0	0	0
688	28599	A0A3A6LF94|A0A3A6LF94_9BACE	203.12	19	0	0	0	0	0	0	0	0	0	0	0	0	0	0	0	0	0	0	0	0	0	0	0	0	0	0	0	0	0	0	0	0	0	2	0	0	12	4	0	0	0	15	0	0	0
688	28600	A0A076J2B8|A0A076J2B8_9BACT	203.12	19	0	0	0	0	0	0	0	0	0	0	0	0	0	0	0	0	0	0	0	0	0	0	0	0	0	0	0	0	0	0	0	0	0	2	0	0	12	4	0	0	0	15	0	0	0
688	28601	I9QEN8|I9QEN8_9BACT	203.12	19	0	0	0	0	0	0	0	0	0	0	0	0	0	0	0	0	0	0	0	0	0	0	0	0	0	0	0	0	0	0	0	0	0	2	0	0	12	4	0	0	0	15	0	0	0
1350	29817	B4DXW1|B4DXW1_HUMAN	202.88	31	0	0	9	0	22	0	0	0	8	0	0	0	0	0	0	0	0	0	0	0	16	0	0	0	0	0	0	0	0	0	0	0	0	0	0	0	0	0	0	3	0	0	0	0	0
1350	29818	Q59FV6|Q59FV6_HUMAN	202.88	31	0	0	9	0	22	0	0	0	8	0	0	0	0	0	0	0	0	0	0	0	15	0	0	0	0	0	0	0	0	0	0	0	0	0	0	0	0	0	0	3	0	0	0	0	0
1350	29822	A0A024RAI1|A0A024RAI1_HUMAN	202.88	27	0	0	8	0	20	0	0	0	7	0	0	0	0	0	0	0	0	0	0	0	14	0	0	0	0	0	0	0	0	0	0	0	0	0	0	0	0	0	0	3	0	0	0	0	0
1008	29127	F5GXS0|F5GXS0_HUMAN	202.65	7	0	0	0	0	1	2	0	2	0	0	0	0	5	0	0	0	0	0	2	0	0	0	0	0	0	0	0	0	0	0	0	0	0	0	0	0	0	0	0	0	0	0	0	0	0
1008	29128	A0A0G2JL54|A0A0G2JL54_HUMAN	202.65	7	0	0	0	0	1	2	0	2	0	0	0	0	5	0	0	0	0	0	2	0	0	0	0	0	0	0	0	0	0	0	0	0	0	0	0	0	0	0	0	0	0	0	0	0	0
1008	29129	A0A140TA44|A0A140TA44_HUMAN	202.65	7	0	0	0	0	1	2	0	2	0	0	0	0	5	0	0	0	0	0	2	0	0	0	0	0	0	0	0	0	0	0	0	0	0	0	0	0	0	0	0	0	0	0	0	0	0
1119	31025	A0A024RBS2|A0A024RBS2_HUMAN	202.30	39	0	3	20	0	13	0	0	0	0	0	0	0	0	0	0	0	0	0	0	0	10	0	10	0	0	0	0	0	0	0	0	0	0	0	0	0	0	0	0	32	0	0	0	0	0
1119	31026	A8K4Z4|A8K4Z4_HUMAN	202.30	39	0	3	20	0	13	0	0	0	0	0	0	0	0	0	0	0	0	0	0	0	10	0	10	0	0	0	0	0	0	0	0	0	0	0	0	0	0	0	0	32	0	0	0	0	0
1119	31717	Q53HW2|Q53HW2_HUMAN	202.30	39	0	3	20	0	13	0	0	0	0	0	0	0	0	0	0	0	0	0	0	0	10	0	10	0	0	0	0	0	0	0	0	0	0	0	0	0	0	0	0	32	0	0	0	0	0
1813	35227	A0A0S2Z4G7|A0A0S2Z4G7_HUMAN	202.01	35	0	0	0	0	35	0	0	0	0	0	0	0	0	0	0	0	0	0	0	0	0	0	0	0	0	0	0	0	0	0	0	0	0	0	0	0	0	0	0	11	0	0	0	0	0
1813	35229	A0A0S2Z491|A0A0S2Z491_HUMAN	202.01	32	0	0	0	0	32	0	0	0	0	0	0	0	0	0	0	0	0	0	0	0	0	0	0	0	0	0	0	0	0	0	0	0	0	0	0	0	0	0	0	10	0	0	0	0	0
1813	35230	A0A7I2V5S2|A0A7I2V5S2_HUMAN	202.01	30	0	0	0	0	30	0	0	0	0	0	0	0	0	0	0	0	0	0	0	0	0	0	0	0	0	0	0	0	0	0	0	0	0	0	0	0	0	0	0	9	0	0	0	0	0
1813	35233	A0A7I2YQC0|A0A7I2YQC0_HUMAN	202.01	29	0	0	0	0	29	0	0	0	0	0	0	0	0	0	0	0	0	0	0	0	0	0	0	0	0	0	0	0	0	0	0	0	0	0	0	0	0	0	0	9	0	0	0	0	0
1179	28823	A0A373FTJ6|A0A373FTJ6_9BACE	201.98	14	0	0	0	0	0	0	0	0	0	0	0	0	0	0	0	0	0	0	0	0	0	0	0	0	0	0	0	0	0	0	0	0	0	0	0	2	0	0	0	0	0	3	0	0	0
1179	28824	A0A3A5QJS9|A0A3A5QJS9_9BACE	201.98	14	0	0	0	0	0	0	0	0	0	0	0	0	0	0	0	0	0	0	0	0	0	0	0	0	0	0	0	0	0	0	0	0	0	0	0	2	0	0	0	0	0	3	0	0	0
1179	28825	C3R1X2|C3R1X2_9BACE	201.98	14	0	0	0	0	0	0	0	0	0	0	0	0	0	0	0	0	0	0	0	0	0	0	0	0	0	0	0	0	0	0	0	0	0	0	0	2	0	0	0	0	0	3	0	0	0
1179	28826	A0A7J5QF91|A0A7J5QF91_9BACE	201.98	14	0	0	0	0	0	0	0	0	0	0	0	0	0	0	0	0	0	0	0	0	0	0	0	0	0	0	0	0	0	0	0	0	0	0	0	2	0	0	0	0	0	3	0	0	0
1179	28827	A0A1F0IXH8|A0A1F0IXH8_9BACE	201.98	14	0	0	0	0	0	0	0	0	0	0	0	0	0	0	0	0	0	0	0	0	0	0	0	0	0	0	0	0	0	0	0	0	0	0	0	2	0	0	0	0	0	3	0	0	0
1179	28828	A0A3A6MF60|A0A3A6MF60_9BACE	201.98	14	0	0	0	0	0	0	0	0	0	0	0	0	0	0	0	0	0	0	0	0	0	0	0	0	0	0	0	0	0	0	0	0	0	0	0	2	0	0	0	0	0	3	0	0	0
1179	28829	D7K5J8|D7K5J8_9BACE	201.98	14	0	0	0	0	0	0	0	0	0	0	0	0	0	0	0	0	0	0	0	0	0	0	0	0	0	0	0	0	0	0	0	0	0	0	0	2	0	0	0	0	0	3	0	0	0
1179	28833	A0A373GI43|A0A373GI43_9BACE	201.98	14	0	0	0	0	0	0	0	0	0	0	0	0	0	0	0	0	0	0	0	0	0	0	0	0	0	0	0	0	0	0	0	0	0	0	0	1	0	0	0	0	0	3	0	0	0
1179	28836	E5CDR5|E5CDR5_9BACE	201.98	14	0	0	0	0	0	0	0	0	0	0	0	0	0	0	0	0	0	0	0	0	0	0	0	0	0	0	0	0	0	0	0	0	0	0	0	1	0	0	0	0	0	3	0	0	0
1093	28639	E7ER45|E7ER45_HUMAN	201.86	5	0	0	0	0	0	0	0	0	0	0	0	0	0	0	0	0	0	1	0	0	0	0	0	0	0	0	0	0	0	0	0	0	0	0	0	0	0	0	0	0	0	0	0	1	0
1299	30146	A0A6A7VTN7|A0A6A7VTN7_9BACT	201.85	17	0	0	0	0	0	0	0	0	0	0	0	0	0	0	0	0	0	0	0	0	0	0	0	0	0	0	0	0	0	0	0	0	0	0	0	0	0	12	0	0	0	0	0	0	12
1299	30250	A0A6G1V6Y5|A0A6G1V6Y5_9BACT	201.85	21	0	0	0	0	0	0	0	0	0	0	0	0	0	0	0	0	0	0	0	0	0	0	0	0	0	0	0	0	0	0	0	0	0	0	0	0	0	15	0	0	0	0	0	0	15
1299	30847	A0A5P0Y771|A0A5P0Y771_9BACT	201.85	17	0	0	0	0	0	0	0	0	0	0	0	0	0	0	0	0	0	0	0	0	0	0	0	0	0	0	0	0	0	0	0	0	0	0	0	0	0	12	0	0	0	0	0	0	12
1299	30848	A0A350PQW5|A0A350PQW5_9BACT	201.85	17	0	0	0	0	0	0	0	0	0	0	0	0	0	0	0	0	0	0	0	0	0	0	0	0	0	0	0	0	0	0	0	0	0	0	0	0	0	12	0	0	0	0	0	0	12
112	40466	K7ENV3|K7ENV3_HUMAN	201.82	83	73	83	73	73	73	73	73	73	73	73	73	73	73	73	73	73	73	73	73	73	73	73	73	73	73	73	73	73	73	73	73	73	73	73	73	73	73	73	42	73	73	73	73	73	73
1142	27833	A0A6I0FVL8|A0A6I0FVL8_PHOVU	201.45	19	0	0	0	0	0	0	0	0	0	0	0	0	0	0	0	0	0	0	0	0	0	0	0	0	0	0	0	0	0	0	0	0	0	0	0	0	0	0	0	0	0	0	0	0	0
1142	27834	A0A6I1BLB6|A0A6I1BLB6_PHOVU	201.45	19	0	0	0	0	0	0	0	0	0	0	0	0	0	0	0	0	0	0	0	0	0	0	0	0	0	0	0	0	0	0	0	0	0	0	0	0	0	0	0	0	0	0	0	0	0
1142	27835	C6Z544|C6Z544_9BACE	201.45	19	0	0	0	0	0	0	0	0	0	0	0	0	0	0	0	0	0	0	0	0	0	0	0	0	0	0	0	0	0	0	0	0	0	0	0	0	0	0	0	0	0	0	0	0	0
1142	27836	E5UMV7|E5UMV7_9BACE	201.45	19	0	0	0	0	0	0	0	0	0	0	0	0	0	0	0	0	0	0	0	0	0	0	0	0	0	0	0	0	0	0	0	0	0	0	0	0	0	0	0	0	0	0	0	0	0
1142	27837	A0A7Y0Y7N2|A0A7Y0Y7N2_PHOVU	201.45	19	0	0	0	0	0	0	0	0	0	0	0	0	0	0	0	0	0	0	0	0	0	0	0	0	0	0	0	0	0	0	0	0	0	0	0	0	0	0	0	0	0	0	0	0	0
1142	27840	A0A078R8F7|A0A078R8F7_PHOVU	201.45	19	0	0	0	0	0	0	0	0	0	0	0	0	0	0	0	0	0	0	0	0	0	0	0	0	0	0	0	0	0	0	0	0	0	0	0	0	0	0	0	0	0	0	0	0	0
1142	27842	A0A415BPR2|A0A415BPR2_PHOVU	201.45	19	0	0	0	0	0	0	0	0	0	0	0	0	0	0	0	0	0	0	0	0	0	0	0	0	0	0	0	0	0	0	0	0	0	0	0	0	0	0	0	0	0	0	0	0	0
1142	27843	A0A7Y0YNM7|A0A7Y0YNM7_PHOVU	201.45	19	0	0	0	0	0	0	0	0	0	0	0	0	0	0	0	0	0	0	0	0	0	0	0	0	0	0	0	0	0	0	0	0	0	0	0	0	0	0	0	0	0	0	0	0	0
1375	29941	A0A415RW02|A0A415RW02_9BACE	201.36	20	0	0	0	0	0	0	0	0	0	0	0	0	0	0	0	0	0	0	0	0	0	0	0	0	0	0	0	0	0	0	0	0	0	0	0	0	0	0	0	0	0	0	0	0	0
1375	29942	R5K1Q5|R5K1Q5_9BACE	201.36	20	0	0	0	0	0	0	0	0	0	0	0	0	0	0	0	0	0	0	0	0	0	0	0	0	0	0	0	0	0	0	0	0	0	0	0	0	0	0	0	0	0	0	0	0	0
1375	30207	E5WVP7|E5WVP7_9BACE	201.36	20	0	0	0	0	0	0	0	0	0	0	0	0	0	0	0	0	0	0	0	0	0	0	0	0	0	0	0	0	0	0	0	0	0	0	0	0	0	0	0	0	0	0	0	0	0
838	28679	A0A3A6MCP6|A0A3A6MCP6_9BACE	201.20	16	0	0	0	0	0	0	0	0	0	0	0	0	0	0	0	0	0	0	0	0	0	0	0	0	0	0	0	0	0	1	0	0	0	0	0	7	0	3	0	0	0	1	0	1	0
838	28680	A0A7I0Q8I3|A0A7I0Q8I3_9BACT	201.20	16	0	0	0	0	0	0	0	0	0	0	0	0	0	0	0	0	0	0	0	0	0	0	0	0	0	0	0	0	0	1	0	0	0	0	0	7	0	3	0	0	0	1	0	1	0
838	28681	C3R6G4|C3R6G4_9BACT	201.20	16	0	0	0	0	0	0	0	0	0	0	0	0	0	0	0	0	0	0	0	0	0	0	0	0	0	0	0	0	0	1	0	0	0	0	0	7	0	3	0	0	0	1	0	1	0
838	28682	A0A4Q5HNT9|A0A4Q5HNT9_9BACT	201.20	16	0	0	0	0	0	0	0	0	0	0	0	0	0	0	0	0	0	0	0	0	0	0	0	0	0	0	0	0	0	1	0	0	0	0	0	7	0	3	0	0	0	1	0	1	0
838	28683	B6W2A6|B6W2A6_9BACT	201.20	16	0	0	0	0	0	0	0	0	0	0	0	0	0	0	0	0	0	0	0	0	0	0	0	0	0	0	0	0	0	1	0	0	0	0	0	7	0	3	0	0	0	1	0	1	0
838	28684	A0A5M5ZUC5|A0A5M5ZUC5_9BACT	201.20	16	0	0	0	0	0	0	0	0	0	0	0	0	0	0	0	0	0	0	0	0	0	0	0	0	0	0	0	0	0	1	0	0	0	0	0	7	0	3	0	0	0	1	0	1	0
838	28685	A0A6M4KDC7|A0A6M4KDC7_9BACT	201.20	16	0	0	0	0	0	0	0	0	0	0	0	0	0	0	0	0	0	0	0	0	0	0	0	0	0	0	0	0	0	1	0	0	0	0	0	7	0	3	0	0	0	1	0	1	0
838	28686	I9RBG1|I9RBG1_9BACT	201.20	16	0	0	0	0	0	0	0	0	0	0	0	0	0	0	0	0	0	0	0	0	0	0	0	0	0	0	0	0	0	1	0	0	0	0	0	7	0	3	0	0	0	1	0	1	0
838	28687	A0A1Y4PQF7|A0A1Y4PQF7_9BACT	201.20	16	0	0	0	0	0	0	0	0	0	0	0	0	0	0	0	0	0	0	0	0	0	0	0	0	0	0	0	0	0	1	0	0	0	0	0	7	0	3	0	0	0	1	0	1	0
838	28688	A0A1Y3ZLI4|A0A1Y3ZLI4_9BACT	201.20	16	0	0	0	0	0	0	0	0	0	0	0	0	0	0	0	0	0	0	0	0	0	0	0	0	0	0	0	0	0	1	0	0	0	0	0	7	0	3	0	0	0	1	0	1	0
838	28689	D1JZE1|D1JZE1_9BACE	201.20	16	0	0	0	0	0	0	0	0	0	0	0	0	0	0	0	0	0	0	0	0	0	0	0	0	0	0	0	0	0	1	0	0	0	0	0	7	0	3	0	0	0	1	0	1	0
838	28690	A0A3A5ZV19|A0A3A5ZV19_9BACE	201.20	16	0	0	0	0	0	0	0	0	0	0	0	0	0	0	0	0	0	0	0	0	0	0	0	0	0	0	0	0	0	1	0	0	0	0	0	7	0	3	0	0	0	1	0	1	0
838	28695	I9FWN1|I9FWN1_9BACT	201.20	16	0	0	0	0	0	0	0	0	0	0	0	0	0	0	0	0	0	0	0	0	0	0	0	0	0	0	0	0	0	1	0	0	0	0	0	7	0	3	0	0	0	1	0	1	0
202	33032	Q8IUL9|Q8IUL9_HUMAN	201.09	92	53	0	37	0	0	92	38	92	12	38	38	12	56	12	22	12	12	22	59	30	45	45	12	22	12	22	22	0	0	0	0	0	12	0	12	12	12	0	0	0	0	0	0	0	0
667	34412	A0A140VK09|A0A140VK09_HUMAN	200.90	41	36	0	0	12	8	0	4	0	9	5	0	15	0	0	0	0	0	24	0	0	0	0	36	0	0	30	0	0	0	0	0	0	0	0	0	0	0	0	0	0	0	0	0	0	0
541	27982	A0A0J9FNK9|A0A0J9FNK9_9BACE	200.84	16	0	0	0	0	0	0	0	0	0	0	0	0	0	0	0	0	0	0	0	0	0	0	0	0	0	0	0	2	1	2	1	0	0	1	0	1	2	2	0	0	0	4	3	2	1
541	27983	A0A1Y4Q174|A0A1Y4Q174_BACOV	200.84	16	0	0	0	0	0	0	0	0	0	0	0	0	0	0	0	0	0	0	0	0	0	0	0	0	0	0	0	2	1	2	1	0	0	1	0	1	2	2	0	0	0	4	3	2	1
541	27984	A0A1Y4VVU4|A0A1Y4VVU4_9BACE	200.84	16	0	0	0	0	0	0	0	0	0	0	0	0	0	0	0	0	0	0	0	0	0	0	0	0	0	0	0	2	1	2	1	0	0	1	0	1	2	2	0	0	0	4	3	2	1
541	27985	A7M091|A7M091_BACO1	200.84	16	0	0	0	0	0	0	0	0	0	0	0	0	0	0	0	0	0	0	0	0	0	0	0	0	0	0	0	2	1	2	1	0	0	1	0	1	2	2	0	0	0	4	3	2	1
541	27986	A0A3E4NQI8|A0A3E4NQI8_9BACE	200.84	16	0	0	0	0	0	0	0	0	0	0	0	0	0	0	0	0	0	0	0	0	0	0	0	0	0	0	0	2	1	2	1	0	0	1	0	1	2	2	0	0	0	4	3	2	1
541	27987	D7K4G0|D7K4G0_9BACE	200.84	16	0	0	0	0	0	0	0	0	0	0	0	0	0	0	0	0	0	0	0	0	0	0	0	0	0	0	0	2	1	2	1	0	0	1	0	1	2	2	0	0	0	4	3	2	1
541	27988	A0A412C2R9|A0A412C2R9_9BACE	200.84	16	0	0	0	0	0	0	0	0	0	0	0	0	0	0	0	0	0	0	0	0	0	0	0	0	0	0	0	2	1	2	1	0	0	1	0	1	2	2	0	0	0	4	3	2	1
541	27989	A0A641QDF3|A0A641QDF3_BACOV	200.84	16	0	0	0	0	0	0	0	0	0	0	0	0	0	0	0	0	0	0	0	0	0	0	0	0	0	0	0	2	1	2	1	0	0	1	0	1	2	2	0	0	0	4	3	2	1
541	27990	I9ST42|I9ST42_BACOV	200.84	16	0	0	0	0	0	0	0	0	0	0	0	0	0	0	0	0	0	0	0	0	0	0	0	0	0	0	0	2	1	2	1	0	0	1	0	1	2	2	0	0	0	4	3	2	1
541	27991	A0A374WRX3|A0A374WRX3_9BACE	200.84	16	0	0	0	0	0	0	0	0	0	0	0	0	0	0	0	0	0	0	0	0	0	0	0	0	0	0	0	2	1	2	1	0	0	1	0	1	2	2	0	0	0	4	3	2	1
541	27992	A0A373GIE9|A0A373GIE9_9BACE	200.84	16	0	0	0	0	0	0	0	0	0	0	0	0	0	0	0	0	0	0	0	0	0	0	0	0	0	0	0	2	1	2	1	0	0	1	0	1	2	2	0	0	0	4	3	2	1
541	27993	A0A3A6ML11|A0A3A6ML11_9BACE	200.84	16	0	0	0	0	0	0	0	0	0	0	0	0	0	0	0	0	0	0	0	0	0	0	0	0	0	0	0	2	1	2	1	0	0	1	0	1	2	2	0	0	0	4	3	2	1
541	27994	A0A3A5THW0|A0A3A5THW0_9BACE	200.84	16	0	0	0	0	0	0	0	0	0	0	0	0	0	0	0	0	0	0	0	0	0	0	0	0	0	0	0	2	1	2	1	0	0	1	0	1	2	2	0	0	0	4	3	2	1
541	27995	A0A1F0I3R5|A0A1F0I3R5_9BACE	200.84	16	0	0	0	0	0	0	0	0	0	0	0	0	0	0	0	0	0	0	0	0	0	0	0	0	0	0	0	2	1	2	1	0	0	1	0	1	2	2	0	0	0	4	3	2	1
541	27996	A0A412CRE4|A0A412CRE4_9BACE	200.84	16	0	0	0	0	0	0	0	0	0	0	0	0	0	0	0	0	0	0	0	0	0	0	0	0	0	0	0	2	1	2	1	0	0	1	0	1	2	2	0	0	0	4	3	2	1
541	27997	E5C931|E5C931_9BACE	200.84	16	0	0	0	0	0	0	0	0	0	0	0	0	0	0	0	0	0	0	0	0	0	0	0	0	0	0	0	2	1	2	1	0	0	1	0	1	2	2	0	0	0	4	3	2	1
541	27998	I9ACZ5|I9ACZ5_9BACE	200.84	16	0	0	0	0	0	0	0	0	0	0	0	0	0	0	0	0	0	0	0	0	0	0	0	0	0	0	0	2	1	2	1	0	0	1	0	1	2	2	0	0	0	4	3	2	1
541	28049	A0A6N2W1L5|A0A6N2W1L5_BACOV	200.84	16	0	0	0	0	0	0	0	0	0	0	0	0	0	0	0	0	0	0	0	0	0	0	0	0	0	0	0	2	1	2	1	0	0	1	0	1	2	2	0	0	0	4	3	2	1
541	28078	A0A1G6G1C8|A0A1G6G1C8_BACOV	200.84	16	0	0	0	0	0	0	0	0	0	0	0	0	0	0	0	0	0	0	0	0	0	0	0	0	0	0	0	2	1	2	1	0	0	1	0	1	2	2	0	0	0	4	3	2	1
229	35269	A0A385HW63|A0A385HW63_HUMAN	200.65	51	16	0	6	0	0	40	16	51	11	18	16	6	31	11	6	6	0	11	43	16	30	11	11	11	11	16	6	0	0	6	0	0	0	0	0	6	0	0	0	0	0	0	0	0	0
229	35270	A0A385HW21|A0A385HW21_HUMAN	200.65	51	16	0	6	0	0	39	16	51	11	18	16	6	31	11	6	6	0	11	42	16	30	11	11	11	11	16	6	0	0	6	0	0	0	0	0	6	0	0	0	0	0	0	0	0	0
229	35271	I1VZV6|I1VZV6_HUMAN	200.65	51	16	0	6	0	0	39	16	51	11	18	16	6	31	11	6	6	0	11	42	16	30	11	11	11	11	16	6	0	0	6	0	0	0	0	0	6	0	0	0	0	0	0	0	0	0
229	35272	A0A385HW02|A0A385HW02_HUMAN	200.65	51	16	0	6	0	0	39	16	51	11	18	16	6	31	11	6	6	0	11	42	16	30	11	11	11	11	16	6	0	0	6	0	0	0	0	0	6	0	0	0	0	0	0	0	0	0
229	35273	A0A0K2BMD8|A0A0K2BMD8_HUMAN	200.65	51	16	0	6	0	0	39	16	51	11	18	16	6	31	11	6	6	0	11	42	16	30	11	11	11	11	16	6	0	0	6	0	0	0	0	0	6	0	0	0	0	0	0	0	0	0
229	35274	D1MGQ2|D1MGQ2_HUMAN	200.65	51	16	0	6	0	0	39	16	51	11	18	16	6	31	11	6	6	0	11	42	16	30	11	11	11	11	16	6	0	0	6	0	0	0	0	0	6	0	0	0	0	0	0	0	0	0
229	35275	A0A1S5UZ39|A0A1S5UZ39_HUMAN	200.65	39	12	0	5	0	0	30	12	39	9	13	12	5	24	9	5	5	0	9	32	12	22	9	9	9	9	12	5	0	0	5	0	0	0	0	0	5	0	0	0	0	0	0	0	0	0
673	32664	E7EU05|E7EU05_HUMAN	200.65	18	18	0	0	10	0	0	3	0	6	3	0	0	0	0	0	0	0	4	0	2	0	0	6	0	0	17	0	0	0	0	0	0	0	0	0	0	0	0	0	0	0	0	0	0	0
673	32666	A4D1B1|A4D1B1_HUMAN	200.65	18	18	0	0	10	0	0	3	0	6	3	0	0	0	0	0	0	0	4	0	1	0	0	6	0	0	16	0	0	0	0	0	0	0	0	0	0	0	0	0	0	0	0	0	0	0
673	32667	D9IX64|D9IX64_HUMAN	200.65	18	18	0	0	10	0	0	3	0	6	3	0	0	0	0	0	0	0	4	0	1	0	0	6	0	0	16	0	0	0	0	0	0	0	0	0	0	0	0	0	0	0	0	0	0	0
673	32668	D9IX65|D9IX65_HUMAN	200.65	18	18	0	0	10	0	0	3	0	6	3	0	0	0	0	0	0	0	4	0	1	0	0	6	0	0	16	0	0	0	0	0	0	0	0	0	0	0	0	0	0	0	0	0	0	0
673	32669	D9IX63|D9IX63_HUMAN	200.65	18	18	0	0	10	0	0	3	0	6	3	0	0	0	0	0	0	0	4	0	1	0	0	6	0	0	16	0	0	0	0	0	0	0	0	0	0	0	0	0	0	0	0	0	0	0
673	32670	B3KUB8|B3KUB8_HUMAN	200.65	18	18	0	0	10	0	0	3	0	6	3	0	0	0	0	0	0	0	4	0	1	0	0	6	0	0	16	0	0	0	0	0	0	0	0	0	0	0	0	0	0	0	0	0	0	0
1240	39729	A0A024RCA7|A0A024RCA7_HUMAN	200.62	75	0	32	56	0	70	0	0	0	10	0	0	0	0	0	0	0	0	0	0	0	27	0	0	0	0	0	0	0	0	0	0	0	0	0	0	0	0	0	0	10	0	0	0	0	0
1014	29002	D4V3P2|D4V3P2_PHOVU	200.14	18	0	0	0	0	0	0	0	0	0	0	0	0	0	0	0	0	0	0	0	0	0	0	0	0	0	0	0	0	0	0	0	0	0	0	0	0	0	18	0	0	0	0	0	0	0
1014	29003	A0A5C6L426|A0A5C6L426_9BACT	200.14	18	0	0	0	0	0	0	0	0	0	0	0	0	0	0	0	0	0	0	0	0	0	0	0	0	0	0	0	0	0	0	0	0	0	0	0	0	0	18	0	0	0	0	0	0	0
1014	29004	A0A1Q6H604|A0A1Q6H604_9BACE	200.14	18	0	0	0	0	0	0	0	0	0	0	0	0	0	0	0	0	0	0	0	0	0	0	0	0	0	0	0	0	0	0	0	0	0	0	0	0	0	18	0	0	0	0	0	0	0
1014	29005	A0A0P0LNY0|A0A0P0LNY0_PHOVU	200.14	18	0	0	0	0	0	0	0	0	0	0	0	0	0	0	0	0	0	0	0	0	0	0	0	0	0	0	0	0	0	0	0	0	0	0	0	0	0	18	0	0	0	0	0	0	0
1014	29057	A0A3E4WM86|A0A3E4WM86_PHOVU	200.14	18	0	0	0	0	0	0	0	0	0	0	0	0	0	0	0	0	0	0	0	0	0	0	0	0	0	0	0	0	0	0	0	0	0	0	0	0	0	18	0	0	0	0	0	0	0
1014	29058	A6L022|A6L022_BACV8	200.14	18	0	0	0	0	0	0	0	0	0	0	0	0	0	0	0	0	0	0	0	0	0	0	0	0	0	0	0	0	0	0	0	0	0	0	0	0	0	18	0	0	0	0	0	0	0
1014	29059	A0A395UTS8|A0A395UTS8_PHOVU	200.14	18	0	0	0	0	0	0	0	0	0	0	0	0	0	0	0	0	0	0	0	0	0	0	0	0	0	0	0	0	0	0	0	0	0	0	0	0	0	18	0	0	0	0	0	0	0
1014	29060	A0A662ZVB6|A0A662ZVB6_PHOVU	200.14	18	0	0	0	0	0	0	0	0	0	0	0	0	0	0	0	0	0	0	0	0	0	0	0	0	0	0	0	0	0	0	0	0	0	0	0	0	0	18	0	0	0	0	0	0	0
1014	29061	A0A174W2R7|A0A174W2R7_PHOVU	200.14	18	0	0	0	0	0	0	0	0	0	0	0	0	0	0	0	0	0	0	0	0	0	0	0	0	0	0	0	0	0	0	0	0	0	0	0	0	0	18	0	0	0	0	0	0	0
1014	29062	A0A078REH3|A0A078REH3_PHOVU	200.14	18	0	0	0	0	0	0	0	0	0	0	0	0	0	0	0	0	0	0	0	0	0	0	0	0	0	0	0	0	0	0	0	0	0	0	0	0	0	18	0	0	0	0	0	0	0
1014	29063	A0A3A6M730|A0A3A6M730_9BACE	200.14	18	0	0	0	0	0	0	0	0	0	0	0	0	0	0	0	0	0	0	0	0	0	0	0	0	0	0	0	0	0	0	0	0	0	0	0	0	0	18	0	0	0	0	0	0	0
1014	29064	A0A7I0Q6M3|A0A7I0Q6M3_9BACT	200.14	18	0	0	0	0	0	0	0	0	0	0	0	0	0	0	0	0	0	0	0	0	0	0	0	0	0	0	0	0	0	0	0	0	0	0	0	0	0	18	0	0	0	0	0	0	0
549	28568	A0A1C5SLY9|A0A1C5SLY9_9CLOT	200.09	31	0	0	0	0	0	0	0	0	0	0	0	0	0	0	0	0	0	0	0	0	0	0	0	0	0	0	0	8	3	22	11	0	3	3	0	0	0	0	0	0	0	0	3	0	25
549	28766	R6EHF4|R6EHF4_9FIRM	200.09	31	0	0	0	0	0	0	0	0	0	0	0	0	0	0	0	0	0	0	0	0	0	0	0	0	0	0	0	8	3	22	11	0	3	3	0	0	0	0	0	0	0	0	3	0	25
831	29768	A0A413GT39|A0A413GT39_9BACE	200.07	11	0	0	0	0	0	0	0	0	0	0	0	0	0	0	0	0	0	0	0	0	0	0	0	0	0	0	0	10	1	3	1	0	0	1	1	2	4	1	0	0	0	1	1	0	0
831	29776	A0A1Q6GXY6|A0A1Q6GXY6_9BACE	200.07	11	0	0	0	0	0	0	0	0	0	0	0	0	0	0	0	0	0	0	0	0	0	0	0	0	0	0	0	10	1	3	1	0	0	1	1	2	4	1	0	0	0	1	1	0	0
831	29791	A0A1M6LDS2|A0A1M6LDS2_9BACE	200.07	11	0	0	0	0	0	0	0	0	0	0	0	0	0	0	0	0	0	0	0	0	0	0	0	0	0	0	0	9	1	3	1	0	0	1	1	2	3	1	0	0	0	1	1	0	0
643	32710	A0A411LJI7|A0A411LJI7_SPHPI	200.01	23	0	0	0	0	0	0	0	0	0	0	3	0	0	0	0	11	0	0	0	0	0	0	0	0	0	0	0	0	0	0	0	0	0	0	0	0	0	3	7	0	6	10	14	17	17
643	32711	A0A0C9M1N7|A0A0C9M1N7_SPHPI	200.01	23	0	0	0	0	0	0	0	0	0	0	3	0	0	0	0	11	0	0	0	0	0	0	0	0	0	0	0	0	0	0	0	0	0	0	0	0	0	3	7	0	6	10	14	17	17
643	33212	A0A7W6F1F8|A0A7W6F1F8_9SPHN	200.01	23	0	0	0	0	0	0	0	0	0	0	3	0	0	0	0	11	0	0	0	0	0	0	0	0	0	0	0	0	0	0	0	0	0	0	0	0	0	3	7	0	6	10	14	16	16
1746	32831	B7Z2V6|B7Z2V6_HUMAN	199.98	28	0	0	0	0	23	0	0	0	4	0	0	0	0	0	0	0	0	0	0	0	4	0	0	0	0	0	0	0	0	0	0	0	0	0	0	0	0	0	0	11	0	0	0	0	0
100	34843	H0YIC5|H0YIC5_HUMAN	199.85	18	7	7	7	7	7	7	7	3	7	7	3	3	3	7	7	7	10	12	3	7	12	12	12	11	7	7	7	7	7	3	3	3	7	7	3	7	7	3	3	7	3	7	3	3	3
1060	33839	Q06S70|Q06S70_HUMAN	199.81	32	0	9	23	0	32	0	0	0	12	0	0	0	0	0	0	0	0	0	0	0	23	0	0	0	0	0	0	0	0	0	0	0	0	0	0	0	0	0	0	3	0	0	0	0	0
936	30345	A0A7X2XF28|A0A7X2XF28_9FIRM	199.81	28	0	0	0	0	0	0	0	0	0	0	0	0	0	0	0	0	0	0	0	0	0	0	0	0	0	0	0	6	0	5	0	0	0	0	0	0	0	22	0	0	0	0	2	0	9
936	30346	A0A3G9GY69|A0A3G9GY69_9FIRM	199.81	28	0	0	0	0	0	0	0	0	0	0	0	0	0	0	0	0	0	0	0	0	0	0	0	0	0	0	0	6	0	5	0	0	0	0	0	0	0	22	0	0	0	0	2	0	9
1086	29428	A0A384MR50|A0A384MR50_HUMAN	199.77	45	0	12	3	0	32	0	0	0	15	4	0	0	0	0	0	0	0	0	0	0	15	0	3	0	0	0	0	0	0	0	0	0	0	0	0	0	0	0	0	11	0	0	0	0	0
1086	29556	B2R7T8|B2R7T8_HUMAN	199.77	45	0	12	3	0	32	0	0	0	15	4	0	0	0	0	0	0	0	0	0	0	15	0	3	0	0	0	0	0	0	0	0	0	0	0	0	0	0	0	0	11	0	0	0	0	0
458	32176	B4DMT8|B4DMT8_HUMAN	199.66	40	25	4	18	9	40	0	4	4	13	4	0	4	4	0	0	4	0	4	0	0	9	0	22	4	0	9	4	0	0	0	0	0	0	0	0	0	0	0	0	13	0	0	0	0	0
568	28408	A0A140VK56|A0A140VK56_HUMAN	199.53	41	7	10	11	0	28	2	0	0	15	0	0	2	0	0	0	0	0	2	0	0	22	0	17	3	2	0	3	0	0	0	0	0	3	0	0	0	0	0	0	3	0	0	0	0	0
1013	28811	A0A024R9N6|A0A024R9N6_HUMAN	199.47	18	16	0	0	4	2	0	0	0	4	0	0	4	0	0	0	0	0	6	0	0	0	0	12	0	0	0	0	0	0	0	0	0	0	0	0	0	0	0	0	0	0	0	0	0	0
1013	28902	A8K9B9|A8K9B9_HUMAN	199.47	18	16	0	0	4	2	0	0	0	4	0	0	4	0	0	0	0	0	6	0	0	0	0	12	0	0	0	0	0	0	0	0	0	0	0	0	0	0	0	0	0	0	0	0	0	0
678	29490	A0A3D2VFV6|A0A3D2VFV6_9FIRM	199.45	27	0	0	0	0	0	0	0	0	0	0	0	0	0	0	0	0	0	0	0	0	0	0	0	0	0	0	0	0	15	0	0	0	0	0	0	0	7	0	0	0	0	7	8	0	0
1172	29827	A0A7U8L2D4|A0A7U8L2D4_BACFG	199.29	12	0	0	0	0	0	0	0	0	0	0	0	0	0	0	0	0	0	0	0	0	0	0	0	0	0	0	0	0	0	0	0	0	0	0	0	0	4	2	4	0	0	0	9	0	0
1172	29828	A0A015VUA6|A0A015VUA6_BACFG	199.29	12	0	0	0	0	0	0	0	0	0	0	0	0	0	0	0	0	0	0	0	0	0	0	0	0	0	0	0	0	0	0	0	0	0	0	0	0	4	2	4	0	0	0	9	0	0
1172	29829	A0A0E2TMH8|A0A0E2TMH8_BACFG	199.29	12	0	0	0	0	0	0	0	0	0	0	0	0	0	0	0	0	0	0	0	0	0	0	0	0	0	0	0	0	0	0	0	0	0	0	0	0	4	2	4	0	0	0	9	0	0
1172	29856	A0A017N5W8|A0A017N5W8_BACFG	199.29	12	0	0	0	0	0	0	0	0	0	0	0	0	0	0	0	0	0	0	0	0	0	0	0	0	0	0	0	0	0	0	0	0	0	0	0	0	4	2	4	0	0	0	9	0	0
1172	29858	A0A016GD73|A0A016GD73_BACFG	199.29	12	0	0	0	0	0	0	0	0	0	0	0	0	0	0	0	0	0	0	0	0	0	0	0	0	0	0	0	0	0	0	0	0	0	0	0	0	4	2	4	0	0	0	9	0	0
1172	29859	A0A5C6JH18|A0A5C6JH18_BACFG	199.29	12	0	0	0	0	0	0	0	0	0	0	0	0	0	0	0	0	0	0	0	0	0	0	0	0	0	0	0	0	0	0	0	0	0	0	0	0	4	2	4	0	0	0	9	0	0
1172	29860	Q64QW8|Q64QW8_BACFR	199.29	12	0	0	0	0	0	0	0	0	0	0	0	0	0	0	0	0	0	0	0	0	0	0	0	0	0	0	0	0	0	0	0	0	0	0	0	0	4	2	4	0	0	0	9	0	0
1172	29861	A0A015WKI8|A0A015WKI8_BACFG	199.29	12	0	0	0	0	0	0	0	0	0	0	0	0	0	0	0	0	0	0	0	0	0	0	0	0	0	0	0	0	0	0	0	0	0	0	0	0	4	2	4	0	0	0	9	0	0
1172	29862	A0A2M9V4G1|A0A2M9V4G1_BACFG	199.29	12	0	0	0	0	0	0	0	0	0	0	0	0	0	0	0	0	0	0	0	0	0	0	0	0	0	0	0	0	0	0	0	0	0	0	0	0	4	2	4	0	0	0	9	0	0
1172	29863	E1WU65|E1WU65_BACF6	199.29	12	0	0	0	0	0	0	0	0	0	0	0	0	0	0	0	0	0	0	0	0	0	0	0	0	0	0	0	0	0	0	0	0	0	0	0	0	4	2	4	0	0	0	9	0	0
1172	29864	F7LUK6|F7LUK6_BACFG	199.29	12	0	0	0	0	0	0	0	0	0	0	0	0	0	0	0	0	0	0	0	0	0	0	0	0	0	0	0	0	0	0	0	0	0	0	0	0	4	2	4	0	0	0	9	0	0
1227	32836	Q96IR1|Q96IR1_HUMAN	199.26	37	0	0	17	0	33	0	0	0	0	0	0	0	0	0	0	0	0	0	0	0	4	0	4	0	0	0	0	0	0	0	0	0	0	0	0	0	0	0	0	15	0	0	0	0	0
1227	32838	B2R491|B2R491_HUMAN	199.26	34	0	0	16	0	30	0	0	0	0	0	0	0	0	0	0	0	0	0	0	0	4	0	4	0	0	0	0	0	0	0	0	0	0	0	0	0	0	0	0	14	0	0	0	0	0
1227	32839	Q53HV1|Q53HV1_HUMAN	199.26	34	0	0	16	0	30	0	0	0	0	0	0	0	0	0	0	0	0	0	0	0	4	0	4	0	0	0	0	0	0	0	0	0	0	0	0	0	0	0	0	14	0	0	0	0	0
871	28499	A0A3R5YLJ0|A0A3R5YLJ0_9BACT	199.21	15	0	0	0	0	0	0	0	0	0	0	0	0	0	0	0	0	0	0	0	0	0	0	0	0	0	0	0	2	0	0	1	0	0	0	0	0	0	11	0	0	0	0	0	0	6
1276	31723	A0A024RE18|A0A024RE18_HUMAN	199.09	12	10	0	0	1	0	0	0	0	0	0	0	0	0	0	0	0	0	0	0	0	0	0	7	0	0	4	0	0	0	0	0	0	0	0	0	0	0	0	0	0	0	0	0	0	0
1016	30261	Q8TBK5|Q8TBK5_HUMAN	199.04	38	0	26	11	0	33	0	0	0	0	0	0	0	0	0	0	0	0	0	0	0	3	0	0	0	0	0	0	0	0	0	0	0	0	0	0	0	0	0	0	17	0	0	0	0	0
1016	30520	A0A024RBK3|A0A024RBK3_HUMAN	199.04	38	0	26	11	0	33	0	0	0	0	0	0	0	0	0	0	0	0	0	0	0	3	0	0	0	0	0	0	0	0	0	0	0	0	0	0	0	0	0	0	17	0	0	0	0	0
1016	30521	Q8N5Z7|Q8N5Z7_HUMAN	199.04	38	0	26	11	0	33	0	0	0	0	0	0	0	0	0	0	0	0	0	0	0	3	0	0	0	0	0	0	0	0	0	0	0	0	0	0	0	0	0	0	17	0	0	0	0	0
1259	28450	R5JK92|R5JK92_9BACE	198.83	17	0	0	0	0	0	0	0	0	0	0	0	0	0	0	0	0	0	0	0	0	0	0	0	0	0	0	0	0	0	0	0	0	0	0	0	0	1	0	0	0	0	1	1	0	0
1259	28451	A0A415S0U1|A0A415S0U1_9BACE	198.83	17	0	0	0	0	0	0	0	0	0	0	0	0	0	0	0	0	0	0	0	0	0	0	0	0	0	0	0	0	0	0	0	0	0	0	0	0	1	0	0	0	0	1	1	0	0
1259	28452	A0A414MC29|A0A414MC29_9BACE	198.83	17	0	0	0	0	0	0	0	0	0	0	0	0	0	0	0	0	0	0	0	0	0	0	0	0	0	0	0	0	0	0	0	0	0	0	0	0	1	0	0	0	0	1	1	0	0
1259	28453	E5WV10|E5WV10_9BACE	198.83	17	0	0	0	0	0	0	0	0	0	0	0	0	0	0	0	0	0	0	0	0	0	0	0	0	0	0	0	0	0	0	0	0	0	0	0	0	1	0	0	0	0	1	1	0	0
885	32713	R6J744|R6J744_9FIRM	198.73	21	0	0	0	0	0	0	0	0	0	0	0	0	0	0	0	0	0	0	0	0	0	0	0	0	0	0	0	8	0	5	0	0	0	0	0	0	0	9	0	0	0	0	2	0	18
497	31264	G3V295|G3V295_HUMAN	198.14	49	6	6	6	0	15	35	0	46	12	6	6	6	35	6	0	0	6	6	35	0	6	6	6	6	0	0	0	0	0	0	0	0	6	0	0	0	0	0	0	12	0	0	0	0	0
497	31266	A0A140VK44|A0A140VK44_HUMAN	198.14	40	5	5	5	0	12	29	0	38	10	5	5	5	29	5	0	0	5	5	29	0	5	5	5	5	0	0	0	0	0	0	0	0	5	0	0	0	0	0	0	10	0	0	0	0	0
497	31267	G3V5Z7|G3V5Z7_HUMAN	198.14	39	5	5	5	0	12	29	0	37	10	5	5	5	29	5	0	0	5	5	29	0	5	5	5	5	0	0	0	0	0	0	0	0	5	0	0	0	0	0	0	10	0	0	0	0	0
872	28607	C7X601|C7X601_9BACT	198.10	14	0	0	0	0	0	0	0	0	0	0	0	0	0	0	0	0	0	0	0	0	0	0	0	0	0	0	0	0	0	1	0	0	0	0	0	0	0	9	0	0	0	5	0	7	0
872	28608	A0A6N3H1F0|A0A6N3H1F0_9BACT	198.10	14	0	0	0	0	0	0	0	0	0	0	0	0	0	0	0	0	0	0	0	0	0	0	0	0	0	0	0	0	0	1	0	0	0	0	0	0	0	9	0	0	0	5	0	7	0
872	28618	A0A496BWR4|A0A496BWR4_9BACT	198.10	13	0	0	0	0	0	0	0	0	0	0	0	0	0	0	0	0	0	0	0	0	0	0	0	0	0	0	0	0	0	1	0	0	0	0	0	0	0	8	0	0	0	5	0	7	0
872	28619	A0A496CPQ3|A0A496CPQ3_9BACT	198.10	13	0	0	0	0	0	0	0	0	0	0	0	0	0	0	0	0	0	0	0	0	0	0	0	0	0	0	0	0	0	1	0	0	0	0	0	0	0	9	0	0	0	5	0	7	0
872	28620	D0TDA2|D0TDA2_9BACE	198.10	13	0	0	0	0	0	0	0	0	0	0	0	0	0	0	0	0	0	0	0	0	0	0	0	0	0	0	0	0	0	1	0	0	0	0	0	0	0	9	0	0	0	5	0	7	0
872	28621	A0A3L7Z7A7|A0A3L7Z7A7_9BACT	198.10	13	0	0	0	0	0	0	0	0	0	0	0	0	0	0	0	0	0	0	0	0	0	0	0	0	0	0	0	0	0	1	0	0	0	0	0	0	0	9	0	0	0	5	0	7	0
872	28622	A0A069SIE6|A0A069SIE6_9BACT	198.10	13	0	0	0	0	0	0	0	0	0	0	0	0	0	0	0	0	0	0	0	0	0	0	0	0	0	0	0	0	0	1	0	0	0	0	0	0	0	8	0	0	0	5	0	7	0
872	28623	A0A6H1D9U2|A0A6H1D9U2_9BACT	198.10	13	0	0	0	0	0	0	0	0	0	0	0	0	0	0	0	0	0	0	0	0	0	0	0	0	0	0	0	0	0	1	0	0	0	0	0	0	0	8	0	0	0	5	0	7	0
872	28624	A0A3E4PHL7|A0A3E4PHL7_9BACT	198.10	13	0	0	0	0	0	0	0	0	0	0	0	0	0	0	0	0	0	0	0	0	0	0	0	0	0	0	0	0	0	1	0	0	0	0	0	0	0	8	0	0	0	5	0	7	0
872	28625	A0A7K0GMD2|A0A7K0GMD2_9BACT	198.10	13	0	0	0	0	0	0	0	0	0	0	0	0	0	0	0	0	0	0	0	0	0	0	0	0	0	0	0	0	0	1	0	0	0	0	0	0	0	8	0	0	0	5	0	7	0
872	28626	A0A7L5EIL4|A0A7L5EIL4_9BACT	198.10	13	0	0	0	0	0	0	0	0	0	0	0	0	0	0	0	0	0	0	0	0	0	0	0	0	0	0	0	0	0	1	0	0	0	0	0	0	0	8	0	0	0	5	0	7	0
872	28627	A0A1Y4IWR2|A0A1Y4IWR2_9BACT	198.10	13	0	0	0	0	0	0	0	0	0	0	0	0	0	0	0	0	0	0	0	0	0	0	0	0	0	0	0	0	0	1	0	0	0	0	0	0	0	8	0	0	0	5	0	7	0
872	28628	A0A415MHD4|A0A415MHD4_9BACT	198.10	13	0	0	0	0	0	0	0	0	0	0	0	0	0	0	0	0	0	0	0	0	0	0	0	0	0	0	0	0	0	1	0	0	0	0	0	0	0	8	0	0	0	5	0	6	0
872	28629	A0A174R3F3|A0A174R3F3_9BACT	198.10	13	0	0	0	0	0	0	0	0	0	0	0	0	0	0	0	0	0	0	0	0	0	0	0	0	0	0	0	0	0	1	0	0	0	0	0	0	0	8	0	0	0	5	0	6	0
872	28630	A0A173XE41|A0A173XE41_9BACT	198.10	13	0	0	0	0	0	0	0	0	0	0	0	0	0	0	0	0	0	0	0	0	0	0	0	0	0	0	0	0	0	1	0	0	0	0	0	0	0	8	0	0	0	5	0	6	0
850	29397	E1WL59|E1WL59_BACF6	197.68	15	0	0	0	0	0	0	0	0	0	0	0	0	0	0	0	0	0	0	0	0	0	0	0	0	0	0	0	8	0	0	0	0	0	0	0	0	2	9	0	0	0	2	15	3	0
850	29398	A0A2M9UZ31|A0A2M9UZ31_BACFG	197.68	15	0	0	0	0	0	0	0	0	0	0	0	0	0	0	0	0	0	0	0	0	0	0	0	0	0	0	0	8	0	0	0	0	0	0	0	0	2	9	0	0	0	2	15	3	0
850	29399	A0A2M9V8I3|A0A2M9V8I3_BACFG	197.68	15	0	0	0	0	0	0	0	0	0	0	0	0	0	0	0	0	0	0	0	0	0	0	0	0	0	0	0	8	0	0	0	0	0	0	0	0	2	9	0	0	0	2	15	3	0
850	29400	A0A7U8QCP9|A0A7U8QCP9_BACFG	197.68	15	0	0	0	0	0	0	0	0	0	0	0	0	0	0	0	0	0	0	0	0	0	0	0	0	0	0	0	8	0	0	0	0	0	0	0	0	2	9	0	0	0	2	15	3	0
850	29401	A0A015YDF9|A0A015YDF9_BACFG	197.68	15	0	0	0	0	0	0	0	0	0	0	0	0	0	0	0	0	0	0	0	0	0	0	0	0	0	0	0	8	0	0	0	0	0	0	0	0	2	9	0	0	0	2	15	3	0
850	29402	A0A0E2TCV7|A0A0E2TCV7_BACFG	197.68	15	0	0	0	0	0	0	0	0	0	0	0	0	0	0	0	0	0	0	0	0	0	0	0	0	0	0	0	8	0	0	0	0	0	0	0	0	2	9	0	0	0	2	15	3	0
850	29403	A0A015W518|A0A015W518_BACFG	197.68	15	0	0	0	0	0	0	0	0	0	0	0	0	0	0	0	0	0	0	0	0	0	0	0	0	0	0	0	8	0	0	0	0	0	0	0	0	2	9	0	0	0	2	15	3	0
850	29404	A0A7W2IGI4|A0A7W2IGI4_BACFG	197.68	15	0	0	0	0	0	0	0	0	0	0	0	0	0	0	0	0	0	0	0	0	0	0	0	0	0	0	0	8	0	0	0	0	0	0	0	0	2	9	0	0	0	2	15	3	0
850	29405	A0A642EIU1|A0A642EIU1_BACFG	197.68	15	0	0	0	0	0	0	0	0	0	0	0	0	0	0	0	0	0	0	0	0	0	0	0	0	0	0	0	8	0	0	0	0	0	0	0	0	2	9	0	0	0	2	15	3	0
850	29406	A0A5C6LAA7|A0A5C6LAA7_BACFG	197.68	15	0	0	0	0	0	0	0	0	0	0	0	0	0	0	0	0	0	0	0	0	0	0	0	0	0	0	0	8	0	0	0	0	0	0	0	0	2	9	0	0	0	2	15	3	0
850	29407	A0A017NIH4|A0A017NIH4_BACFG	197.68	15	0	0	0	0	0	0	0	0	0	0	0	0	0	0	0	0	0	0	0	0	0	0	0	0	0	0	0	8	0	0	0	0	0	0	0	0	2	9	0	0	0	2	15	3	0
850	29408	A0A016H1M6|A0A016H1M6_BACFG	197.68	15	0	0	0	0	0	0	0	0	0	0	0	0	0	0	0	0	0	0	0	0	0	0	0	0	0	0	0	8	0	0	0	0	0	0	0	0	2	9	0	0	0	2	15	3	0
850	29409	A0A3E5IF00|A0A3E5IF00_BACFG	197.68	15	0	0	0	0	0	0	0	0	0	0	0	0	0	0	0	0	0	0	0	0	0	0	0	0	0	0	0	8	0	0	0	0	0	0	0	0	2	9	0	0	0	2	15	3	0
850	29410	A0A642F6P8|A0A642F6P8_BACFG	197.68	15	0	0	0	0	0	0	0	0	0	0	0	0	0	0	0	0	0	0	0	0	0	0	0	0	0	0	0	8	0	0	0	0	0	0	0	0	2	9	0	0	0	2	15	3	0
850	29411	Q5LHN8|Q5LHN8_BACFN	197.68	15	0	0	0	0	0	0	0	0	0	0	0	0	0	0	0	0	0	0	0	0	0	0	0	0	0	0	0	8	0	0	0	0	0	0	0	0	2	9	0	0	0	2	15	3	0
850	29412	A0A5C6HD31|A0A5C6HD31_BACFG	197.68	15	0	0	0	0	0	0	0	0	0	0	0	0	0	0	0	0	0	0	0	0	0	0	0	0	0	0	0	7	0	0	0	0	0	0	0	0	2	9	0	0	0	2	15	3	0
850	29423	K1FZ40|K1FZ40_BACFG	197.68	14	0	0	0	0	0	0	0	0	0	0	0	0	0	0	0	0	0	0	0	0	0	0	0	0	0	0	0	7	0	0	0	0	0	0	0	0	2	9	0	0	0	2	14	3	0
850	29424	A0A642LLX3|A0A642LLX3_BACFG	197.68	14	0	0	0	0	0	0	0	0	0	0	0	0	0	0	0	0	0	0	0	0	0	0	0	0	0	0	0	7	0	0	0	0	0	0	0	0	2	9	0	0	0	2	14	3	0
850	29425	A0A5C6JN92|A0A5C6JN92_BACFG	197.68	14	0	0	0	0	0	0	0	0	0	0	0	0	0	0	0	0	0	0	0	0	0	0	0	0	0	0	0	7	0	0	0	0	0	0	0	0	2	9	0	0	0	2	14	3	0
850	29426	A0A380YW35|A0A380YW35_BACFN	197.68	14	0	0	0	0	0	0	0	0	0	0	0	0	0	0	0	0	0	0	0	0	0	0	0	0	0	0	0	7	0	0	0	0	0	0	0	0	2	9	0	0	0	2	14	3	0
850	29427	A0A7J5M3L8|A0A7J5M3L8_BACFG	197.68	14	0	0	0	0	0	0	0	0	0	0	0	0	0	0	0	0	0	0	0	0	0	0	0	0	0	0	0	7	0	0	0	0	0	0	0	0	2	9	0	0	0	2	14	3	0
1657	31165	A0A4Y1VAV1|A0A4Y1VAV1_BACUN	197.68	10	0	0	0	0	0	0	0	0	0	0	0	0	0	0	0	0	0	0	0	0	0	0	0	0	0	0	0	0	0	0	0	0	0	1	0	0	0	0	0	0	0	8	2	0	0
1657	31167	A0A3A6BWD7|A0A3A6BWD7_9BACE	197.68	9	0	0	0	0	0	0	0	0	0	0	0	0	0	0	0	0	0	0	0	0	0	0	0	0	0	0	0	0	0	0	0	0	0	1	0	0	0	0	0	0	0	8	2	0	0
1657	31168	A0A3A5UTJ5|A0A3A5UTJ5_9BACE	197.68	9	0	0	0	0	0	0	0	0	0	0	0	0	0	0	0	0	0	0	0	0	0	0	0	0	0	0	0	0	0	0	0	0	0	1	0	0	0	0	0	0	0	8	2	0	0
1657	31169	A0A3A5SXC7|A0A3A5SXC7_9BACE	197.68	9	0	0	0	0	0	0	0	0	0	0	0	0	0	0	0	0	0	0	0	0	0	0	0	0	0	0	0	0	0	0	0	0	0	1	0	0	0	0	0	0	0	8	2	0	0
1657	31170	A0A7Y5J7U7|A0A7Y5J7U7_BACUN	197.68	9	0	0	0	0	0	0	0	0	0	0	0	0	0	0	0	0	0	0	0	0	0	0	0	0	0	0	0	0	0	0	0	0	0	1	0	0	0	0	0	0	0	8	2	0	0
1657	31171	A0A3E4GAB2|A0A3E4GAB2_9BACE	197.68	9	0	0	0	0	0	0	0	0	0	0	0	0	0	0	0	0	0	0	0	0	0	0	0	0	0	0	0	0	0	0	0	0	0	1	0	0	0	0	0	0	0	8	2	0	0
1657	31172	A7V8A1|A7V8A1_BACUC	197.68	9	0	0	0	0	0	0	0	0	0	0	0	0	0	0	0	0	0	0	0	0	0	0	0	0	0	0	0	0	0	0	0	0	0	1	0	0	0	0	0	0	0	8	2	0	0
1657	31173	A0A078S5I0|A0A078S5I0_BACUN	197.68	9	0	0	0	0	0	0	0	0	0	0	0	0	0	0	0	0	0	0	0	0	0	0	0	0	0	0	0	0	0	0	0	0	0	1	0	0	0	0	0	0	0	8	2	0	0
1657	31174	A0A3A5QXR1|A0A3A5QXR1_9BACE	197.68	9	0	0	0	0	0	0	0	0	0	0	0	0	0	0	0	0	0	0	0	0	0	0	0	0	0	0	0	0	0	0	0	0	0	1	0	0	0	0	0	0	0	8	2	0	0
1657	31175	A0A3A5RRI1|A0A3A5RRI1_9BACE	197.68	9	0	0	0	0	0	0	0	0	0	0	0	0	0	0	0	0	0	0	0	0	0	0	0	0	0	0	0	0	0	0	0	0	0	1	0	0	0	0	0	0	0	8	2	0	0
1657	31176	A0A174K060|A0A174K060_BACUN	197.68	9	0	0	0	0	0	0	0	0	0	0	0	0	0	0	0	0	0	0	0	0	0	0	0	0	0	0	0	0	0	0	0	0	0	1	0	0	0	0	0	0	0	8	2	0	0
1657	31177	A0A3A5Z6J8|A0A3A5Z6J8_9BACE	197.68	9	0	0	0	0	0	0	0	0	0	0	0	0	0	0	0	0	0	0	0	0	0	0	0	0	0	0	0	0	0	0	0	0	0	1	0	0	0	0	0	0	0	8	2	0	0
1657	31178	A0A6I0K9D2|A0A6I0K9D2_BACUN	197.68	9	0	0	0	0	0	0	0	0	0	0	0	0	0	0	0	0	0	0	0	0	0	0	0	0	0	0	0	0	0	0	0	0	0	1	0	0	0	0	0	0	0	8	2	0	0
1657	31179	A0A6A2GK08|A0A6A2GK08_BACUN	197.68	9	0	0	0	0	0	0	0	0	0	0	0	0	0	0	0	0	0	0	0	0	0	0	0	0	0	0	0	0	0	0	0	0	0	1	0	0	0	0	0	0	0	8	2	0	0
1657	31180	A0A3A5WRI8|A0A3A5WRI8_9BACE	197.68	9	0	0	0	0	0	0	0	0	0	0	0	0	0	0	0	0	0	0	0	0	0	0	0	0	0	0	0	0	0	0	0	0	0	1	0	0	0	0	0	0	0	8	2	0	0
1657	31181	A0A3A5RWD1|A0A3A5RWD1_9BACE	197.68	9	0	0	0	0	0	0	0	0	0	0	0	0	0	0	0	0	0	0	0	0	0	0	0	0	0	0	0	0	0	0	0	0	0	1	0	0	0	0	0	0	0	8	2	0	0
1657	31182	A0A374MWK4|A0A374MWK4_BACUN	197.68	9	0	0	0	0	0	0	0	0	0	0	0	0	0	0	0	0	0	0	0	0	0	0	0	0	0	0	0	0	0	0	0	0	0	1	0	0	0	0	0	0	0	8	2	0	0
1657	31183	A0A4P6RG52|A0A4P6RG52_9BACE	197.68	9	0	0	0	0	0	0	0	0	0	0	0	0	0	0	0	0	0	0	0	0	0	0	0	0	0	0	0	0	0	0	0	0	0	1	0	0	0	0	0	0	0	8	2	0	0
1657	31184	E5V7N3|E5V7N3_9BACE	197.68	9	0	0	0	0	0	0	0	0	0	0	0	0	0	0	0	0	0	0	0	0	0	0	0	0	0	0	0	0	0	0	0	0	0	1	0	0	0	0	0	0	0	8	2	0	0
1657	31185	A0A3A6A1N7|A0A3A6A1N7_9BACE	197.68	9	0	0	0	0	0	0	0	0	0	0	0	0	0	0	0	0	0	0	0	0	0	0	0	0	0	0	0	0	0	0	0	0	0	1	0	0	0	0	0	0	0	8	2	0	0
1657	31186	R9I3K6|R9I3K6_BACUN	197.68	9	0	0	0	0	0	0	0	0	0	0	0	0	0	0	0	0	0	0	0	0	0	0	0	0	0	0	0	0	0	0	0	0	0	1	0	0	0	0	0	0	0	8	2	0	0
1657	31269	A0A3A6L0M6|A0A3A6L0M6_9BACE	197.68	9	0	0	0	0	0	0	0	0	0	0	0	0	0	0	0	0	0	0	0	0	0	0	0	0	0	0	0	0	0	0	0	0	0	1	0	0	0	0	0	0	0	8	2	0	0
1657	31270	A0A174A1B8|A0A174A1B8_BACUN	197.68	9	0	0	0	0	0	0	0	0	0	0	0	0	0	0	0	0	0	0	0	0	0	0	0	0	0	0	0	0	0	0	0	0	0	1	0	0	0	0	0	0	0	8	2	0	0
1657	31271	A0A3A5PEG2|A0A3A5PEG2_9BACE	197.68	9	0	0	0	0	0	0	0	0	0	0	0	0	0	0	0	0	0	0	0	0	0	0	0	0	0	0	0	0	0	0	0	0	0	1	0	0	0	0	0	0	0	8	2	0	0
569	31293	Q5U0I6|Q5U0I6_HUMAN	197.30	40	21	6	21	9	36	5	0	9	15	5	0	15	5	0	0	0	0	13	4	0	17	0	27	0	0	5	0	0	0	0	0	0	0	0	0	0	0	0	0	20	0	0	0	0	0
517	29307	A0A024R798|A0A024R798_HUMAN	197.06	16	6	0	0	11	0	0	1	1	3	2	0	4	2	0	0	0	0	7	0	0	0	0	13	1	0	10	0	0	0	0	0	0	0	0	0	0	0	0	0	0	0	0	0	0	0
517	29309	A0A024R7D2|A0A024R7D2_HUMAN	197.06	16	6	0	0	11	0	0	1	1	3	2	0	4	2	0	0	0	0	7	0	0	0	0	13	1	0	10	0	0	0	0	0	0	0	0	0	0	0	0	0	0	0	0	0	0	0
517	29492	A0A088QF11|A0A088QF11_HUMAN	197.06	16	6	0	0	11	0	0	1	1	3	2	0	4	2	0	0	0	0	7	0	0	0	0	13	1	0	10	0	0	0	0	0	0	0	0	0	0	0	0	0	0	0	0	0	0	0
517	29742	A0A088QCU6|A0A088QCU6_HUMAN	197.06	16	6	0	0	11	0	0	1	1	3	2	0	4	2	0	0	0	0	7	0	0	0	0	13	1	0	10	0	0	0	0	0	0	0	0	0	0	0	0	0	0	0	0	0	0	0
665	34811	A0A109NGN6|A0A109NGN6_HUMAN	196.69	35	4	0	12	0	17	26	0	18	10	17	10	0	10	0	0	0	0	4	17	0	0	0	0	0	0	0	0	0	0	0	0	0	4	0	0	0	0	0	0	15	0	0	0	0	0
665	34812	Q5U0A0|Q5U0A0_HUMAN	196.69	35	4	0	12	0	17	26	0	18	10	17	10	0	10	0	0	0	0	4	17	0	0	0	0	0	0	0	0	0	0	0	0	0	4	0	0	0	0	0	0	15	0	0	0	0	0
1615	34850	E9PCY7|E9PCY7_HUMAN	196.55	19	0	0	9	0	16	0	0	0	0	0	0	0	0	0	0	0	0	0	0	0	0	0	0	0	0	0	0	0	0	0	0	0	0	0	0	0	0	0	0	4	0	0	0	0	0
1615	34852	A0A384MEJ3|A0A384MEJ3_HUMAN	196.55	18	0	0	8	0	15	0	0	0	0	0	0	0	0	0	0	0	0	0	0	0	0	0	0	0	0	0	0	0	0	0	0	0	0	0	0	0	0	0	0	4	0	0	0	0	0
1615	34853	G8JLB6|G8JLB6_HUMAN	196.55	17	0	0	8	0	14	0	0	0	0	0	0	0	0	0	0	0	0	0	0	0	0	0	0	0	0	0	0	0	0	0	0	0	0	0	0	0	0	0	0	4	0	0	0	0	0
715	30354	A0A024R4A2|A0A024R4A2_HUMAN	196.54	22	5	0	0	3	0	2	4	0	2	0	0	4	0	0	0	0	0	20	0	0	0	0	5	0	0	4	0	0	2	0	0	0	0	0	0	0	4	0	0	0	0	0	0	2	0
493	36283	B7ZLF8|B7ZLF8_HUMAN	196.51	62	9	35	62	19	9	9	0	0	0	0	0	0	0	0	0	9	34	62	0	0	62	9	62	25	9	0	16	0	0	0	9	0	0	16	0	0	0	0	0	18	0	0	0	0	0
887	29772	R7E7K1|R7E7K1_9BACE	196.43	12	0	0	0	0	0	0	0	0	0	0	0	0	0	0	0	0	0	0	0	0	0	0	0	0	0	0	0	1	2	2	2	0	0	2	1	2	2	1	0	0	0	1	11	0	0
887	29773	A0A414L379|A0A414L379_9BACE	196.43	12	0	0	0	0	0	0	0	0	0	0	0	0	0	0	0	0	0	0	0	0	0	0	0	0	0	0	0	1	2	2	2	0	0	2	1	2	2	1	0	0	0	1	11	0	0
887	29774	A0A412YFD7|A0A412YFD7_9BACE	196.43	12	0	0	0	0	0	0	0	0	0	0	0	0	0	0	0	0	0	0	0	0	0	0	0	0	0	0	0	1	2	2	2	0	0	2	1	2	2	1	0	0	0	1	11	0	0
766	33698	A0A0B2F1A3|A0A0B2F1A3_9BACL	196.36	20	0	7	6	0	16	0	0	0	0	0	0	0	0	0	0	0	0	0	0	3	8	0	0	0	0	0	0	0	0	0	0	0	0	0	0	0	0	0	0	13	0	0	0	0	0
921	31346	A0A024R6P0|A0A024R6P0_HUMAN	196.31	22	2	0	0	0	20	0	0	4	0	2	0	4	2	0	0	0	2	4	0	0	2	0	2	0	2	0	0	0	0	0	0	0	0	2	0	0	0	0	0	0	0	0	0	2	2
921	31376	B3KS79|B3KS79_HUMAN	196.31	21	2	0	0	0	19	0	0	4	0	2	0	4	2	0	0	0	2	4	0	0	2	0	2	0	2	0	0	0	0	0	0	0	0	2	0	0	0	0	0	0	0	0	0	2	2
1219	30751	C9JMC5|C9JMC5_HUMAN	196.10	25	0	8	9	0	0	0	0	0	0	0	0	0	0	0	0	0	0	0	0	0	20	0	12	0	0	0	0	0	0	0	0	0	0	0	0	0	0	0	0	3	0	0	0	0	0
1219	30755	E9PNN6|E9PNN6_HUMAN	196.10	24	0	8	8	0	0	0	0	0	0	0	0	0	0	0	0	0	0	0	0	0	19	0	11	0	0	0	0	0	0	0	0	0	0	0	0	0	0	0	0	3	0	0	0	0	0
1219	30935	Q6PKA6|Q6PKA6_HUMAN	196.10	18	0	6	6	0	0	0	0	0	0	0	0	0	0	0	0	0	0	0	0	0	15	0	9	0	0	0	0	0	0	0	0	0	0	0	0	0	0	0	0	2	0	0	0	0	0
1117	28714	A0A3R6MZ29|A0A3R6MZ29_9BACT	196.05	12	0	0	0	0	0	0	0	0	0	0	0	0	0	0	0	0	0	0	0	0	0	0	0	0	0	0	0	0	0	0	0	0	0	0	0	8	0	1	0	0	1	0	0	0	5
732	29779	A0A374HLH1|A0A374HLH1_9FIRM	196.05	36	0	0	0	0	0	0	0	0	0	0	0	0	0	0	0	0	0	0	0	0	0	0	0	0	0	0	0	10	5	6	6	0	2	0	0	2	0	0	2	0	0	2	12	0	16
1424	34818	R6BS65|R6BS65_9BACT	195.95	24	0	0	0	0	0	0	0	0	0	0	0	0	0	0	0	0	0	0	0	0	0	0	0	0	0	0	0	0	0	0	0	0	0	0	0	0	0	17	0	0	0	0	0	0	24
1424	34819	A0A3E4SIS1|A0A3E4SIS1_9BACT	195.95	24	0	0	0	0	0	0	0	0	0	0	0	0	0	0	0	0	0	0	0	0	0	0	0	0	0	0	0	0	0	0	0	0	0	0	0	0	0	17	0	0	0	0	0	0	24
1424	34820	D1PF33|D1PF33_9BACT	195.95	24	0	0	0	0	0	0	0	0	0	0	0	0	0	0	0	0	0	0	0	0	0	0	0	0	0	0	0	0	0	0	0	0	0	0	0	0	0	17	0	0	0	0	0	0	24
1424	34821	A0A354LQ43|A0A354LQ43_9BACT	195.95	24	0	0	0	0	0	0	0	0	0	0	0	0	0	0	0	0	0	0	0	0	0	0	0	0	0	0	0	0	0	0	0	0	0	0	0	0	0	17	0	0	0	0	0	0	24
1424	34897	A0A6I2TXZ4|A0A6I2TXZ4_9BACT	195.95	24	0	0	0	0	0	0	0	0	0	0	0	0	0	0	0	0	0	0	0	0	0	0	0	0	0	0	0	0	0	0	0	0	0	0	0	0	0	17	0	0	0	0	0	0	24
1424	34898	A0A350PT95|A0A350PT95_9BACT	195.95	24	0	0	0	0	0	0	0	0	0	0	0	0	0	0	0	0	0	0	0	0	0	0	0	0	0	0	0	0	0	0	0	0	0	0	0	0	0	17	0	0	0	0	0	0	24
1424	35513	A0A646FPM9|A0A646FPM9_9BACT	195.95	24	0	0	0	0	0	0	0	0	0	0	0	0	0	0	0	0	0	0	0	0	0	0	0	0	0	0	0	0	0	0	0	0	0	0	0	0	0	17	0	0	0	0	0	0	24
1424	36207	A0A5P0XAI5|A0A5P0XAI5_9BACT	195.95	24	0	0	0	0	0	0	0	0	0	0	0	0	0	0	0	0	0	0	0	0	0	0	0	0	0	0	0	0	0	0	0	0	0	0	0	0	0	17	0	0	0	0	0	0	24
1424	36208	A0A3C0D515|A0A3C0D515_9BACT	195.95	24	0	0	0	0	0	0	0	0	0	0	0	0	0	0	0	0	0	0	0	0	0	0	0	0	0	0	0	0	0	0	0	0	0	0	0	0	0	17	0	0	0	0	0	0	24
977	30991	A0A285T335|A0A285T335_9BACE	195.93	19	0	0	0	0	0	0	0	0	0	0	0	0	0	0	0	0	0	0	0	0	0	0	0	0	0	0	0	0	0	0	0	0	0	5	0	4	12	0	0	0	0	7	6	0	0
977	30992	A0A174I4S8|A0A174I4S8_BACUN	195.93	19	0	0	0	0	0	0	0	0	0	0	0	0	0	0	0	0	0	0	0	0	0	0	0	0	0	0	0	0	0	0	0	0	0	5	0	4	12	0	0	0	0	7	6	0	0
977	30993	A0A7J5GTQ5|A0A7J5GTQ5_BACUN	195.93	19	0	0	0	0	0	0	0	0	0	0	0	0	0	0	0	0	0	0	0	0	0	0	0	0	0	0	0	0	0	0	0	0	0	5	0	4	12	0	0	0	0	7	6	0	0
977	30994	A7V1E6|A7V1E6_BACUC	195.93	19	0	0	0	0	0	0	0	0	0	0	0	0	0	0	0	0	0	0	0	0	0	0	0	0	0	0	0	0	0	0	0	0	0	5	0	4	12	0	0	0	0	7	6	0	0
977	30995	A0A3A5ZFU6|A0A3A5ZFU6_9BACE	195.93	19	0	0	0	0	0	0	0	0	0	0	0	0	0	0	0	0	0	0	0	0	0	0	0	0	0	0	0	0	0	0	0	0	0	5	0	4	12	0	0	0	0	7	6	0	0
977	30996	A0A3A5Z3F8|A0A3A5Z3F8_9BACE	195.93	19	0	0	0	0	0	0	0	0	0	0	0	0	0	0	0	0	0	0	0	0	0	0	0	0	0	0	0	0	0	0	0	0	0	5	0	4	12	0	0	0	0	7	6	0	0
977	30997	R9HVG1|R9HVG1_BACUN	195.93	19	0	0	0	0	0	0	0	0	0	0	0	0	0	0	0	0	0	0	0	0	0	0	0	0	0	0	0	0	0	0	0	0	0	5	0	4	12	0	0	0	0	7	6	0	0
977	30998	A0A414W989|A0A414W989_BACUN	195.93	19	0	0	0	0	0	0	0	0	0	0	0	0	0	0	0	0	0	0	0	0	0	0	0	0	0	0	0	0	0	0	0	0	0	5	0	4	12	0	0	0	0	7	6	0	0
977	30999	A0A3A5PAX4|A0A3A5PAX4_9BACE	195.93	19	0	0	0	0	0	0	0	0	0	0	0	0	0	0	0	0	0	0	0	0	0	0	0	0	0	0	0	0	0	0	0	0	0	5	0	4	12	0	0	0	0	7	6	0	0
977	31000	A0A7J5HNA1|A0A7J5HNA1_BACUN	195.93	19	0	0	0	0	0	0	0	0	0	0	0	0	0	0	0	0	0	0	0	0	0	0	0	0	0	0	0	0	0	0	0	0	0	5	0	4	12	0	0	0	0	7	6	0	0
1251	28993	C7XE08|C7XE08_9BACT	195.88	13	0	0	0	0	0	0	0	0	0	0	0	0	0	0	0	0	0	0	0	0	0	0	0	0	0	0	0	0	0	11	0	0	0	0	0	0	0	0	0	0	0	0	1	3	1
1251	29006	A0A3R6GUN6|A0A3R6GUN6_9BACT	195.88	12	0	0	0	0	0	0	0	0	0	0	0	0	0	0	0	0	0	0	0	0	0	0	0	0	0	0	0	0	0	10	0	0	0	0	0	0	0	0	0	0	0	0	1	3	1
1251	29007	A0A496C0F6|A0A496C0F6_9BACT	195.88	12	0	0	0	0	0	0	0	0	0	0	0	0	0	0	0	0	0	0	0	0	0	0	0	0	0	0	0	0	0	10	0	0	0	0	0	0	0	0	0	0	0	0	1	3	1
1251	29008	A0A7K0H7A3|A0A7K0H7A3_9BACT	195.88	12	0	0	0	0	0	0	0	0	0	0	0	0	0	0	0	0	0	0	0	0	0	0	0	0	0	0	0	0	0	10	0	0	0	0	0	0	0	0	0	0	0	0	1	3	1
1251	29009	A0A6I2NKJ6|A0A6I2NKJ6_9BACT	195.88	12	0	0	0	0	0	0	0	0	0	0	0	0	0	0	0	0	0	0	0	0	0	0	0	0	0	0	0	0	0	10	0	0	0	0	0	0	0	0	0	0	0	0	1	3	1
1251	29025	A0A3R6GMI8|A0A3R6GMI8_9BACT	195.88	12	0	0	0	0	0	0	0	0	0	0	0	0	0	0	0	0	0	0	0	0	0	0	0	0	0	0	0	0	0	10	0	0	0	0	0	0	0	0	0	0	0	0	1	3	1
1251	29026	A0A3R6ACH2|A0A3R6ACH2_9BACT	195.88	12	0	0	0	0	0	0	0	0	0	0	0	0	0	0	0	0	0	0	0	0	0	0	0	0	0	0	0	0	0	10	0	0	0	0	0	0	0	0	0	0	0	0	1	3	1
1251	29027	A0A6I2MTY3|A0A6I2MTY3_9BACT	195.88	12	0	0	0	0	0	0	0	0	0	0	0	0	0	0	0	0	0	0	0	0	0	0	0	0	0	0	0	0	0	10	0	0	0	0	0	0	0	0	0	0	0	0	1	3	1
1251	29028	A0A496DUE4|A0A496DUE4_9BACT	195.88	12	0	0	0	0	0	0	0	0	0	0	0	0	0	0	0	0	0	0	0	0	0	0	0	0	0	0	0	0	0	10	0	0	0	0	0	0	0	0	0	0	0	0	1	3	1
1251	29029	A0A496CR01|A0A496CR01_9BACT	195.88	12	0	0	0	0	0	0	0	0	0	0	0	0	0	0	0	0	0	0	0	0	0	0	0	0	0	0	0	0	0	10	0	0	0	0	0	0	0	0	0	0	0	0	1	3	1
1251	29030	K5ZHU7|K5ZHU7_9BACT	195.88	12	0	0	0	0	0	0	0	0	0	0	0	0	0	0	0	0	0	0	0	0	0	0	0	0	0	0	0	0	0	10	0	0	0	0	0	0	0	0	0	0	0	0	1	3	1
1251	29065	D7IUF6|D7IUF6_9BACE	195.88	12	0	0	0	0	0	0	0	0	0	0	0	0	0	0	0	0	0	0	0	0	0	0	0	0	0	0	0	0	0	10	0	0	0	0	0	0	0	0	0	0	0	0	1	3	1
1251	29066	A0A3R6BMA0|A0A3R6BMA0_9BACT	195.88	12	0	0	0	0	0	0	0	0	0	0	0	0	0	0	0	0	0	0	0	0	0	0	0	0	0	0	0	0	0	10	0	0	0	0	0	0	0	0	0	0	0	0	1	3	1
1251	29067	A0A6N3HUC9|A0A6N3HUC9_9BACT	195.88	12	0	0	0	0	0	0	0	0	0	0	0	0	0	0	0	0	0	0	0	0	0	0	0	0	0	0	0	0	0	10	0	0	0	0	0	0	0	0	0	0	0	0	1	3	1
687	32416	D3DQY6|D3DQY6_HUMAN	195.79	35	35	0	0	16	0	0	4	0	12	4	0	0	0	0	0	0	0	9	0	0	0	0	35	0	0	19	0	0	0	0	0	0	0	0	0	0	0	0	0	0	0	0	0	0	0
1122	28569	A0A0M1W850|A0A0M1W850_9BACE	195.52	23	0	0	0	0	0	0	0	0	0	0	0	0	0	0	0	0	0	0	0	0	0	0	0	0	0	0	0	0	0	0	0	0	0	0	0	0	6	0	0	0	0	9	0	1	0
1122	28570	A0A1Q6I333|A0A1Q6I333_BACUN	195.52	23	0	0	0	0	0	0	0	0	0	0	0	0	0	0	0	0	0	0	0	0	0	0	0	0	0	0	0	0	0	0	0	0	0	0	0	0	6	0	0	0	0	9	0	1	0
1122	28571	A0A4R4GKI3|A0A4R4GKI3_9BACT	195.52	23	0	0	0	0	0	0	0	0	0	0	0	0	0	0	0	0	0	0	0	0	0	0	0	0	0	0	0	0	0	0	0	0	0	0	0	0	6	0	0	0	0	9	0	1	0
1122	28572	C3REW1|C3REW1_9BACT	195.52	23	0	0	0	0	0	0	0	0	0	0	0	0	0	0	0	0	0	0	0	0	0	0	0	0	0	0	0	0	0	0	0	0	0	0	0	0	6	0	0	0	0	9	0	1	0
1122	28573	B6VV99|B6VV99_9BACT	195.52	23	0	0	0	0	0	0	0	0	0	0	0	0	0	0	0	0	0	0	0	0	0	0	0	0	0	0	0	0	0	0	0	0	0	0	0	0	6	0	0	0	0	9	0	1	0
1122	28574	A0A3A5Z0C2|A0A3A5Z0C2_9BACE	195.52	23	0	0	0	0	0	0	0	0	0	0	0	0	0	0	0	0	0	0	0	0	0	0	0	0	0	0	0	0	0	0	0	0	0	0	0	0	6	0	0	0	0	9	0	1	0
1122	28575	D4VC98|D4VC98_PHOVU	195.52	23	0	0	0	0	0	0	0	0	0	0	0	0	0	0	0	0	0	0	0	0	0	0	0	0	0	0	0	0	0	0	0	0	0	0	0	0	6	0	0	0	0	9	0	1	0
1122	28576	I8W5F1|I8W5F1_9BACT	195.52	23	0	0	0	0	0	0	0	0	0	0	0	0	0	0	0	0	0	0	0	0	0	0	0	0	0	0	0	0	0	0	0	0	0	0	0	0	6	0	0	0	0	9	0	1	0
1122	28577	D1K857|D1K857_9BACE	195.52	23	0	0	0	0	0	0	0	0	0	0	0	0	0	0	0	0	0	0	0	0	0	0	0	0	0	0	0	0	0	0	0	0	0	0	0	0	6	0	0	0	0	9	0	1	0
1122	28578	A0A076J2Q3|A0A076J2Q3_9BACT	195.52	23	0	0	0	0	0	0	0	0	0	0	0	0	0	0	0	0	0	0	0	0	0	0	0	0	0	0	0	0	0	0	0	0	0	0	0	0	6	0	0	0	0	9	0	1	0
1122	28579	A0A372XVP8|A0A372XVP8_9BACE	195.52	23	0	0	0	0	0	0	0	0	0	0	0	0	0	0	0	0	0	0	0	0	0	0	0	0	0	0	0	0	0	0	0	0	0	0	0	0	6	0	0	0	0	9	0	1	0
1122	28580	A0A3A6LIH1|A0A3A6LIH1_9BACE	195.52	23	0	0	0	0	0	0	0	0	0	0	0	0	0	0	0	0	0	0	0	0	0	0	0	0	0	0	0	0	0	0	0	0	0	0	0	0	6	0	0	0	0	9	0	1	0
1122	28581	A0A3E4H065|A0A3E4H065_PHOVU	195.52	23	0	0	0	0	0	0	0	0	0	0	0	0	0	0	0	0	0	0	0	0	0	0	0	0	0	0	0	0	0	0	0	0	0	0	0	0	6	0	0	0	0	9	0	1	0
805	28439	A0A3E4UH59|A0A3E4UH59_BACSE	195.06	15	0	0	0	0	0	0	0	0	0	0	0	0	0	0	0	0	0	0	0	0	0	0	0	0	0	0	0	4	0	0	0	0	0	0	0	12	2	0	0	0	0	0	8	0	0
805	28440	A0A415PTT8|A0A415PTT8_BACSE	195.06	15	0	0	0	0	0	0	0	0	0	0	0	0	0	0	0	0	0	0	0	0	0	0	0	0	0	0	0	4	0	0	0	0	0	0	0	12	2	0	0	0	0	0	8	0	0
805	28441	A0A125MG84|A0A125MG84_BACSE	195.06	15	0	0	0	0	0	0	0	0	0	0	0	0	0	0	0	0	0	0	0	0	0	0	0	0	0	0	0	5	0	0	0	0	0	0	0	13	2	0	0	0	0	0	8	0	0
805	28454	A0A413ZW00|A0A413ZW00_BACSE	195.06	15	0	0	0	0	0	0	0	0	0	0	0	0	0	0	0	0	0	0	0	0	0	0	0	0	0	0	0	4	0	0	0	0	0	0	0	12	2	0	0	0	0	0	8	0	0
805	28455	A0A412DBK6|A0A412DBK6_BACSE	195.06	15	0	0	0	0	0	0	0	0	0	0	0	0	0	0	0	0	0	0	0	0	0	0	0	0	0	0	0	4	0	0	0	0	0	0	0	12	2	0	0	0	0	0	8	0	0
805	28456	A0A7J5LMT1|A0A7J5LMT1_BACSE	195.06	15	0	0	0	0	0	0	0	0	0	0	0	0	0	0	0	0	0	0	0	0	0	0	0	0	0	0	0	4	0	0	0	0	0	0	0	12	2	0	0	0	0	0	8	0	0
805	28457	A0A412T903|A0A412T903_BACSE	195.06	14	0	0	0	0	0	0	0	0	0	0	0	0	0	0	0	0	0	0	0	0	0	0	0	0	0	0	0	4	0	0	0	0	0	0	0	11	2	0	0	0	0	0	7	0	0
974	28913	A0A0I9S3H8|A0A0I9S3H8_BACFG	195.04	12	0	0	0	0	0	0	0	0	0	0	0	0	0	0	0	0	0	0	0	0	0	0	0	0	0	0	0	2	0	1	0	0	0	0	0	0	2	2	0	1	0	2	1	0	6
974	28914	Q5L863|Q5L863_BACFN	195.04	12	0	0	0	0	0	0	0	0	0	0	0	0	0	0	0	0	0	0	0	0	0	0	0	0	0	0	0	2	0	1	0	0	0	0	0	0	2	2	0	1	0	2	1	0	6
974	28915	A0A3E5CVM2|A0A3E5CVM2_BACFG	195.04	12	0	0	0	0	0	0	0	0	0	0	0	0	0	0	0	0	0	0	0	0	0	0	0	0	0	0	0	2	0	1	0	0	0	0	0	0	2	2	0	1	0	2	1	0	6
974	28916	Q64NE4|Q64NE4_BACFR	195.04	12	0	0	0	0	0	0	0	0	0	0	0	0	0	0	0	0	0	0	0	0	0	0	0	0	0	0	0	2	0	1	0	0	0	0	0	0	2	2	0	1	0	2	1	0	6
974	28971	E1WPI6|E1WPI6_BACF6	195.04	12	0	0	0	0	0	0	0	0	0	0	0	0	0	0	0	0	0	0	0	0	0	0	0	0	0	0	0	2	0	1	0	0	0	0	0	0	2	2	0	1	0	2	1	0	6
823	29888	A0A3E4GK44|A0A3E4GK44_9BACE	194.97	20	0	0	0	0	0	0	0	0	0	0	0	0	0	0	0	0	0	0	0	0	0	0	0	0	0	0	0	0	0	4	0	0	0	4	0	14	15	0	0	0	0	0	0	0	0
823	29889	A0A174EXB0|A0A174EXB0_BACUN	194.97	20	0	0	0	0	0	0	0	0	0	0	0	0	0	0	0	0	0	0	0	0	0	0	0	0	0	0	0	0	0	4	0	0	0	4	0	14	15	0	0	0	0	0	0	0	0
823	29890	A0A3A6C1P7|A0A3A6C1P7_9BACE	194.97	20	0	0	0	0	0	0	0	0	0	0	0	0	0	0	0	0	0	0	0	0	0	0	0	0	0	0	0	0	0	4	0	0	0	4	0	14	15	0	0	0	0	0	0	0	0
823	29891	A0A7J5H822|A0A7J5H822_BACUN	194.97	20	0	0	0	0	0	0	0	0	0	0	0	0	0	0	0	0	0	0	0	0	0	0	0	0	0	0	0	0	0	4	0	0	0	4	0	14	15	0	0	0	0	0	0	0	0
823	29892	A0A3A5UAQ6|A0A3A5UAQ6_9BACE	194.97	20	0	0	0	0	0	0	0	0	0	0	0	0	0	0	0	0	0	0	0	0	0	0	0	0	0	0	0	0	0	4	0	0	0	4	0	14	15	0	0	0	0	0	0	0	0
823	29893	A0A3A5Z9V9|A0A3A5Z9V9_9BACE	194.97	20	0	0	0	0	0	0	0	0	0	0	0	0	0	0	0	0	0	0	0	0	0	0	0	0	0	0	0	0	0	4	0	0	0	4	0	14	15	0	0	0	0	0	0	0	0
823	29894	R7ELV6|R7ELV6_9BACE	194.97	20	0	0	0	0	0	0	0	0	0	0	0	0	0	0	0	0	0	0	0	0	0	0	0	0	0	0	0	0	0	4	0	0	0	4	0	14	15	0	0	0	0	0	0	0	0
823	29895	R9HRN6|R9HRN6_BACUN	194.97	20	0	0	0	0	0	0	0	0	0	0	0	0	0	0	0	0	0	0	0	0	0	0	0	0	0	0	0	0	0	4	0	0	0	4	0	14	15	0	0	0	0	0	0	0	0
823	29896	A0A3A5SHH0|A0A3A5SHH0_9BACE	194.97	20	0	0	0	0	0	0	0	0	0	0	0	0	0	0	0	0	0	0	0	0	0	0	0	0	0	0	0	0	0	4	0	0	0	4	0	14	15	0	0	0	0	0	0	0	0
823	29897	A0A3A5RZJ2|A0A3A5RZJ2_9BACE	194.97	20	0	0	0	0	0	0	0	0	0	0	0	0	0	0	0	0	0	0	0	0	0	0	0	0	0	0	0	0	0	4	0	0	0	4	0	14	15	0	0	0	0	0	0	0	0
823	29898	A0A3A6KWS7|A0A3A6KWS7_9BACE	194.97	20	0	0	0	0	0	0	0	0	0	0	0	0	0	0	0	0	0	0	0	0	0	0	0	0	0	0	0	0	0	4	0	0	0	4	0	14	15	0	0	0	0	0	0	0	0
823	29899	A0A139JSR0|A0A139JSR0_BACUN	194.97	20	0	0	0	0	0	0	0	0	0	0	0	0	0	0	0	0	0	0	0	0	0	0	0	0	0	0	0	0	0	4	0	0	0	4	0	14	15	0	0	0	0	0	0	0	0
823	29900	A7V860|A7V860_BACUC	194.97	20	0	0	0	0	0	0	0	0	0	0	0	0	0	0	0	0	0	0	0	0	0	0	0	0	0	0	0	0	0	4	0	0	0	4	0	14	15	0	0	0	0	0	0	0	0
823	29901	A0A174HQT9|A0A174HQT9_BACUN	194.97	20	0	0	0	0	0	0	0	0	0	0	0	0	0	0	0	0	0	0	0	0	0	0	0	0	0	0	0	0	0	4	0	0	0	4	0	14	15	0	0	0	0	0	0	0	0
823	29902	A0A3A5WF66|A0A3A5WF66_9BACE	194.97	20	0	0	0	0	0	0	0	0	0	0	0	0	0	0	0	0	0	0	0	0	0	0	0	0	0	0	0	0	0	4	0	0	0	4	0	14	15	0	0	0	0	0	0	0	0
823	29903	A0A078S927|A0A078S927_BACUN	194.97	20	0	0	0	0	0	0	0	0	0	0	0	0	0	0	0	0	0	0	0	0	0	0	0	0	0	0	0	0	0	4	0	0	0	4	0	14	15	0	0	0	0	0	0	0	0
823	29904	A0A3A5PAJ8|A0A3A5PAJ8_9BACE	194.97	20	0	0	0	0	0	0	0	0	0	0	0	0	0	0	0	0	0	0	0	0	0	0	0	0	0	0	0	0	0	4	0	0	0	4	0	14	15	0	0	0	0	0	0	0	0
823	29905	A0A3A5WS89|A0A3A5WS89_9BACE	194.97	20	0	0	0	0	0	0	0	0	0	0	0	0	0	0	0	0	0	0	0	0	0	0	0	0	0	0	0	0	0	4	0	0	0	4	0	14	15	0	0	0	0	0	0	0	0
823	29906	A0A3A5ZTD3|A0A3A5ZTD3_9BACE	194.97	20	0	0	0	0	0	0	0	0	0	0	0	0	0	0	0	0	0	0	0	0	0	0	0	0	0	0	0	0	0	4	0	0	0	4	0	14	15	0	0	0	0	0	0	0	0
823	29907	A0A3A5S1L5|A0A3A5S1L5_9BACE	194.97	20	0	0	0	0	0	0	0	0	0	0	0	0	0	0	0	0	0	0	0	0	0	0	0	0	0	0	0	0	0	4	0	0	0	4	0	14	15	0	0	0	0	0	0	0	0
823	29908	A0A3A5QRS6|A0A3A5QRS6_9BACE	194.97	20	0	0	0	0	0	0	0	0	0	0	0	0	0	0	0	0	0	0	0	0	0	0	0	0	0	0	0	0	0	4	0	0	0	4	0	14	15	0	0	0	0	0	0	0	0
823	29909	A0A285SP08|A0A285SP08_9BACE	194.97	20	0	0	0	0	0	0	0	0	0	0	0	0	0	0	0	0	0	0	0	0	0	0	0	0	0	0	0	0	0	4	0	0	0	4	0	14	15	0	0	0	0	0	0	0	0
823	29910	A0A4S2B193|A0A4S2B193_9BACE	194.97	20	0	0	0	0	0	0	0	0	0	0	0	0	0	0	0	0	0	0	0	0	0	0	0	0	0	0	0	0	0	4	0	0	0	4	0	14	15	0	0	0	0	0	0	0	0
823	29911	E5VF53|E5VF53_9BACE	194.97	20	0	0	0	0	0	0	0	0	0	0	0	0	0	0	0	0	0	0	0	0	0	0	0	0	0	0	0	0	0	4	0	0	0	4	0	14	15	0	0	0	0	0	0	0	0
586	28402	K9EEA3|K9EEA3_9BACE	194.79	21	0	0	0	0	0	0	0	0	0	0	0	0	0	0	0	0	0	0	0	0	0	0	0	0	0	0	0	19	1	1	1	0	0	1	0	1	2	2	0	0	0	3	2	0	1
329	37026	D6RD17|D6RD17_HUMAN	194.78	33	8	8	0	0	0	17	8	28	8	8	8	8	33	8	8	8	0	8	22	8	24	12	24	17	8	8	8	8	8	0	0	8	8	8	8	8	0	8	8	0	0	8	8	0	8
982	29302	A0A6I1TF47|A0A6I1TF47_9BACT	194.73	21	0	0	0	0	0	0	0	0	0	0	0	0	0	0	0	0	0	0	0	0	0	0	0	0	0	0	0	0	0	0	0	0	0	0	0	0	0	18	0	0	0	0	0	0	19
982	29303	A0A7K0AT41|A0A7K0AT41_9BACT	194.73	21	0	0	0	0	0	0	0	0	0	0	0	0	0	0	0	0	0	0	0	0	0	0	0	0	0	0	0	0	0	0	0	0	0	0	0	0	0	18	0	0	0	0	0	0	19
1569	31456	A9X9K9|A9X9K9_HUMAN	194.57	10	0	0	0	0	7	0	0	0	0	0	0	0	0	0	0	0	0	0	0	0	0	0	1	0	0	0	0	0	0	0	0	0	0	0	0	0	0	0	0	5	0	0	0	0	0
1569	31996	A0A3B3ISU0|A0A3B3ISU0_HUMAN	194.57	12	0	0	0	0	9	0	0	0	0	0	0	0	0	0	0	0	0	0	0	0	0	0	1	0	0	0	0	0	0	0	0	0	0	0	0	0	0	0	0	6	0	0	0	0	0
1569	31997	Q63HM4|Q63HM4_HUMAN	194.57	12	0	0	0	0	9	0	0	0	0	0	0	0	0	0	0	0	0	0	0	0	0	0	1	0	0	0	0	0	0	0	0	0	0	0	0	0	0	0	0	6	0	0	0	0	0
1569	32041	A9X9L0|A9X9L0_HUMAN	194.57	10	0	0	0	0	7	0	0	0	0	0	0	0	0	0	0	0	0	0	0	0	0	0	1	0	0	0	0	0	0	0	0	0	0	0	0	0	0	0	0	5	0	0	0	0	0
1569	32045	A8K2P8|A8K2P8_HUMAN	194.57	10	0	0	0	0	7	0	0	0	0	0	0	0	0	0	0	0	0	0	0	0	0	0	1	0	0	0	0	0	0	0	0	0	0	0	0	0	0	0	0	5	0	0	0	0	0
1569	32046	B4DLJ5|B4DLJ5_HUMAN	194.57	10	0	0	0	0	7	0	0	0	0	0	0	0	0	0	0	0	0	0	0	0	0	0	1	0	0	0	0	0	0	0	0	0	0	0	0	0	0	0	0	5	0	0	0	0	0
987	33465	F8W1R7|F8W1R7_HUMAN	194.35	59	13	19	22	0	54	0	0	0	0	0	0	0	0	0	0	0	0	0	0	0	19	0	14	0	0	0	0	0	0	0	0	0	0	0	0	0	0	0	0	17	0	0	0	0	0
987	33466	G3V1V0|G3V1V0_HUMAN	194.35	53	12	17	20	0	49	0	0	0	0	0	0	0	0	0	0	0	0	0	0	0	17	0	13	0	0	0	0	0	0	0	0	0	0	0	0	0	0	0	0	16	0	0	0	0	0
987	34301	B7Z6Z4|B7Z6Z4_HUMAN	194.35	36	8	12	13	0	33	0	0	0	0	0	0	0	0	0	0	0	0	0	0	0	12	0	9	0	0	0	0	0	0	0	0	0	0	0	0	0	0	0	0	11	0	0	0	0	0
987	34393	G8JLA2|G8JLA2_HUMAN	194.35	56	12	18	21	0	52	0	0	0	0	0	0	0	0	0	0	0	0	0	0	0	18	0	14	0	0	0	0	0	0	0	0	0	0	0	0	0	0	0	0	16	0	0	0	0	0
987	34394	J3KND3|J3KND3_HUMAN	194.35	56	12	18	21	0	52	0	0	0	0	0	0	0	0	0	0	0	0	0	0	0	18	0	14	0	0	0	0	0	0	0	0	0	0	0	0	0	0	0	0	16	0	0	0	0	0
700	33099	A0A024R035|A0A024R035_HUMAN	194.22	14	2	0	0	0	0	2	0	12	0	2	0	4	8	0	0	2	0	6	5	4	0	0	4	0	0	8	0	0	0	0	0	0	0	0	0	0	0	0	0	0	0	0	0	0	0
645	29253	A0A3A5RBS0|A0A3A5RBS0_9BACE	194.10	37	0	0	0	0	0	0	0	0	0	0	0	0	0	0	0	0	0	0	0	0	0	0	0	0	0	0	0	9	3	4	0	0	0	4	0	4	9	4	0	0	0	9	7	0	0
645	29275	A0A7U8QKA7|A0A7U8QKA7_9BACE	194.10	33	0	0	0	0	0	0	0	0	0	0	0	0	0	0	0	0	0	0	0	0	0	0	0	0	0	0	0	8	3	4	0	0	0	4	0	4	8	4	0	0	0	8	7	0	0
645	29276	A0A078S323|A0A078S323_BACUN	194.10	33	0	0	0	0	0	0	0	0	0	0	0	0	0	0	0	0	0	0	0	0	0	0	0	0	0	0	0	8	3	4	0	0	0	4	0	4	8	4	0	0	0	8	7	0	0
645	29277	A0A3A5UXK6|A0A3A5UXK6_9BACE	194.10	33	0	0	0	0	0	0	0	0	0	0	0	0	0	0	0	0	0	0	0	0	0	0	0	0	0	0	0	8	3	4	0	0	0	4	0	4	8	4	0	0	0	8	7	0	0
645	29278	A0A3E4GH19|A0A3E4GH19_9BACE	194.10	33	0	0	0	0	0	0	0	0	0	0	0	0	0	0	0	0	0	0	0	0	0	0	0	0	0	0	0	8	3	4	0	0	0	4	0	4	8	4	0	0	0	8	7	0	0
645	29279	A0A3A5T0U4|A0A3A5T0U4_9BACE	194.10	33	0	0	0	0	0	0	0	0	0	0	0	0	0	0	0	0	0	0	0	0	0	0	0	0	0	0	0	8	3	4	0	0	0	4	0	4	8	4	0	0	0	8	7	0	0
645	29280	A0A3A5S6T5|A0A3A5S6T5_9BACE	194.10	33	0	0	0	0	0	0	0	0	0	0	0	0	0	0	0	0	0	0	0	0	0	0	0	0	0	0	0	8	3	4	0	0	0	4	0	4	8	4	0	0	0	8	7	0	0
645	29281	A0A3A5X7L0|A0A3A5X7L0_9BACE	194.10	33	0	0	0	0	0	0	0	0	0	0	0	0	0	0	0	0	0	0	0	0	0	0	0	0	0	0	0	8	3	4	0	0	0	4	0	4	8	4	0	0	0	8	7	0	0
645	29282	A0A3A5PEZ3|A0A3A5PEZ3_9BACE	194.10	33	0	0	0	0	0	0	0	0	0	0	0	0	0	0	0	0	0	0	0	0	0	0	0	0	0	0	0	8	3	4	0	0	0	4	0	4	8	4	0	0	0	8	7	0	0
645	29283	A0A374N817|A0A374N817_BACUN	194.10	33	0	0	0	0	0	0	0	0	0	0	0	0	0	0	0	0	0	0	0	0	0	0	0	0	0	0	0	8	3	4	0	0	0	4	0	4	8	4	0	0	0	8	7	0	0
645	29284	A0A3E4Q3P9|A0A3E4Q3P9_BACUN	194.10	33	0	0	0	0	0	0	0	0	0	0	0	0	0	0	0	0	0	0	0	0	0	0	0	0	0	0	0	8	3	4	0	0	0	4	0	4	8	4	0	0	0	8	7	0	0
645	29285	A0A3A5R372|A0A3A5R372_9BACE	194.10	33	0	0	0	0	0	0	0	0	0	0	0	0	0	0	0	0	0	0	0	0	0	0	0	0	0	0	0	8	3	4	0	0	0	4	0	4	8	4	0	0	0	8	7	0	0
588	30442	A0A316PPE2|A0A316PPE2_9FIRM	194.06	24	0	0	0	0	0	0	0	0	0	0	0	0	0	0	0	0	0	0	0	0	0	0	0	0	0	0	0	7	4	23	6	0	3	3	0	0	0	0	0	0	0	0	3	0	6
863	28694	A0A3D1NTU9|A0A3D1NTU9_9BACT	193.89	16	0	0	0	0	0	0	0	0	0	0	0	0	0	0	0	0	0	0	0	0	0	0	0	0	0	0	0	0	0	0	0	0	0	0	0	2	9	0	0	0	0	0	7	0	0
1255	33217	B2R7Y0|B2R7Y0_HUMAN	193.40	18	0	0	0	0	18	0	0	0	0	0	0	0	0	0	0	0	0	2	0	0	2	0	0	4	0	0	0	0	0	0	0	0	0	0	0	0	0	0	0	9	0	0	0	0	0
542	28372	R9H0B7|R9H0B7_BACT4	193.14	14	0	0	0	0	0	0	0	0	0	0	0	0	0	0	0	0	0	0	0	0	0	0	0	0	0	0	0	3	1	1	1	0	0	1	0	1	2	2	0	0	0	14	2	0	1
542	28373	A0A1H7S587|A0A1H7S587_BACT4	193.14	14	0	0	0	0	0	0	0	0	0	0	0	0	0	0	0	0	0	0	0	0	0	0	0	0	0	0	0	3	1	1	1	0	0	1	0	1	2	2	0	0	0	14	2	0	1
542	28374	A0A1H8HYZ0|A0A1H8HYZ0_9BACE	193.14	14	0	0	0	0	0	0	0	0	0	0	0	0	0	0	0	0	0	0	0	0	0	0	0	0	0	0	0	3	1	1	1	0	0	1	0	1	2	2	0	0	0	14	2	0	1
606	28896	A0A173URH2|A0A173URH2_9FIRM	192.74	26	2	0	0	0	0	0	0	0	0	0	0	0	0	0	0	0	0	0	0	0	0	0	0	0	0	0	0	8	19	5	3	0	4	4	3	2	2	2	2	0	0	0	2	0	3
1025	28716	A0A7L4SM09|A0A7L4SM09_9BACT	192.25	15	0	0	0	0	0	0	0	0	0	0	0	0	0	0	0	0	0	0	0	0	0	0	0	0	0	0	0	0	0	12	0	0	0	0	0	0	11	3	0	0	0	0	0	0	0
1025	28717	A0A4R4GMG2|A0A4R4GMG2_9BACT	192.25	15	0	0	0	0	0	0	0	0	0	0	0	0	0	0	0	0	0	0	0	0	0	0	0	0	0	0	0	0	0	12	0	0	0	0	0	0	11	3	0	0	0	0	0	0	0
1025	28743	A0A372Y2B0|A0A372Y2B0_9BACE	192.25	16	0	0	0	0	0	0	0	0	0	0	0	0	0	0	0	0	0	0	0	0	0	0	0	0	0	0	0	0	0	12	0	0	0	0	0	0	12	3	0	0	0	0	0	0	0
1025	28750	B6VXX2|B6VXX2_9BACT	192.25	16	0	0	0	0	0	0	0	0	0	0	0	0	0	0	0	0	0	0	0	0	0	0	0	0	0	0	0	0	0	12	0	0	0	0	0	0	12	3	0	0	0	0	0	0	0
1025	28758	A0A4Q5HRQ8|A0A4Q5HRQ8_9BACT	192.25	15	0	0	0	0	0	0	0	0	0	0	0	0	0	0	0	0	0	0	0	0	0	0	0	0	0	0	0	0	0	12	0	0	0	0	0	0	11	3	0	0	0	0	0	0	0
1025	28759	A0A412ZD94|A0A412ZD94_9BACT	192.25	15	0	0	0	0	0	0	0	0	0	0	0	0	0	0	0	0	0	0	0	0	0	0	0	0	0	0	0	0	0	12	0	0	0	0	0	0	11	3	0	0	0	0	0	0	0
1025	28760	A0A412VSX6|A0A412VSX6_PHOVU	192.25	15	0	0	0	0	0	0	0	0	0	0	0	0	0	0	0	0	0	0	0	0	0	0	0	0	0	0	0	0	0	12	0	0	0	0	0	0	11	3	0	0	0	0	0	0	0
1025	28761	A0A4R4H360|A0A4R4H360_9BACT	192.25	15	0	0	0	0	0	0	0	0	0	0	0	0	0	0	0	0	0	0	0	0	0	0	0	0	0	0	0	0	0	12	0	0	0	0	0	0	11	3	0	0	0	0	0	0	0
1025	28762	I9FRW5|I9FRW5_9BACT	192.25	15	0	0	0	0	0	0	0	0	0	0	0	0	0	0	0	0	0	0	0	0	0	0	0	0	0	0	0	0	0	12	0	0	0	0	0	0	11	3	0	0	0	0	0	0	0
1025	28763	A0A0M1W9H1|A0A0M1W9H1_9BACE	192.25	15	0	0	0	0	0	0	0	0	0	0	0	0	0	0	0	0	0	0	0	0	0	0	0	0	0	0	0	0	0	12	0	0	0	0	0	0	11	3	0	0	0	0	0	0	0
1025	28822	A0A3A6LQM1|A0A3A6LQM1_9BACE	192.25	16	0	0	0	0	0	0	0	0	0	0	0	0	0	0	0	0	0	0	0	0	0	0	0	0	0	0	0	0	0	12	0	0	0	0	0	0	12	3	0	0	0	0	0	0	0
1025	28851	A0A4R4HWY5|A0A4R4HWY5_9BACT	192.25	15	0	0	0	0	0	0	0	0	0	0	0	0	0	0	0	0	0	0	0	0	0	0	0	0	0	0	0	0	0	12	0	0	0	0	0	0	11	3	0	0	0	0	0	0	0
1025	28852	C3RGN6|C3RGN6_9BACT	192.25	15	0	0	0	0	0	0	0	0	0	0	0	0	0	0	0	0	0	0	0	0	0	0	0	0	0	0	0	0	0	12	0	0	0	0	0	0	11	3	0	0	0	0	0	0	0
1361	29982	R6ABF5|R6ABF5_9BACE	192.17	25	0	0	0	0	0	0	0	0	0	0	0	0	0	0	0	0	0	0	0	0	0	0	0	0	0	0	0	0	0	0	0	0	0	0	0	0	0	0	0	0	0	0	0	0	0
1361	29983	A0A3E4UG80|A0A3E4UG80_BACSE	192.17	25	0	0	0	0	0	0	0	0	0	0	0	0	0	0	0	0	0	0	0	0	0	0	0	0	0	0	0	0	0	0	0	0	0	0	0	0	0	0	0	0	0	0	0	0	0
1361	29984	A0A414Q2T3|A0A414Q2T3_BACSE	192.17	25	0	0	0	0	0	0	0	0	0	0	0	0	0	0	0	0	0	0	0	0	0	0	0	0	0	0	0	0	0	0	0	0	0	0	0	0	0	0	0	0	0	0	0	0	0
1670	33159	Q53Z63|Q53Z63_HUMAN	192.12	14	14	0	0	0	0	0	0	2	0	0	0	0	0	0	0	0	0	0	0	0	0	0	5	0	0	0	0	0	0	0	0	0	0	0	0	0	0	0	0	0	0	0	0	0	0
1670	33160	Q6NZX3|Q6NZX3_HUMAN	192.12	14	14	0	0	0	0	0	0	2	0	0	0	0	0	0	0	0	0	0	0	0	0	0	5	0	0	0	0	0	0	0	0	0	0	0	0	0	0	0	0	0	0	0	0	0	0
1670	33161	B2RBH2|B2RBH2_HUMAN	192.12	14	14	0	0	0	0	0	0	2	0	0	0	0	0	0	0	0	0	0	0	0	0	0	5	0	0	0	0	0	0	0	0	0	0	0	0	0	0	0	0	0	0	0	0	0	0
1504	32147	A8K0T9|A8K0T9_HUMAN	192.04	42	0	0	3	0	42	0	0	0	0	0	0	0	0	0	0	0	0	0	0	0	10	0	0	0	0	0	0	0	0	0	0	0	0	0	0	0	0	0	0	3	0	0	0	0	0
1408	28459	E5WZP0|E5WZP0_9BACE	191.89	13	0	0	0	0	0	0	0	0	0	0	0	0	0	0	0	0	0	0	0	0	0	0	0	0	0	0	0	0	0	1	0	0	0	0	0	0	0	0	0	0	0	1	1	0	0
1408	28460	A0A380YIY0|A0A380YIY0_9BACE	191.89	13	0	0	0	0	0	0	0	0	0	0	0	0	0	0	0	0	0	0	0	0	0	0	0	0	0	0	0	0	0	1	0	0	0	0	0	0	0	0	0	0	0	1	1	0	0
1408	28461	R5JL35|R5JL35_9BACE	191.89	13	0	0	0	0	0	0	0	0	0	0	0	0	0	0	0	0	0	0	0	0	0	0	0	0	0	0	0	0	0	1	0	0	0	0	0	0	0	0	0	0	0	1	1	0	0
835	32400	D9ZGG2|D9ZGG2_HUMAN	191.56	18	8	0	0	0	6	0	0	15	0	0	0	0	10	0	0	0	0	4	8	0	0	0	2	0	0	2	0	0	0	0	0	0	0	0	0	0	0	0	0	0	0	0	0	0	0
636	29545	B6W186|B6W186_9BACT	191.39	18	0	0	0	0	0	0	0	0	0	0	0	0	0	0	0	0	0	0	0	0	0	0	0	0	0	0	0	3	3	3	0	0	0	1	1	7	1	4	0	0	0	7	16	1	0
636	29782	D1K7E3|D1K7E3_9BACE	191.39	18	0	0	0	0	0	0	0	0	0	0	0	0	0	0	0	0	0	0	0	0	0	0	0	0	0	0	0	3	3	3	0	0	0	1	1	7	1	4	0	0	0	7	16	1	0
636	29783	A0A1Y3ZE06|A0A1Y3ZE06_9BACT	191.39	18	0	0	0	0	0	0	0	0	0	0	0	0	0	0	0	0	0	0	0	0	0	0	0	0	0	0	0	3	3	3	0	0	0	1	1	7	1	4	0	0	0	7	16	1	0
636	29784	A0A6M4KEV9|A0A6M4KEV9_9BACT	191.39	18	0	0	0	0	0	0	0	0	0	0	0	0	0	0	0	0	0	0	0	0	0	0	0	0	0	0	0	3	3	3	0	0	0	1	1	7	1	4	0	0	0	7	16	1	0
636	29785	A0A0M1W6A5|A0A0M1W6A5_9BACE	191.39	18	0	0	0	0	0	0	0	0	0	0	0	0	0	0	0	0	0	0	0	0	0	0	0	0	0	0	0	3	3	3	0	0	0	1	1	7	1	4	0	0	0	7	16	1	0
636	29786	A0A412ZGM7|A0A412ZGM7_9BACT	191.39	18	0	0	0	0	0	0	0	0	0	0	0	0	0	0	0	0	0	0	0	0	0	0	0	0	0	0	0	3	3	3	0	0	0	1	1	7	1	4	0	0	0	7	16	1	0
636	29787	I8W4Q3|I8W4Q3_9BACT	191.39	18	0	0	0	0	0	0	0	0	0	0	0	0	0	0	0	0	0	0	0	0	0	0	0	0	0	0	0	3	3	3	0	0	0	1	1	7	1	4	0	0	0	7	16	1	0
636	29788	I9F1E6|I9F1E6_9BACT	191.39	18	0	0	0	0	0	0	0	0	0	0	0	0	0	0	0	0	0	0	0	0	0	0	0	0	0	0	0	3	3	3	0	0	0	1	1	7	1	4	0	0	0	7	16	1	0
636	29789	A0A372Y109|A0A372Y109_9BACE	191.39	18	0	0	0	0	0	0	0	0	0	0	0	0	0	0	0	0	0	0	0	0	0	0	0	0	0	0	0	3	3	3	0	0	0	1	1	7	1	4	0	0	0	7	16	1	0
1109	30675	Q32Q12|Q32Q12_HUMAN	191.30	29	6	0	3	6	22	0	6	6	0	0	0	0	6	0	0	0	0	6	0	0	9	0	6	0	6	0	0	0	0	0	0	0	0	0	0	0	0	0	0	22	0	0	0	0	0
551	35804	A8MXZ4|A8MXZ4_HUMAN	191.23	17	17	0	0	8	0	2	4	6	14	12	0	4	0	0	0	4	0	6	0	6	0	0	17	0	0	14	0	0	0	0	0	0	0	0	0	0	0	0	0	0	0	0	0	0	0
551	35805	A0A024R8N9|A0A024R8N9_HUMAN	191.23	16	16	0	0	8	0	2	4	6	14	12	0	4	0	0	0	4	0	6	0	6	0	0	16	0	0	14	0	0	0	0	0	0	0	0	0	0	0	0	0	0	0	0	0	0	0
551	35810	A0A0C4DFY5|A0A0C4DFY5_HUMAN	191.23	15	15	0	0	8	0	2	3	5	13	11	0	3	0	0	0	3	0	5	0	5	0	0	15	0	0	13	0	0	0	0	0	0	0	0	0	0	0	0	0	0	0	0	0	0	0
524	31304	B7ZLM6|B7ZLM6_HUMAN	190.97	12	11	0	0	8	0	12	3	3	5	3	0	0	2	0	0	4	0	8	1	1	0	0	7	0	0	3	0	0	0	0	0	0	0	0	0	0	0	0	0	0	0	0	0	0	0
1404	31282	A0A229I4S8|A0A229I4S8_9BACT	190.83	8	0	0	0	0	0	0	0	0	0	0	0	0	0	0	0	0	0	0	0	0	0	0	0	0	0	0	0	0	0	0	0	0	0	0	0	1	1	3	0	0	0	0	0	0	3
1217	31038	A0A024RC87|A0A024RC87_HUMAN	190.73	25	0	10	13	0	22	0	0	0	0	0	0	0	0	0	0	0	0	0	0	0	3	0	0	0	0	0	0	0	0	0	0	0	0	0	0	0	0	0	0	7	0	0	0	0	0
1217	31042	A0A140VJT8|A0A140VJT8_HUMAN	190.73	24	0	10	13	0	22	0	0	0	0	0	0	0	0	0	0	0	0	0	0	0	3	0	0	0	0	0	0	0	0	0	0	0	0	0	0	0	0	0	0	7	0	0	0	0	0
1496	29166	A0A024R872|A0A024R872_HUMAN	190.71	18	2	0	0	2	15	0	0	0	0	0	0	0	0	0	0	0	0	0	0	0	5	0	3	0	0	0	0	0	0	0	0	0	0	0	0	0	0	0	0	0	0	0	0	0	0
1343	30845	A0A384NL53|A0A384NL53_HUMAN	190.53	42	0	10	5	0	39	0	0	0	0	0	0	0	0	0	0	0	0	0	0	0	13	0	11	0	0	0	0	0	0	0	0	0	0	0	0	0	0	0	0	0	0	0	0	0	0
467	32423	A0A0K0K1K4|A0A0K0K1K4_HUMAN	190.40	33	0	0	4	0	20	16	0	24	4	11	16	4	27	4	0	0	11	0	16	0	4	4	0	8	0	0	0	0	0	0	0	0	4	0	0	0	0	0	0	14	0	0	0	0	0
1581	28706	A0A0P0FL94|A0A0P0FL94_9BACE	190.38	34	0	0	0	0	0	0	0	0	0	0	0	0	0	0	0	0	0	0	0	0	0	0	0	0	0	0	0	34	0	0	0	0	0	0	0	0	0	0	0	0	0	0	0	0	0
389	33863	A0A024R7Z5|A0A024R7Z5_HUMAN	190.33	28	19	0	4	11	4	8	14	8	4	11	0	7	4	0	0	4	0	8	8	8	0	0	20	4	0	11	0	0	0	0	0	0	0	0	0	0	0	0	0	0	0	0	0	0	0
1584	30019	D7IMH5|D7IMH5_9BACE	190.11	10	0	0	0	0	0	0	0	0	0	0	0	0	0	0	0	0	0	0	0	0	0	0	0	0	0	0	0	0	0	0	0	0	0	0	0	0	0	0	0	0	0	0	0	0	0
1584	30020	C7X5Q5|C7X5Q5_9BACT	190.11	10	0	0	0	0	0	0	0	0	0	0	0	0	0	0	0	0	0	0	0	0	0	0	0	0	0	0	0	0	0	0	0	0	0	0	0	0	0	0	0	0	0	0	0	0	0
1584	30021	A0A7K0HHE0|A0A7K0HHE0_9BACT	190.11	10	0	0	0	0	0	0	0	0	0	0	0	0	0	0	0	0	0	0	0	0	0	0	0	0	0	0	0	0	0	0	0	0	0	0	0	0	0	0	0	0	0	0	0	0	0
1584	30022	A0A173WZS6|A0A173WZS6_9BACT	190.11	10	0	0	0	0	0	0	0	0	0	0	0	0	0	0	0	0	0	0	0	0	0	0	0	0	0	0	0	0	0	0	0	0	0	0	0	0	0	0	0	0	0	0	0	0	0
1584	30023	K6AHF9|K6AHF9_9BACT	190.11	10	0	0	0	0	0	0	0	0	0	0	0	0	0	0	0	0	0	0	0	0	0	0	0	0	0	0	0	0	0	0	0	0	0	0	0	0	0	0	0	0	0	0	0	0	0
1584	30024	A0A496CB28|A0A496CB28_9BACT	190.11	10	0	0	0	0	0	0	0	0	0	0	0	0	0	0	0	0	0	0	0	0	0	0	0	0	0	0	0	0	0	0	0	0	0	0	0	0	0	0	0	0	0	0	0	0	0
1584	30025	A0A223HI25|A0A223HI25_9BACT	190.11	10	0	0	0	0	0	0	0	0	0	0	0	0	0	0	0	0	0	0	0	0	0	0	0	0	0	0	0	0	0	0	0	0	0	0	0	0	0	0	0	0	0	0	0	0	0
1584	30026	A6LHW8|A6LHW8_PARD8	190.11	10	0	0	0	0	0	0	0	0	0	0	0	0	0	0	0	0	0	0	0	0	0	0	0	0	0	0	0	0	0	0	0	0	0	0	0	0	0	0	0	0	0	0	0	0	0
1045	29963	A0A016B156|A0A016B156_BACFG	190.06	10	0	0	0	0	0	0	0	0	0	0	0	0	0	0	0	0	0	0	0	0	0	0	0	0	0	0	0	2	0	0	0	0	0	1	0	6	0	0	3	0	0	1	6	1	0
1045	30015	A0A0E2B500|A0A0E2B500_BACFG	190.06	10	0	0	0	0	0	0	0	0	0	0	0	0	0	0	0	0	0	0	0	0	0	0	0	0	0	0	0	2	0	0	0	0	0	1	0	6	0	0	3	0	0	1	6	1	0
1045	30028	Q64YV9|Q64YV9_BACFR	190.06	10	0	0	0	0	0	0	0	0	0	0	0	0	0	0	0	0	0	0	0	0	0	0	0	0	0	0	0	2	0	0	0	0	0	1	0	6	0	0	3	0	0	1	6	1	0
1045	30029	Q5LHV7|Q5LHV7_BACFN	190.06	10	0	0	0	0	0	0	0	0	0	0	0	0	0	0	0	0	0	0	0	0	0	0	0	0	0	0	0	2	0	0	0	0	0	1	0	6	0	0	3	0	0	1	6	1	0
1045	30030	A0A015TZ27|A0A015TZ27_BACFG	190.06	10	0	0	0	0	0	0	0	0	0	0	0	0	0	0	0	0	0	0	0	0	0	0	0	0	0	0	0	2	0	0	0	0	0	1	0	6	0	0	3	0	0	1	6	1	0
1045	30031	K1GA78|K1GA78_BACFG	190.06	10	0	0	0	0	0	0	0	0	0	0	0	0	0	0	0	0	0	0	0	0	0	0	0	0	0	0	0	2	0	0	0	0	0	1	0	6	0	0	3	0	0	1	6	1	0
1045	30032	A0A015Z5W1|A0A015Z5W1_BACFG	190.06	10	0	0	0	0	0	0	0	0	0	0	0	0	0	0	0	0	0	0	0	0	0	0	0	0	0	0	0	2	0	0	0	0	0	1	0	6	0	0	3	0	0	1	6	1	0
1045	30033	E1WKZ2|E1WKZ2_BACF6	190.06	10	0	0	0	0	0	0	0	0	0	0	0	0	0	0	0	0	0	0	0	0	0	0	0	0	0	0	0	2	0	0	0	0	0	1	0	6	0	0	3	0	0	1	6	1	0
1045	30034	A0A3E5CI13|A0A3E5CI13_BACFG	190.06	10	0	0	0	0	0	0	0	0	0	0	0	0	0	0	0	0	0	0	0	0	0	0	0	0	0	0	0	2	0	0	0	0	0	1	0	6	0	0	3	0	0	1	6	1	0
1045	30035	A0A015W5F8|A0A015W5F8_BACFG	190.06	10	0	0	0	0	0	0	0	0	0	0	0	0	0	0	0	0	0	0	0	0	0	0	0	0	0	0	0	2	0	0	0	0	0	1	0	6	0	0	3	0	0	1	6	1	0
1045	30036	A0A016C0H6|A0A016C0H6_BACFG	190.06	10	0	0	0	0	0	0	0	0	0	0	0	0	0	0	0	0	0	0	0	0	0	0	0	0	0	0	0	2	0	0	0	0	0	1	0	6	0	0	3	0	0	1	6	1	0
1045	30037	A0A016I8R8|A0A016I8R8_BACFG	190.06	10	0	0	0	0	0	0	0	0	0	0	0	0	0	0	0	0	0	0	0	0	0	0	0	0	0	0	0	2	0	0	0	0	0	1	0	6	0	0	3	0	0	1	6	1	0
1045	30038	A0A017NLR1|A0A017NLR1_BACFG	190.06	10	0	0	0	0	0	0	0	0	0	0	0	0	0	0	0	0	0	0	0	0	0	0	0	0	0	0	0	2	0	0	0	0	0	1	0	6	0	0	3	0	0	1	6	1	0
1045	30039	D1JRH9|D1JRH9_BACFG	190.06	10	0	0	0	0	0	0	0	0	0	0	0	0	0	0	0	0	0	0	0	0	0	0	0	0	0	0	0	2	0	0	0	0	0	1	0	6	0	0	3	0	0	1	6	1	0
1045	30040	A0A0E2TCL4|A0A0E2TCL4_BACFG	190.06	10	0	0	0	0	0	0	0	0	0	0	0	0	0	0	0	0	0	0	0	0	0	0	0	0	0	0	0	2	0	0	0	0	0	1	0	6	0	0	3	0	0	1	6	1	0
1045	30041	A0A015UC38|A0A015UC38_BACFG	190.06	10	0	0	0	0	0	0	0	0	0	0	0	0	0	0	0	0	0	0	0	0	0	0	0	0	0	0	0	2	0	0	0	0	0	1	0	6	0	0	3	0	0	1	6	1	0
1045	30042	A0A016EL17|A0A016EL17_BACFG	190.06	10	0	0	0	0	0	0	0	0	0	0	0	0	0	0	0	0	0	0	0	0	0	0	0	0	0	0	0	2	0	0	0	0	0	1	0	6	0	0	3	0	0	1	6	1	0
1045	30043	A0A015X8X4|A0A015X8X4_BACFG	190.06	10	0	0	0	0	0	0	0	0	0	0	0	0	0	0	0	0	0	0	0	0	0	0	0	0	0	0	0	2	0	0	0	0	0	1	0	6	0	0	3	0	0	1	6	1	0
[truncated: 8,331 more rows]
[truncated: 119 more columns]
